# Supplementary material for: The protein-protein interaction network of eyestalk, Y-organ and hepatopancreas in Chinese mitten crab Eriocheir sinensis
Source: BMC Syst Biol. 2014 Mar 27;8:39. doi: 10.1186/1752-0509-8-39 (PMC3986667; doi:10.1186/1752-0509-8-39)
Supplement: Additional file 1 — Transcriptome sequencing and GO annotation. Unigenes obtained from transcriptome sequencing and GO annotations. Nr annotations are also listed. GO annotations are shown in three categories: biological process, molecular function and cellular component. [file 1752-0509-8-39-S1.xls]

## Sheet: Sheet1
Unigene	geneLength	Nr-ID	Nr-annotation	GO-BiologicalProcess	GO-MolecularFunction	Go-CellularComponent
CL1.Contig1_A0A	635	gi|324575378|gb|ADY49965.1|	Unknown [Ascaris suum]	-	-	-
CL1.Contig2_A0A	509	gi|324575378|gb|ADY49965.1|	Unknown [Ascaris suum]	-	-	-
CL1.Contig3_A0A	829	gi|225711690|gb|ACO11691.1|	ORF91 [Caligus rogercresseyi]	-	-	-
CL1.Contig4_A0A	713	gi|324575378|gb|ADY49965.1|	Unknown [Ascaris suum]	-	-	-
CL1.Contig5_A0A	1573	gi|225711690|gb|ACO11691.1|	ORF91 [Caligus rogercresseyi]	-	-	-
CL1.Contig6_A0A	1560	gi|225711690|gb|ACO11691.1|	ORF91 [Caligus rogercresseyi]	-	-	-
CL10.Contig1_A0A	853	gi|115622678|ref|XP_001202417.1|	PREDICTED: similar to endonuclease/reverse transcriptase [Strongylocentrotus purpuratus] >gi|115631739|ref|XP_001184109.1| PREDICTED: similar to endonuclease/reverse transcriptase [Strongylocentrotus purpuratus]	-	-	-
CL100.Contig1_A0A	1825	--	--	-	-	-
CL101.Contig1_A0A	658	--	--	-	-	-
CL101.Contig2_A0A	678	--	--	-	-	-
CL1015.Contig1_A0A	955	gi|123439757|ref|XP_001310646.1|	smooth muscle caldesmon [Trichomonas vaginalis G3]	-	-	-
CL1018.Contig1_A0A	295	--	--	-	-	-
CL1019.Contig1_A0A	626	--	--	-	-	-
CL102.Contig1_A0A	255	--	--	-	-	-
CL104.Contig1_A0A	1082	gi|24580684|ref|NP_608540.1|	CG2839 [Drosophila melanogaster] >gi|22945532|gb|AAF51469.2| CG2839 [Drosophila melanogaster]	-	-	-
CL1041.Contig1_A0A	1220	--	--	-	-	-
CL105.Contig1_A0A	759	gi|344244673|gb|EGW00777.1|	Vomeronasal type-1 receptor 4 [Cricetulus griseus]	-	-	-
CL105.Contig2_A0A	805	gi|37361880|gb|AAQ91053.1|	LRRGT00097 [Rattus norvegicus]	-	-	-
CL1052.Contig1_A0A	219	--	--	-	-	-
CL1056.Contig1_A0A	211	--	--	-	-	-
CL1058.Contig1_A0A	315	--	--	-	-	-
CL106.Contig1_A0A	394	gi|71031078|ref|XP_765181.1|	hypothetical protein [Theileria parva strain Muguga] >gi|68352137|gb|EAN32898.1| hypothetical protein TP02_0615 [Theileria parva]	-	-	-
CL1060.Contig1_A0A	286	gi|344244673|gb|EGW00777.1|	Vomeronasal type-1 receptor 4 [Cricetulus griseus]	-	-	-
CL1061.Contig1_A0A	207	gi|290462711|gb|ADD24403.1|	Coiled-coil domain-containing protein 94 [Lepeophtheirus salmonis]	-	-	-
CL1063.Contig1_A0A	953	--	--	-	-	-
CL1064.Contig1_A0A	228	--	--	-	-	-
CL1065.Contig1_A0A	267	--	--	-	-	-
CL1068.Contig1_A0A	251	--	--	-	-	-
CL1069.Contig1_A0A	203	--	--	-	-	-
CL107.Contig1_A0A	646	--	--	-	-	-
CL1071.Contig1_A0A	518	--	--	-	-	-
CL1072.Contig1_A0A	211	--	--	-	-	-
CL1074.Contig1_A0A	665	gi|123439757|ref|XP_001310646.1|	smooth muscle caldesmon [Trichomonas vaginalis G3]	-	-	-
CL1075.Contig1_A0A	299	--	--	-	-	-
CL1077.Contig1_A0A	233	gi|309266145|ref|XP_924177.2|	PREDICTED: TPR repeat-containing protein C10orf93 [Mus musculus]	-	-	-
CL1079.Contig1_A0A	285	--	--	-	-	-
CL108.Contig1_A0A	1650	gi|307200681|gb|EFN80784.1|	Tumor protein p53-inducible protein 13 [Harpegnathos saltator]	-	-	-
CL1080.Contig1_A0A	983	--	--	-	-	-
CL1081.Contig1_A0A	376	--	--	-	-	-
CL1082.Contig1_A0A	260	gi|149408945|ref|XP_001509982.1|	PREDICTED: similar to endo-beta-N-acetylglucosaminidase [Ornithorhynchus anatinus]	-	-	-
CL1084.Contig1_A0A	209	--	--	-	-	-
CL1085.Contig1_A0A	377	gi|344245515|gb|EGW01619.1|	RNA-binding protein 25 [Cricetulus griseus]	GO:0043170;GO:0044238//primary metabolic process	GO:0008233//peptidase activity;GO:0046872//metal ion binding	-
CL1088.Contig1_A0A	327	--	--	-	-	-
CL109.Contig1_A0A	1144	gi|170050777|ref|XP_001861464.1|	pugilistDominant [Culex quinquefasciatus] >gi|167872266|gb|EDS35649.1| pugilistDominant [Culex quinquefasciatus]	-	-	-
CL1096.Contig1_A0A	200	--	--	-	-	-
CL1097.Contig1_A0A	241	--	--	-	-	-
CL1099.Contig1_A0A	228	gi|45478244|gb|AAS66293.1|	LRRGT00202 [Rattus norvegicus] >gi|149048554|gb|EDM01095.1| rCG65905 [Rattus norvegicus]	-	-	-
CL11.Contig2_A0A	642	gi|298204347|gb|ADI61822.1|	endonuclease-reverse transcriptase [Bombyx mori]	-	-	-
CL11.Contig3_A0A	1092	gi|291222556|ref|XP_002731282.1|	PREDICTED: endonuclease-reverse transcriptase HmRTE-e01-like, partial [Saccoglossus kowalevskii]	-	-	-
CL110.Contig1_A0A	466	--	--	-	-	-
CL1102.Contig1_A0A	221	--	--	-	-	-
CL1105.Contig1_A0A	210	--	--	-	-	-
CL1106.Contig1_A0A	236	--	--	-	-	-
CL1108.Contig1_A0A	295	--	--	-	-	-
CL111.Contig1_A0A	1421	gi|2499378|sp|Q25157.1|OPSC1_HEMSA	RecName: Full=Compound eye opsin BCRH1 >gi|829043|dbj|BAA09132.1| opsin BcRh1 [Hemigrapsus sanguineus]	-	-	-
CL1110.Contig1_A0A	230	gi|344244673|gb|EGW00777.1|	Vomeronasal type-1 receptor 4 [Cricetulus griseus]	-	-	-
CL1113.Contig1_A0A	1713	gi|170575217|ref|XP_001893148.1|	Hypothetical 17.1 kDa protein in PUR5 3'region [Brugia malayi]	GO:0006810//transport;GO:0007155//cell adhesion	GO:0004871//signal transducer activity;GO:0019905//syntaxin binding	GO:0044464//cell part
CL1114.Contig1_A0A	268	gi|328784757|ref|XP_393491.4|	PREDICTED: PERQ amino acid-rich with GYF domain-containing protein CG11148-like isoform 1 [Apis mellifera]	-	-	-
CL112.Contig1_A0A	265	--	--	-	-	-
CL1122.Contig1_A0A	202	--	--	-	-	-
CL1123.Contig1_A0A	579	--	--	-	-	-
CL1124.Contig1_A0A	217	gi|111218572|ref|XP_001134472.1|	PHD zinc finger-containing protein [Dictyostelium discoideum AX4] >gi|90970872|gb|EAS66936.1| PHD zinc finger-containing protein [Dictyostelium discoideum AX4]	-	-	-
CL1127.Contig1_A0A	447	gi|344244673|gb|EGW00777.1|	Vomeronasal type-1 receptor 4 [Cricetulus griseus]	-	-	-
CL113.Contig1_A0A	601	gi|74710940|sp|Q6ZQP7.1|YV021_HUMAN	RecName: Full=Uncharacterized protein LOC284861	-	-	-
CL1130.Contig1_A0A	513	--	--	-	-	-
CL1132.Contig1_A0A	214	--	--	-	-	-
CL1133.Contig1_A0A	413	gi|304441897|gb|ADM34184.1|	tropomyosin [Penaeus monodon]	-	-	-
CL1137.Contig1_A0A	282	gi|170044681|ref|XP_001849967.1|	conserved hypothetical protein [Culex quinquefasciatus] >gi|167867732|gb|EDS31115.1| conserved hypothetical protein [Culex quinquefasciatus]	-	-	-
CL1138.Contig1_A0A	425	gi|344244673|gb|EGW00777.1|	Vomeronasal type-1 receptor 4 [Cricetulus griseus]	-	-	-
CL114.Contig1_A0A	488	--	--	-	-	-
CL1140.Contig1_A0A	269	--	--	-	-	-
CL1143.Contig1_A0A	235	--	--	-	-	-
CL1144.Contig1_A0A	480	gi|195055448|ref|XP_001994631.1|	GH15023 [Drosophila grimshawi] >gi|193892394|gb|EDV91260.1| GH15023 [Drosophila grimshawi]	-	-	-
CL1145.Contig1_A0A	347	gi|258597185|ref|XP_001347711.2|	Plasmodium exported protein [Plasmodium falciparum 3D7] >gi|254832585|gb|AAN35624.2| Plasmodium exported protein [Plasmodium falciparum 3D7]	-	-	-
CL1147.Contig1_A0A	202	--	--	-	-	-
CL1148.Contig1_A0A	335	--	--	-	-	-
CL115.Contig1_A0A	437	--	--	-	-	-
CL1150.Contig1_A0A	297	--	--	-	-	-
CL1152.Contig1_A0A	259	--	--	-	-	-
CL1153.Contig1_A0A	1032	--	--	-	-	-
CL1156.Contig1_A0A	248	--	--	-	-	-
CL1158.Contig1_A0A	207	--	--	-	-	-
CL116.Contig1_A0A	1055	gi|313238136|emb|CBY13234.1|	unnamed protein product [Oikopleura dioica]	-	-	-
CL1160.Contig1_A0A	1258	--	--	-	-	-
CL1163.Contig1_A0A	495	--	--	-	-	-
CL1164.Contig1_A0A	308	--	--	-	-	-
CL1165.Contig1_A0A	1058	gi|123439757|ref|XP_001310646.1|	smooth muscle caldesmon [Trichomonas vaginalis G3]	-	-	-
CL1166.Contig1_A0A	293	--	--	-	-	-
CL1168.Contig1_A0A	261	gi|158289002|ref|XP_001687774.1|	AGAP000318-PA [Anopheles gambiae str. PEST]	-	-	-
CL117.Contig1_A0A	962	gi|268532588|ref|XP_002631422.1|	Hypothetical protein CBG03276 [Caenorhabditis briggsae]	-	-	-
CL1170.Contig1_A0A	1021	--	--	-	-	-
CL1171.Contig1_A0A	282	--	--	-	-	-
CL1173.Contig1_A0A	487	--	--	-	-	-
CL118.Contig1_A0A	594	--	--	-	-	-
CL1181.Contig1_A0A	241	--	--	-	-	-
CL1183.Contig1_A0A	315	--	--	-	-	-
CL1184.Contig1_A0A	336	gi|167375602|ref|XP_001733692.1|	non-muscle caldesmon [Entamoeba dispar SAW760]	-	-	-
CL1185.Contig1_A0A	291	gi|158299887|ref|XP_001238223.2|	AGAP009139-PA [Anopheles gambiae str. PEST] >gi|157013734|gb|EAU75958.2| AGAP009139-PA [Anopheles gambiae str. PEST]	-	GO:0016787//hydrolase activity	-
CL1188.Contig1_A0A	709	--	--	-	-	-
CL119.Contig1_A0A	667	--	--	-	-	-
CL1192.Contig1_A0A	1045	gi|149683130|dbj|BAF64528.1|	allatostatin precursor protein [Panulirus interruptus]	-	-	-
CL1193.Contig1_A0A	503	gi|302151395|gb|ADK97622.1|	NADH dehydrogenase subunit 5 [Heterodera glycines]	-	-	-
CL1196.Contig1_A0A	417	--	--	-	-	-
CL12.Contig1_A0A	640	--	--	-	-	-
CL120.Contig1_A0A	201	--	--	-	-	-
CL1203.Contig1_A0A	272	--	--	-	-	-
CL1204.Contig1_A0A	279	--	--	-	-	-
CL1206.Contig1_A0A	493	--	--	-	-	-
CL1208.Contig1_A0A	271	--	--	-	-	-
CL121.Contig1_A0A	496	--	--	-	-	-
CL1211.Contig1_A0A	342	--	--	-	-	-
CL1212.Contig1_A0A	245	--	--	-	-	-
CL1213.Contig1_A0A	441	gi|326430083|gb|EGD75653.1|	NOTCH2 protein [Salpingoeca sp. ATCC 50818]	-	-	-
CL1217.Contig1_A0A	671	--	--	-	-	-
CL1218.Contig1_A0A	215	--	--	-	-	-
CL1219.Contig1_A0A	201	--	--	-	-	-
CL122.Contig1_A0A	355	--	--	-	-	-
CL1221.Contig1_A0A	229	--	--	-	-	-
CL1223.Contig1_A0A	259	--	--	-	-	-
CL1227.Contig1_A0A	277	gi|15425681|dbj|BAB64297.1|	I-connectin [Procambarus clarkii]	-	-	-
CL1228.Contig1_A0A	311	--	--	-	-	-
CL123.Contig1_A0A	1028	gi|313238136|emb|CBY13234.1|	unnamed protein product [Oikopleura dioica]	-	-	-
CL1234.Contig1_A0A	205	--	--	-	-	-
CL1237.Contig1_A0A	358	--	--	-	-	-
CL1239.Contig1_A0A	435	--	--	-	-	-
CL124.Contig1_A0A	709	--	--	-	-	-
CL1242.Contig1_A0A	606	gi|302151394|gb|ADK97621.1|	ATP synthase F0 subunit 6 [Heterodera glycines]	-	-	-
CL1243.Contig1_A0A	234	--	--	-	-	-
CL1244.Contig1_A0A	207	--	--	-	-	-
CL1246.Contig1_A0A	237	--	--	-	-	-
CL1247.Contig1_A0A	228	--	--	-	-	-
CL1248.Contig1_A0A	520	gi|33590491|gb|AAQ22771.1|	serine proteinase inhibitor [Procambarus clarkii]	-	-	-
CL1249.Contig1_A0A	206	--	--	-	-	-
CL1250.Contig1_A0A	213	--	--	-	-	-
CL1251.Contig1_A0A	226	--	--	-	-	-
CL1252.Contig1_A0A	395	gi|67083971|gb|AAY66920.1|	possible succinate-ubiquinone reductase cytochrome b small subunit [Ixodes scapularis]	GO:0009060//aerobic respiration	GO:0005506//iron ion binding;GO:0016627//oxidoreductase activity, acting on the CH-CH group of donors	GO:0031224//intrinsic to membrane;GO:0005746//mitochondrial respiratory chain
CL1253.Contig1_A0A	382	gi|307195039|gb|EFN77097.1|	Nuclear factor 1 A-type [Harpegnathos saltator]	-	-	-
CL1255.Contig1_A0A	200	--	--	-	-	-
CL1258.Contig1_A0A	298	--	--	-	-	-
CL1259.Contig1_A0A	310	gi|293357883|ref|XP_575155.3|	PREDICTED: titin [Rattus norvegicus]	GO:0009888//tissue development;GO:0003012//muscle system process;GO:0007507//heart development;GO:0030239//myofibril assembly;GO:0050789//regulation of biological process;GO:0009887//organ morphogenesis;GO:0008152//metabolic process	GO:0004672//protein kinase activity;GO:0008092//cytoskeletal protein binding	GO:0031672//A band;GO:0031674//I band
CL126.Contig1_A0A	512	gi|344240376|gb|EGV96479.1|	RING finger protein 6 [Cricetulus griseus]	-	-	-
CL1260.Contig1_A0A	206	--	--	-	-	-
CL1265.Contig1_A0A	453	--	--	-	-	-
CL1266.Contig1_A0A	916	gi|229368138|gb|ACQ59049.1|	THAP domain-containing protein 4 [Anoplopoma fimbria]	-	-	-
CL1267.Contig1_A0A	238	gi|126631544|gb|AAI33955.1|	Zgc:162345 protein [Danio rerio]	-	-	-
CL127.Contig1_A0A	1769	gi|123701496|ref|NP_001074159.1|	protein CREG1 [Danio rerio] >gi|120537611|gb|AAI29191.1| Zgc:158288 [Danio rerio]	GO:0006355//regulation of transcription, DNA-dependent;GO:0032501//multicellular organismal process	GO:0003712//transcription cofactor activity	GO:0043234//protein complex
CL1271.Contig1_A0A	228	--	--	-	-	-
CL1272.Contig1_A0A	276	gi|117647450|gb|ABK51682.1|	hydroxyproline-rich glycoprotein precursor [Cryptosporidium hominis] >gi|183396275|gb|ACC62008.1| hydroxyproline-rich glycoprotein [Cryptosporidium hominis]	-	-	-
CL1273.Contig1_A0A	218	gi|126631544|gb|AAI33955.1|	Zgc:162345 protein [Danio rerio]	-	-	-
CL1274.Contig1_A0A	2651	--	--	-	-	-
CL1275.Contig1_A0A	214	gi|195451057|ref|XP_002072749.1|	GK13516 [Drosophila willistoni] >gi|194168834|gb|EDW83735.1| GK13516 [Drosophila willistoni]	GO:0065008;GO:0007293//germarium-derived egg chamber formation;GO:0045807//positive regulation of endocytosis;GO:0007297//ovarian follicle cell migration;GO:0019538//protein metabolic process	GO:0046914//transition metal ion binding;GO:0008238//exopeptidase activity;GO:0008237//metallopeptidase activity;GO:0005515//protein binding	GO:0032991;GO:0043232
CL1276.Contig1_A0A	336	--	--	-	-	-
CL128.Contig1_A0A	535	gi|302151395|gb|ADK97622.1|	NADH dehydrogenase subunit 5 [Heterodera glycines]	-	-	-
CL1281.Contig1_A0A	351	--	--	-	-	-
CL1283.Contig1_A0A	211	--	--	-	-	-
CL1286.Contig1_A0A	459	--	--	-	-	-
CL1287.Contig1_A0A	460	--	--	-	-	-
CL1288.Contig1_A0A	704	--	--	-	-	-
CL1289.Contig1_A0A	640	--	--	-	-	-
CL1290.Contig1_A0A	629	--	--	-	-	-
CL1291.Contig1_A0A	581	gi|344244673|gb|EGW00777.1|	Vomeronasal type-1 receptor 4 [Cricetulus griseus]	-	-	-
CL1292.Contig1_A0A	481	gi|344244051|gb|EGW00155.1|	Olfactory receptor 4F15 [Cricetulus griseus]	-	-	-
CL1293.Contig1_A0A	671	--	--	-	-	-
CL1294.Contig1_A0A	467	gi|123412829|ref|XP_001304161.1|	trichohyalin [Trichomonas vaginalis G3]	-	-	-
CL1295.Contig1_A0A	586	--	--	-	-	-
CL1296.Contig1_A0A	464	gi|123412829|ref|XP_001304161.1|	trichohyalin [Trichomonas vaginalis G3]	-	-	-
CL1297.Contig1_A0A	1008	--	--	-	-	-
CL1298.Contig1_A0A	489	gi|331031248|gb|AEC50078.1|	gC1qR [Pacifastacus leniusculus]	-	-	-
CL1299.Contig1_A0A	1154	gi|322495303|emb|CBZ30607.1|	proteophosphoglycan ppg1 [Leishmania mexicana MHOM/GT/2001/U1103]	-	-	-
CL13.Contig1_A0A	369	--	--	-	-	-
CL13.Contig2_A0A	562	gi|308462856|ref|XP_003093708.1|	hypothetical protein CRE_23115 [Caenorhabditis remanei] >gi|308249508|gb|EFO93460.1| hypothetical protein CRE_23115 [Caenorhabditis remanei]	-	-	-
CL130.Contig1_A0A	743	gi|91085999|ref|XP_972435.1|	PREDICTED: similar to cAMP-dependent protein kinase R2 [Tribolium castaneum]	GO:0006468//protein amino acid phosphorylation	GO:0019887//protein kinase regulator activity	GO:0043234//protein complex
CL1300.Contig1_A0A	548	gi|237830605|ref|XP_002364600.1|	IQ calmodulin-binding motif domain-containing protein [Toxoplasma gondii ME49] >gi|211962264|gb|EEA97459.1| IQ calmodulin-binding motif domain-containing protein [Toxoplasma gondii ME49]	-	-	-
CL1301.Contig1_A0A	661	gi|167534874|ref|XP_001749112.1|	hypothetical protein [Monosiga brevicollis MX1] >gi|163772536|gb|EDQ86187.1| predicted protein [Monosiga brevicollis MX1]	-	-	-
CL1302.Contig1_A0A	475	--	--	-	-	-
CL1303.Contig1_A0A	549	gi|270002748|gb|EEZ99195.1|	cadherin [Tribolium castaneum]	-	-	-
CL1304.Contig1_A0A	543	--	--	-	-	-
CL1305.Contig1_A0A	1584	gi|307211086|gb|EFN87329.1|	Arrestin-like protein [Harpegnathos saltator]	-	-	-
CL1306.Contig1_A0A	548	--	--	-	-	-
CL1307.Contig1_A0A	447	gi|77819855|gb|ABB04054.1|	GilT [Giardia intestinalis]	GO:0006260//DNA replication	GO:0003676//nucleic acid binding;GO:0034061	-
CL1308.Contig1_A0A	665	--	--	-	-	-
CL1309.Contig1_A0A	592	--	--	-	-	-
CL131.Contig1_A0A	470	gi|149408945|ref|XP_001509982.1|	PREDICTED: similar to endo-beta-N-acetylglucosaminidase [Ornithorhynchus anatinus]	-	-	-
CL1310.Contig1_A0A	448	--	--	-	-	-
CL1311.Contig1_A0A	449	--	--	-	-	-
CL1312.Contig1_A0A	453	gi|293356773|ref|XP_002728987.1|	PREDICTED: Ras homolog enriched in brain like 1-like, partial [Rattus norvegicus]	GO:0034728	GO:0003676//nucleic acid binding	GO:0000785//chromatin
CL1313.Contig1_A0A	437	gi|321451878|gb|EFX63397.1|	hypothetical protein DAPPUDRAFT_67127 [Daphnia pulex]	-	-	-
CL1314.Contig1_A0A	515	gi|325120835|emb|CBZ56390.1|	Methyltransferase-like protein, related [Neospora caninum Liverpool]	-	-	-
CL1315.Contig1_A0A	501	gi|61658797|gb|AAX49606.1|	RPGR [Callithrix jacchus]	-	-	-
CL1316.Contig1_A0A	566	--	--	-	-	-
CL1317.Contig1_A0A	457	gi|66803018|ref|XP_635352.1|	histone H3 domain-containing protein [Dictyostelium discoideum AX4] >gi|74851544|sp|Q54F38.1|H3V1_DICDI RecName: Full=Histone H3.v1 >gi|60463694|gb|EAL61876.1| histone H3 domain-containing protein [Dictyostelium discoideum AX4]	-	-	-
CL1318.Contig1_A0A	805	gi|115715767|ref|XP_788615.2|	PREDICTED: similar to endonuclease-reverse transcriptase [Strongylocentrotus purpuratus] >gi|115943864|ref|XP_001196702.1| PREDICTED: similar to endonuclease-reverse transcriptase [Strongylocentrotus purpuratus]	-	-	-
CL1319.Contig1_A0A	439	gi|123412829|ref|XP_001304161.1|	trichohyalin [Trichomonas vaginalis G3]	-	-	-
CL132.Contig1_A0A	436	gi|347227|gb|AAA49027.1|	reverse transcriptase [Gallus gallus]	-	-	-
CL1320.Contig1_A0A	448	gi|158293440|ref|XP_001688591.1|	AGAP008679-PA [Anopheles gambiae str. PEST] >gi|157016707|gb|EDO64008.1| AGAP008679-PA [Anopheles gambiae str. PEST]	-	-	-
CL1321.Contig1_A0A	246	--	--	-	-	-
CL1322.Contig1_A0A	230	--	--	-	-	-
CL1323.Contig1_A0A	263	--	--	-	-	-
CL1324.Contig1_A0A	235	--	--	-	-	-
CL1325.Contig1_A0A	267	gi|149408945|ref|XP_001509982.1|	PREDICTED: similar to endo-beta-N-acetylglucosaminidase [Ornithorhynchus anatinus]	-	-	-
CL1326.Contig1_A0A	260	gi|302151395|gb|ADK97622.1|	NADH dehydrogenase subunit 5 [Heterodera glycines]	-	-	-
CL1327.Contig1_A0A	470	--	--	-	-	-
CL1328.Contig1_A0A	575	--	--	-	-	-
CL1329.Contig1_A0A	534	--	--	-	-	-
CL133.Contig1_A0A	247	gi|221113693|ref|XP_002163962.1|	PREDICTED: similar to predicted protein [Hydra magnipapillata]	-	-	-
CL1330.Contig1_A0A	555	--	--	-	-	-
CL1331.Contig1_A0A	448	gi|268578395|ref|XP_002644180.1|	Hypothetical protein CBG17156 [Caenorhabditis briggsae]	-	-	-
CL1332.Contig1_A0A	451	gi|307199133|gb|EFN79843.1|	hypothetical protein EAI_11049 [Harpegnathos saltator]	-	-	-
CL1333.Contig1_A0A	600	--	--	-	-	-
CL1334.Contig1_A0A	475	--	--	-	-	-
CL1335.Contig1_A0A	726	gi|195477422|ref|XP_002100199.1|	GE16292 [Drosophila yakuba] >gi|194187723|gb|EDX01307.1| GE16292 [Drosophila yakuba]	-	-	-
CL1336.Contig1_A0A	430	--	--	-	-	-
CL1338.Contig1_A0A	450	--	--	-	-	-
CL1339.Contig1_A0A	485	--	--	-	-	-
CL134.Contig1_A0A	2023	gi|307189141|gb|EFN73589.1|	Serine/threonine-protein phosphatase 2A 65 kDa regulatory subunit A alpha isoform [Camponotus floridanus]	GO:0042221//response to chemical stimulus;GO:0007155//cell adhesion;GO:0010468//regulation of gene expression;GO:0042503//tyrosine phosphorylation of Stat3 protein;GO:0006396//RNA processing;GO:0065003;GO:0012502//induction of programmed cell death;GO:0046519;GO:0016049//cell growth;GO:0006260//DNA replication;GO:0000165//MAPKKK cascade;GO:0050793//regulation of developmental process	GO:0046983//protein dimerization activity;GO:0019888//protein phosphatase regulator activity	GO:0043231//intracellular membrane-bounded organelle;GO:0044427//chromosomal part;GO:0000267//cell fraction;GO:0008287//protein serine/threonine phosphatase complex;GO:0005856//cytoskeleton;GO:0044444//cytoplasmic part
CL134.Contig2_A0A	2111	gi|307189141|gb|EFN73589.1|	Serine/threonine-protein phosphatase 2A 65 kDa regulatory subunit A alpha isoform [Camponotus floridanus]	GO:0042221//response to chemical stimulus;GO:0007155//cell adhesion;GO:0010468//regulation of gene expression;GO:0042503//tyrosine phosphorylation of Stat3 protein;GO:0006396//RNA processing;GO:0065003;GO:0012502//induction of programmed cell death;GO:0046519;GO:0016049//cell growth;GO:0006260//DNA replication;GO:0000165//MAPKKK cascade;GO:0050793//regulation of developmental process	GO:0046983//protein dimerization activity;GO:0019888//protein phosphatase regulator activity	GO:0043231//intracellular membrane-bounded organelle;GO:0044427//chromosomal part;GO:0000267//cell fraction;GO:0008287//protein serine/threonine phosphatase complex;GO:0005856//cytoskeleton;GO:0044444//cytoplasmic part
CL1340.Contig1_A0A	462	--	--	-	-	-
CL1341.Contig1_A0A	445	gi|33086440|gb|AAP92532.1|	Ab1-013 [Rattus norvegicus] >gi|149025437|gb|EDL81804.1| rCG63023 [Rattus norvegicus]	-	-	-
CL1342.Contig1_A0A	498	--	--	-	-	-
CL1343.Contig1_A0A	214	--	--	-	-	-
CL1344.Contig1_A0A	1014	gi|195393090|ref|XP_002055187.1|	GJ19229 [Drosophila virilis] >gi|194149697|gb|EDW65388.1| GJ19229 [Drosophila virilis]	-	-	-
CL1345.Contig1_A0A	367	gi|158289002|ref|XP_001687774.1|	AGAP000318-PA [Anopheles gambiae str. PEST]	-	-	-
CL1347.Contig1_A0A	1222	gi|122696686|emb|CAL23152.1|	gustatory receptor candidate 19 [Tribolium castaneum] >gi|163716740|gb|ABY40594.1| gustatory receptor [Tribolium castaneum]	-	-	-
CL1348.Contig1_A0A	363	gi|237830605|ref|XP_002364600.1|	IQ calmodulin-binding motif domain-containing protein [Toxoplasma gondii ME49] >gi|211962264|gb|EEA97459.1| IQ calmodulin-binding motif domain-containing protein [Toxoplasma gondii ME49]	-	-	-
CL1349.Contig1_A0A	478	gi|71649745|ref|XP_813586.1|	trans-sialidase [Trypanosoma cruzi strain CL Brener]	-	-	-
CL135.Contig1_A0A	424	--	--	-	-	-
CL1350.Contig1_A0A	355	gi|268557034|ref|XP_002636506.1|	Hypothetical protein CBG23181 [Caenorhabditis briggsae]	-	-	-
CL1351.Contig1_A0A	417	--	--	-	-	-
CL1352.Contig1_A0A	477	gi|302151395|gb|ADK97622.1|	NADH dehydrogenase subunit 5 [Heterodera glycines]	-	-	-
CL1353.Contig1_A0A	3734	--	--	-	-	-
CL1354.Contig1_A0A	363	--	--	-	-	-
CL1355.Contig1_A0A	454	gi|170050777|ref|XP_001861464.1|	pugilistDominant [Culex quinquefasciatus] >gi|167872266|gb|EDS35649.1| pugilistDominant [Culex quinquefasciatus]	-	-	-
CL1356.Contig1_A0A	306	gi|195350163|ref|XP_002041611.1|	GM16758 [Drosophila sechellia] >gi|194123384|gb|EDW45427.1| GM16758 [Drosophila sechellia]	-	-	-
CL1357.Contig1_A0A	1502	--	--	-	-	-
CL1358.Contig1_A0A	382	gi|307178020|gb|EFN66879.1|	Aminopeptidase N [Camponotus floridanus]	-	-	-
CL1359.Contig1_A0A	313	gi|291392984|ref|XP_002712999.1|	PREDICTED: zinc finger CCCH-type containing 13 [Oryctolagus cuniculus]	-	-	-
CL136.Contig1_A0A	650	--	--	-	-	-
CL1360.Contig1_A0A	268	gi|344244673|gb|EGW00777.1|	Vomeronasal type-1 receptor 4 [Cricetulus griseus]	-	GO:0005488//binding	-
CL1361.Contig1_A0A	362	--	--	-	-	-
CL1362.Contig1_A0A	561	--	--	-	-	-
CL1363.Contig1_A0A	415	gi|325120835|emb|CBZ56390.1|	Methyltransferase-like protein, related [Neospora caninum Liverpool]	-	-	-
CL1364.Contig1_A0A	325	--	--	-	-	-
CL1365.Contig1_A0A	348	--	--	-	-	-
CL1366.Contig1_A0A	317	--	--	-	-	-
CL1367.Contig1_A0A	315	--	--	-	-	-
CL1368.Contig1_A0A	335	gi|195118995|ref|XP_002004017.1|	GI19857 [Drosophila mojavensis] >gi|193914592|gb|EDW13459.1| GI19857 [Drosophila mojavensis]	-	-	-
CL1369.Contig1_A0A	393	gi|149408945|ref|XP_001509982.1|	PREDICTED: similar to endo-beta-N-acetylglucosaminidase [Ornithorhynchus anatinus]	-	-	-
CL137.Contig1_A0A	408	--	--	-	-	-
CL1370.Contig1_A0A	293	gi|74865845|sp|Q8MP30.1|Y7791_DICDI	RecName: Full=Uncharacterized histidine-rich protein DDB_G0274557; Flags: Precursor	-	GO:0016772//transferase activity, transferring phosphorus-containing groups	-
CL1371.Contig1_A0A	615	--	--	-	-	-
CL1372.Contig1_A0A	851	gi|237830605|ref|XP_002364600.1|	IQ calmodulin-binding motif domain-containing protein [Toxoplasma gondii ME49] >gi|211962264|gb|EEA97459.1| IQ calmodulin-binding motif domain-containing protein [Toxoplasma gondii ME49]	-	-	-
CL1373.Contig1_A0A	2430	gi|168420295|gb|ACA23976.1|	pancreatic lipase-related protein [Mizuhopecten yessoensis]	-	-	-
CL1374.Contig1_A0A	682	gi|71649745|ref|XP_813586.1|	trans-sialidase [Trypanosoma cruzi strain CL Brener]	GO:0009987//cellular process	GO:0005488//binding	-
CL1375.Contig1_A0A	581	--	--	-	-	-
CL1376.Contig1_A0A	786	gi|326916201|ref|XP_003204398.1|	PREDICTED: ras-related GTP-binding protein D-like [Meleagris gallopavo]	-	-	-
CL1377.Contig1_A0A	618	gi|170596967|ref|XP_001902962.1|	Hypothetical 17.1 kDa protein in PUR5 3'region [Brugia malayi]	GO:0044238//primary metabolic process;GO:0044260	GO:0005488//binding;GO:0016740//transferase activity	-
CL1378.Contig1_A0A	697	--	--	-	-	-
CL1379.Contig1_A0A	609	--	--	-	-	-
CL138.Contig1_A0A	783	gi|344244673|gb|EGW00777.1|	Vomeronasal type-1 receptor 4 [Cricetulus griseus]	-	-	-
CL1380.Contig1_A0A	637	gi|195118995|ref|XP_002004017.1|	GI19857 [Drosophila mojavensis] >gi|193914592|gb|EDW13459.1| GI19857 [Drosophila mojavensis]	-	-	-
CL1381.Contig1_A0A	530	gi|302151395|gb|ADK97622.1|	NADH dehydrogenase subunit 5 [Heterodera glycines]	-	-	-
CL1382.Contig1_A0A	1323	gi|340723963|ref|XP_003400356.1|	PREDICTED: insulin receptor substrate 1-like isoform 3 [Bombus terrestris]	GO:0009987//cellular process;GO:0007169//transmembrane receptor protein tyrosine kinase signaling pathway;GO:0032501//multicellular organismal process;GO:0032502//developmental process	GO:0005102//receptor binding	GO:0044424//intracellular part
CL1383.Contig1_A0A	515	--	--	-	-	-
CL1384.Contig1_A0A	709	--	--	-	-	-
CL1385.Contig1_A0A	2740	gi|332027695|gb|EGI67763.1|	Protein hu-li tai shao [Acromyrmex echinatior]	GO:0031023//microtubule organizing center organization;GO:0007293//germarium-derived egg chamber formation;GO:0048134//germ-line cyst formation;GO:0007015//actin filament organization;GO:0007283//spermatogenesis;GO:0007051//spindle organization	GO:0008092//cytoskeletal protein binding	GO:0043232;GO:0044444//cytoplasmic part;GO:0035324;GO:0016020//membrane
CL1386.Contig1_A0A	594	--	--	-	-	-
CL1387.Contig1_A0A	621	--	--	-	-	-
CL1388.Contig1_A0A	531	--	--	-	-	-
CL139.Contig1_A0A	717	gi|156554179|ref|XP_001599930.1|	PREDICTED: synaptotagmin-11 [Nasonia vitripennis]	-	-	-
CL1390.Contig1_A0A	559	--	--	-	-	-
CL1391.Contig1_A0A	559	gi|170574983|ref|XP_001893046.1|	T-cell receptor beta chain ANA 11 [Brugia malayi]	GO:0009987//cellular process	GO:0005488//binding	-
CL1392.Contig1_A0A	911	gi|291228855|ref|XP_002734392.1|	PREDICTED: cubilin-like [Saccoglossus kowalevskii]	-	GO:0005488//binding	-
CL1393.Contig1_A0A	682	gi|195130787|ref|XP_002009832.1|	GI15025 [Drosophila mojavensis] >gi|193908282|gb|EDW07149.1| GI15025 [Drosophila mojavensis]	-	-	-
CL1394.Contig1_A0A	599	--	--	-	-	-
CL1395.Contig1_A0A	648	--	--	-	-	-
CL1396.Contig1_A0A	540	gi|237830605|ref|XP_002364600.1|	IQ calmodulin-binding motif domain-containing protein [Toxoplasma gondii ME49] >gi|211962264|gb|EEA97459.1| IQ calmodulin-binding motif domain-containing protein [Toxoplasma gondii ME49]	-	-	-
CL1397.Contig1_A0A	576	gi|123439757|ref|XP_001310646.1|	smooth muscle caldesmon [Trichomonas vaginalis G3]	-	-	-
CL1398.Contig1_A0A	585	--	--	-	-	-
CL1399.Contig1_A0A	638	--	--	-	-	-
CL14.Contig1_A0A	686	gi|338224448|gb|AEI88102.1|	endonuclease-reverse transcriptase-like protein [Scylla paramamosain]	-	-	-
CL14.Contig2_A0A	1897	gi|34099638|gb|AAQ57129.1|	endonuclease and reverse transcriptase-like protein [Bombyx mori]	-	-	-
CL140.Contig1_A0A	2271	gi|221330352|ref|NP_001137688.1|	muscleblind, isoform E [Drosophila melanogaster] >gi|220902259|gb|ACL83142.1| muscleblind, isoform E [Drosophila melanogaster]	GO:0001745//compound eye morphogenesis;GO:0061061;GO:0007399//nervous system development;GO:0012501//programmed cell death;GO:0060180	GO:0046914//transition metal ion binding;GO:0003676//nucleic acid binding	GO:0043231//intracellular membrane-bounded organelle
CL1401.Contig1_A0A	235	--	--	-	-	-
CL1402.Contig1_A0A	228	--	--	-	-	-
CL1403.Contig1_A0A	342	gi|195109903|ref|XP_001999521.1|	GI24566 [Drosophila mojavensis] >gi|193916115|gb|EDW14982.1| GI24566 [Drosophila mojavensis]	-	-	-
CL1404.Contig1_A0A	209	--	--	-	-	-
CL1405.Contig1_A0A	345	--	--	-	-	-
CL1406.Contig1_A0A	333	--	--	-	-	-
CL1407.Contig1_A0A	327	--	--	-	-	-
CL1408.Contig1_A0A	267	--	--	-	-	-
CL1409.Contig1_A0A	251	--	--	-	-	-
CL141.Contig1_A0A	606	gi|57530079|ref|NP_001006453.1|	acid ceramidase [Gallus gallus]	-	-	-
CL1410.Contig1_A0A	212	--	--	-	-	-
CL1411.Contig1_A0A	210	--	--	-	-	-
CL1413.Contig1_A0A	522	gi|115894610|ref|XP_001180935.1|	PREDICTED: similar to endonuclease-reverse transcriptase [Strongylocentrotus purpuratus] >gi|115970603|ref|XP_001182201.1| PREDICTED: similar to endonuclease-reverse transcriptase [Strongylocentrotus purpuratus]	-	-	-
CL1414.Contig1_A0A	216	--	--	-	-	-
CL1415.Contig1_A0A	268	--	--	-	-	-
CL1416.Contig1_A0A	332	gi|309267248|ref|XP_003087005.1|	PREDICTED: hypothetical protein LOC100503213, partial [Mus musculus]	-	-	-
CL1417.Contig1_A0A	225	--	--	-	-	-
CL1418.Contig1_A0A	269	--	--	-	-	-
CL1419.Contig1_A0A	222	gi|170572343|ref|XP_001892072.1|	T-cell receptor beta chain ANA 11 [Brugia malayi]	-	-	-
CL142.Contig1_A0A	270	--	--	-	-	-
CL1420.Contig1_A0A	207	--	--	-	-	-
CL1421.Contig1_A0A	344	--	--	-	-	-
CL1422.Contig1_A0A	345	--	--	-	-	-
CL1423.Contig1_A0A	296	--	--	-	-	-
CL1424.Contig1_A0A	327	--	--	-	-	-
CL1425.Contig1_A0A	216	--	--	-	-	-
CL1426.Contig1_A0A	231	--	--	-	-	-
CL1427.Contig1_A0A	249	--	--	-	-	-
CL1428.Contig1_A0A	317	--	--	-	-	-
CL1429.Contig1_A0A	471	--	--	-	-	-
CL143.Contig1_A0A	579	--	--	-	-	-
CL1430.Contig1_A0A	274	gi|302151399|gb|ADK97626.1|	NADH dehydrogenase subunit 2 [Heterodera glycines]	-	-	-
CL1432.Contig1_A0A	319	--	--	-	-	-
CL1433.Contig1_A0A	221	--	--	-	-	-
CL1434.Contig1_A0A	691	gi|195132757|ref|XP_002010809.1|	GI21743 [Drosophila mojavensis] >gi|193907597|gb|EDW06464.1| GI21743 [Drosophila mojavensis]	-	-	-
CL1439.Contig1_A0A	220	--	--	-	-	-
CL144.Contig1_A0A	260	--	--	-	-	-
CL1440.Contig1_A0A	218	--	--	-	-	-
CL1441.Contig1_A0A	202	--	--	-	-	-
CL1442.Contig1_A0A	217	--	--	-	-	-
CL1443.Contig1_A0A	340	--	--	-	-	-
CL1444.Contig1_A0A	293	--	--	-	-	-
CL1445.Contig1_A0A	381	--	--	-	-	-
CL1446.Contig1_A0A	527	gi|328786055|ref|XP_394024.4|	PREDICTED: CLIP-associating protein 1-A isoform 2 [Apis mellifera]	-	-	-
CL1447.Contig1_A0A	231	gi|170571951|ref|XP_001891929.1|	Late embryogenesis abundant protein B19.4 [Brugia malayi]	-	-	-
CL1448.Contig1_A0A	425	gi|332019475|gb|EGI59955.1|	Immunoglobulin G-binding protein A [Acromyrmex echinatior]	-	-	-
CL1449.Contig1_A0A	222	--	--	-	-	-
CL145.Contig1_A0A	566	--	--	-	-	-
CL1450.Contig1_A0A	342	--	--	-	-	-
CL1451.Contig1_A0A	639	gi|189240758|ref|XP_969148.2|	PREDICTED: similar to AGAP005258-PA [Tribolium castaneum]	-	-	-
CL1452.Contig1_A0A	211	--	--	-	-	-
CL1453.Contig1_A0A	328	--	--	-	-	-
CL1454.Contig1_A0A	278	--	--	-	-	-
CL1455.Contig1_A0A	276	--	--	-	-	-
CL1456.Contig1_A0A	360	--	--	-	-	-
CL1457.Contig1_A0A	284	--	--	-	-	-
CL1458.Contig1_A0A	235	--	--	-	-	-
CL1459.Contig1_A0A	233	--	--	-	-	-
CL146.Contig1_A0A	484	--	--	-	-	-
CL1460.Contig1_A0A	221	--	--	-	-	-
CL1461.Contig1_A0A	269	--	--	-	-	-
CL1462.Contig1_A0A	224	--	--	-	-	-
CL1463.Contig1_A0A	275	gi|268557034|ref|XP_002636506.1|	Hypothetical protein CBG23181 [Caenorhabditis briggsae]	-	-	-
CL1464.Contig1_A0A	267	gi|328786980|ref|XP_393743.4|	PREDICTED: putative methyltransferase NSUN5-like [Apis mellifera]	-	-	-
CL1465.Contig1_A0A	239	--	--	-	-	-
CL1466.Contig1_A0A	353	gi|302151395|gb|ADK97622.1|	NADH dehydrogenase subunit 5 [Heterodera glycines]	-	-	-
CL1467.Contig1_A0A	293	--	--	-	-	-
CL1468.Contig1_A0A	325	--	--	-	-	-
CL1469.Contig1_A0A	235	--	--	-	-	-
CL147.Contig1_A0A	1132	gi|194749017|ref|XP_001956936.1|	GF24314 [Drosophila ananassae] >gi|190624218|gb|EDV39742.1| GF24314 [Drosophila ananassae]	-	-	-
CL1470.Contig1_A0A	334	gi|60602996|gb|AAX27955.1|	unknown [Schistosoma japonicum]	-	-	-
CL1471.Contig1_A0A	264	--	--	-	-	-
CL1472.Contig1_A0A	293	gi|340709775|ref|XP_003393477.1|	PREDICTED: segmentation polarity homeobox protein engrailed-like [Bombus terrestris]	-	-	-
CL1473.Contig1_A0A	470	--	--	-	-	-
CL1474.Contig1_A0A	842	--	--	-	-	-
CL1475.Contig1_A0A	400	--	--	-	-	-
CL1476.Contig1_A0A	269	gi|268532588|ref|XP_002631422.1|	Hypothetical protein CBG03276 [Caenorhabditis briggsae]	-	-	-
CL1477.Contig1_A0A	518	--	--	-	-	-
CL1478.Contig1_A0A	239	--	--	-	-	-
CL148.Contig1_A0A	682	gi|163716794|gb|ABY40621.1|	gustatory receptor [Tribolium castaneum]	-	-	-
CL1480.Contig1_A0A	244	--	--	-	-	-
CL1481.Contig1_A0A	203	--	--	-	-	-
CL1482.Contig1_A0A	493	--	--	-	-	-
CL1483.Contig1_A0A	1132	--	--	-	-	-
CL1484.Contig1_A0A	336	gi|33086440|gb|AAP92532.1|	Ab1-013 [Rattus norvegicus] >gi|149025437|gb|EDL81804.1| rCG63023 [Rattus norvegicus]	-	-	-
CL1485.Contig1_A0A	251	--	--	-	-	-
CL1486.Contig1_A0A	504	--	--	-	-	-
CL1487.Contig1_A0A	237	gi|156098147|ref|XP_001615106.1|	ran binding protein 1 [Plasmodium vivax SaI-1]	-	-	-
CL1488.Contig1_A0A	247	gi|195470322|ref|XP_002087457.1|	GE16990 [Drosophila yakuba] >gi|194173558|gb|EDW87169.1| GE16990 [Drosophila yakuba]	-	-	-
CL1489.Contig1_A0A	305	--	--	-	-	-
CL1490.Contig1_A0A	261	--	--	-	-	-
CL1491.Contig1_A0A	320	gi|261327641|emb|CBH10617.1|	T. brucei spp.-specific protein [Trypanosoma brucei gambiense DAL972]	GO:0051234//establishment of localization	GO:0005488//binding;GO:0016787//hydrolase activity	GO:0044464//cell part
CL1492.Contig1_A0A	244	gi|302151395|gb|ADK97622.1|	NADH dehydrogenase subunit 5 [Heterodera glycines]	-	-	-
CL1493.Contig1_A0A	216	--	--	-	-	-
CL1494.Contig1_A0A	236	--	--	-	-	-
CL1495.Contig1_A0A	296	gi|344244673|gb|EGW00777.1|	Vomeronasal type-1 receptor 4 [Cricetulus griseus]	-	-	-
CL1496.Contig1_A0A	217	--	--	-	-	-
CL1497.Contig1_A0A	233	--	--	-	-	-
CL1498.Contig1_A0A	250	--	--	-	-	-
CL1499.Contig1_A0A	341	--	--	-	-	-
CL15.Contig3_A0A	283	gi|115668650|ref|XP_001198937.1|	PREDICTED: similar to endonuclease-reverse transcriptase [Strongylocentrotus purpuratus] >gi|115976177|ref|XP_001194706.1| PREDICTED: similar to endonuclease-reverse transcriptase [Strongylocentrotus purpuratus]	-	-	-
CL150.Contig1_A0A	358	gi|345328199|ref|XP_001514863.2|	PREDICTED: corepressor interacting with RBPJ 1-like [Ornithorhynchus anatinus]	GO:0006355//regulation of transcription, DNA-dependent	GO:0003712//transcription cofactor activity;GO:0001071	GO:0031981//nuclear lumen;GO:0016585//chromatin remodeling complex
CL1500.Contig1_A0A	266	gi|237830605|ref|XP_002364600.1|	IQ calmodulin-binding motif domain-containing protein [Toxoplasma gondii ME49] >gi|211962264|gb|EEA97459.1| IQ calmodulin-binding motif domain-containing protein [Toxoplasma gondii ME49]	GO:0050953//sensory perception of light stimulus	-	-
CL1501.Contig1_A0A	228	gi|261331295|emb|CBH14285.1|	T. brucei spp.-specific protein [Trypanosoma brucei gambiense DAL972]	-	-	-
CL1502.Contig1_A0A	220	--	--	-	-	-
CL1503.Contig1_A0A	322	--	--	-	-	-
CL1504.Contig1_A0A	458	gi|115891534|ref|XP_785640.2|	PREDICTED: similar to LOC495988 protein [Strongylocentrotus purpuratus] >gi|115939970|ref|XP_001184648.1| PREDICTED: similar to LOC495988 protein [Strongylocentrotus purpuratus]	-	GO:0005488//binding	-
CL1505.Contig1_A0A	262	--	--	-	-	-
CL1506.Contig1_A0A	219	--	--	-	-	-
CL1507.Contig1_A0A	276	gi|115963975|ref|XP_001193242.1|	PREDICTED: similar to endonuclease-reverse transcriptase, partial [Strongylocentrotus purpuratus]	-	-	-
CL1508.Contig1_A0A	282	--	--	-	-	-
CL1509.Contig1_A0A	403	--	--	-	-	-
CL151.Contig1_A0A	341	gi|344244673|gb|EGW00777.1|	Vomeronasal type-1 receptor 4 [Cricetulus griseus]	-	-	-
CL1510.Contig1_A0A	204	--	--	-	-	-
CL1511.Contig1_A0A	299	--	--	-	-	-
CL1512.Contig1_A0A	276	--	--	-	-	-
CL1513.Contig1_A0A	689	gi|158299887|ref|XP_001238223.2|	AGAP009139-PA [Anopheles gambiae str. PEST] >gi|157013734|gb|EAU75958.2| AGAP009139-PA [Anopheles gambiae str. PEST]	-	-	-
CL1514.Contig1_A0A	1165	gi|333467378|gb|EAA06131.5|	AGAP000049-PA [Anopheles gambiae str. PEST]	-	-	-
CL1515.Contig1_A0A	1136	gi|189235417|ref|XP_001812349.1|	PREDICTED: similar to AGAP006454-PA [Tribolium castaneum]	-	GO:0005488//binding	-
CL1516.Contig1_A0A	1089	--	--	-	-	-
CL1517.Contig1_A0A	1628	gi|66824323|ref|XP_645516.1|	U box domain-containing protein [Dictyostelium discoideum AX4] >gi|60473632|gb|EAL71573.1| U box domain-containing protein [Dictyostelium discoideum AX4]	-	-	-
CL1518.Contig1_A0A	1185	gi|86515378|ref|NP_001034514.1|	laccase 1 [Tribolium castaneum] >gi|68137818|gb|AAX84206.1| laccase 1 [Tribolium castaneum]	-	-	-
CL1519.Contig1_A0A	1181	gi|123439757|ref|XP_001310646.1|	smooth muscle caldesmon [Trichomonas vaginalis G3]	-	-	-
CL152.Contig1_A0A	252	--	--	-	-	-
CL1520.Contig1_A0A	1182	gi|333467378|gb|EAA06131.5|	AGAP000049-PA [Anopheles gambiae str. PEST]	-	-	-
CL1521.Contig1_A0A	783	--	--	-	-	-
CL1522.Contig1_A0A	699	gi|340726942|ref|XP_003401810.1|	PREDICTED: protein max-like isoform 1 [Bombus terrestris]	GO:0006915//apoptosis;GO:0048856//anatomical structure development;GO:0031669//cellular response to nutrient levels;GO:0010468//regulation of gene expression;GO:0009611//response to wounding;GO:0043434//response to peptide hormone stimulus;GO:0032870//cellular response to hormone stimulus;GO:0006351//transcription, DNA-dependent;GO:0065003	GO:0042802//identical protein binding;GO:0001071;GO:0043565//sequence-specific DNA binding;GO:0046983//protein dimerization activity	GO:0043005//neuron projection;GO:0016604//nuclear body
CL1523.Contig1_A0A	744	gi|195400002|ref|XP_002058607.1|	GJ14223 [Drosophila virilis] >gi|194142167|gb|EDW58575.1| GJ14223 [Drosophila virilis]	-	-	-
CL1524.Contig1_A0A	768	--	--	-	-	-
CL1525.Contig1_A0A	725	gi|8493519|gb|AAB35286.2|	nuclear localization signal binding protein [Mus musculus]	-	-	-
CL1526.Contig1_A0A	824	--	--	-	-	-
CL1527.Contig1_A0A	866	gi|195389851|ref|XP_002053587.1|	GJ23266 [Drosophila virilis] >gi|194151673|gb|EDW67107.1| GJ23266 [Drosophila virilis]	GO:0044260;GO:0050794//regulation of cellular process	GO:0005488//binding	-
CL1528.Contig1_A0A	1308	gi|344244673|gb|EGW00777.1|	Vomeronasal type-1 receptor 4 [Cricetulus griseus]	-	-	-
CL1529.Contig1_A0A	1240	--	--	-	-	-
CL153.Contig1_A0A	209	--	--	-	-	-
CL1530.Contig1_A0A	1185	gi|307176192|gb|EFN65849.1|	Transposon Ty3-I Gag-Pol polyprotein [Camponotus floridanus]	-	-	-
CL1531.Contig1_A0A	1537	--	--	-	-	-
CL1532.Contig1_A0A	933	gi|170050777|ref|XP_001861464.1|	pugilistDominant [Culex quinquefasciatus] >gi|167872266|gb|EDS35649.1| pugilistDominant [Culex quinquefasciatus]	-	-	-
CL1533.Contig1_A0A	1323	gi|123439757|ref|XP_001310646.1|	smooth muscle caldesmon [Trichomonas vaginalis G3]	-	-	-
CL1535.Contig1_A0A	1163	gi|328704374|ref|XP_001948572.2|	PREDICTED: calmodulin-like [Acyrthosiphon pisum]	-	-	-
CL1537.Contig1_A0A	1291	--	--	-	-	-
CL1538.Contig1_A0A	1192	gi|118786707|ref|XP_315597.3|	AGAP005585-PB [Anopheles gambiae str. PEST] >gi|158294429|ref|XP_001688685.1| AGAP005585-PA [Anopheles gambiae str. PEST] >gi|158294431|ref|XP_001688686.1| AGAP005585-PC [Anopheles gambiae str. PEST] >gi|116126450|gb|EAA44050.3| AGAP005585-PB [Anopheles gambiae str. PEST] >gi|157015560|gb|EDO63691.1| AGAP005585-PA [Anopheles gambiae str. PEST] >gi|157015561|gb|EDO63692.1| AGAP005585-PC [Anopheles…	-	-	-
CL1539.Contig1_A0A	1231	--	--	-	-	-
CL154.Contig1_A0A	310	--	--	-	-	-
CL1540.Contig1_A0A	1221	gi|268578395|ref|XP_002644180.1|	Hypothetical protein CBG17156 [Caenorhabditis briggsae]	-	-	-
CL1541.Contig1_A0A	1449	gi|327261119|ref|XP_003215379.1|	PREDICTED: dehydrogenase/reductase SDR family member 12-like [Anolis carolinensis]	-	-	-
CL1542.Contig1_A0A	729	--	--	-	-	-
CL1543.Contig1_A0A	668	gi|195015640|ref|XP_001984242.1|	GH16336 [Drosophila grimshawi] >gi|193897724|gb|EDV96590.1| GH16336 [Drosophila grimshawi]	-	-	-
CL1544.Contig1_A0A	668	gi|195477251|ref|XP_002086311.1|	GE23066 [Drosophila yakuba] >gi|194186101|gb|EDW99712.1| GE23066 [Drosophila yakuba]	-	-	-
CL1545.Contig1_A0A	1082	--	--	-	-	-
CL1546.Contig1_A0A	749	gi|195130787|ref|XP_002009832.1|	GI15025 [Drosophila mojavensis] >gi|193908282|gb|EDW07149.1| GI15025 [Drosophila mojavensis]	-	-	-
CL1547.Contig1_A0A	655	--	--	-	-	-
CL1548.Contig1_A0A	642	gi|291383407|ref|XP_002708260.1|	PREDICTED: forkhead box B2-like [Oryctolagus cuniculus]	GO:0032502//developmental process	GO:0005488//binding	-
CL1549.Contig1_A0A	448	--	--	-	-	-
CL155.Contig1_A0A	214	--	--	-	-	-
CL1550.Contig1_A0A	611	--	--	-	-	-
CL1551.Contig1_A0A	618	--	--	-	-	-
CL1552.Contig1_A0A	660	gi|66809631|ref|XP_638538.1|	hypothetical protein DDB_G0284513 [Dictyostelium discoideum AX4] >gi|60467147|gb|EAL65183.1| hypothetical protein DDB_G0284513 [Dictyostelium discoideum AX4]	-	-	-
CL1553.Contig1_A0A	731	gi|115668650|ref|XP_001198937.1|	PREDICTED: similar to endonuclease-reverse transcriptase [Strongylocentrotus purpuratus] >gi|115976177|ref|XP_001194706.1| PREDICTED: similar to endonuclease-reverse transcriptase [Strongylocentrotus purpuratus]	-	-	-
CL1554.Contig1_A0A	648	gi|189236433|ref|XP_972706.2|	PREDICTED: similar to nuclear transcription factor Y, alpha like [Tribolium castaneum]	-	-	-
CL1555.Contig1_A0A	656	gi|261331295|emb|CBH14285.1|	T. brucei spp.-specific protein [Trypanosoma brucei gambiense DAL972]	-	GO:0005488//binding;GO:0016740//transferase activity	-
CL1556.Contig1_A0A	696	--	--	-	-	-
CL1557.Contig1_A0A	693	gi|194743342|ref|XP_001954159.1|	GF16888 [Drosophila ananassae] >gi|190627196|gb|EDV42720.1| GF16888 [Drosophila ananassae]	-	-	-
CL1558.Contig1_A0A	764	gi|333467348|gb|EAA06223.5|	AGAP000078-PA [Anopheles gambiae str. PEST]	-	-	-
CL1559.Contig1_A0A	696	gi|8134678|sp|Q26473.1|SEM1A_SCHAM	RecName: Full=Semaphorin-1A; AltName: Full=Fasciclin IV; AltName: Full=Fasciclin-4; AltName: Full=Semaphorin-I; Short=Sema I; Flags: Precursor >gi|160845|gb|AAA29808.1| fasciclin IV [Schistocerca americana]	GO:0032502//developmental process	-	-
CL156.Contig1_A0A	404	--	--	-	-	-
CL1560.Contig1_A0A	700	gi|317419110|emb|CBN81148.1|	Uncharacterized protein [Dicentrarchus labrax]	-	-	-
CL1561.Contig1_A0A	689	gi|194878458|ref|XP_001974068.1|	GG21524 [Drosophila erecta] >gi|190657255|gb|EDV54468.1| GG21524 [Drosophila erecta]	-	-	-
CL1562.Contig1_A0A	610	gi|227287503|emb|CAY17858.1|	expressed protein [Schistosoma mansoni]	-	-	-
CL1563.Contig1_A0A	211	--	--	-	-	-
CL1564.Contig1_A0A	637	--	--	-	-	-
CL1565.Contig1_A0A	687	--	--	-	-	-
CL1566.Contig1_A0A	1190	gi|291221002|ref|XP_002730512.1|	PREDICTED: polyamine modulated factor 1 binding protein 1-like, partial [Saccoglossus kowalevskii]	-	-	-
CL1567.Contig1_A0A	1560	gi|47940377|gb|AAH71414.1|	Zgc:55461 [Danio rerio] >gi|123232717|emb|CAM15965.1| novel protein (zgc:55461) [Danio rerio]	GO:0001909//leukocyte mediated cytotoxicity;GO:0043623//cellular protein complex assembly;GO:0009207;GO:0007017//microtubule-based process	GO:0017111//nucleoside-triphosphatase activity;GO:0032561//guanyl ribonucleotide binding;GO:0042287//MHC protein binding	GO:0043234//protein complex;GO:0015630//microtubule cytoskeleton;GO:0044444//cytoplasmic part
CL1569.Contig1_A0A	1233	gi|268578395|ref|XP_002644180.1|	Hypothetical protein CBG17156 [Caenorhabditis briggsae]	-	-	-
CL1570.Contig1_A0A	898	gi|268578395|ref|XP_002644180.1|	Hypothetical protein CBG17156 [Caenorhabditis briggsae]	-	-	-
CL1571.Contig1_A0A	1219	--	--	-	-	-
CL1572.Contig1_A0A	1440	gi|123412829|ref|XP_001304161.1|	trichohyalin [Trichomonas vaginalis G3]	-	-	-
CL1573.Contig1_A0A	1403	gi|198466125|ref|XP_002135105.1|	GA23868 [Drosophila pseudoobscura pseudoobscura] >gi|198150454|gb|EDY73732.1| GA23868 [Drosophila pseudoobscura pseudoobscura]	-	-	-
CL1574.Contig1_A0A	970	gi|32264364|gb|AAP78680.1|	MBCTL1 [Monosiga brevicollis]	-	-	-
CL1575.Contig1_A0A	1674	gi|115666296|ref|XP_783384.2|	PREDICTED: similar to endonuclease/reverse transcriptase [Strongylocentrotus purpuratus] >gi|115975767|ref|XP_001179547.1| PREDICTED: similar to endonuclease/reverse transcriptase [Strongylocentrotus purpuratus]	-	-	-
CL1576.Contig1_A0A	1697	gi|237830605|ref|XP_002364600.1|	IQ calmodulin-binding motif domain-containing protein [Toxoplasma gondii ME49] >gi|211962264|gb|EEA97459.1| IQ calmodulin-binding motif domain-containing protein [Toxoplasma gondii ME49]	-	GO:0005488//binding	-
CL1577.Contig1_A0A	1606	gi|224051095|ref|XP_002200142.1|	PREDICTED: similar to harbinger transposase derived 1 [Taeniopygia guttata]	-	-	-
CL1578.Contig1_A0A	1737	gi|91081067|ref|XP_975439.1|	PREDICTED: similar to AGAP008611-PA [Tribolium castaneum]	-	-	-
CL1579.Contig1_A0A	1718	gi|344244673|gb|EGW00777.1|	Vomeronasal type-1 receptor 4 [Cricetulus griseus]	-	-	-
CL158.Contig1_A0A	461	--	--	-	-	-
CL1580.Contig1_A0A	2631	--	--	-	-	-
CL1582.Contig1_A0A	1656	gi|268578395|ref|XP_002644180.1|	Hypothetical protein CBG17156 [Caenorhabditis briggsae]	-	-	-
CL1583.Contig1_A0A	1359	gi|268578395|ref|XP_002644180.1|	Hypothetical protein CBG17156 [Caenorhabditis briggsae]	-	-	-
CL1584.Contig1_A0A	1717	gi|340719524|ref|XP_003398201.1|	PREDICTED: LOW QUALITY PROTEIN: extracellular sulfatase SULF-1 homolog [Bombus terrestris]	-	-	-
CL1585.Contig1_A0A	1784	gi|77732550|ref|NP_001015981.2|	zinc finger protein 484 isoform 1 [Xenopus (Silurana) tropicalis] >gi|115530817|emb|CAL49420.1| novel protein [Xenopus (Silurana) tropicalis]	-	GO:0005488//binding	-
CL1586.Contig1_A0A	3178	gi|157132770|ref|XP_001662636.1|	sodium-dependent phosphate transporter [Aedes aegypti] >gi|108871081|gb|EAT35306.1| sodium-dependent phosphate transporter [Aedes aegypti]	-	-	-
CL1587.Contig1_A0A	2762	gi|189235727|ref|XP_967500.2|	PREDICTED: similar to GA11164-PA [Tribolium castaneum]	-	-	-
CL1588.Contig1_A0A	3356	gi|66801551|ref|XP_629701.1|	calmodulin-binding protein [Dictyostelium discoideum AX4] >gi|74849435|sp|Q9TW28.1|MYOM_DICDI RecName: Full=Myosin-M heavy chain; AltName: Full=RhoGEF domain-containing protein myoM >gi|5714396|gb|AAD47903.1|AF090533_1 unconventional myosin heavy chain MyoM [Dictyostelium discoideum] >gi|5922602|dbj|BAA84604.1| myoM [Dictyostelium discoideum] >gi|60463060|gb|EAL61255.1| calmodulin-binding protein…	-	-	-
CL1589.Contig1_A0A	2046	gi|345496886|ref|XP_003427844.1|	PREDICTED: probable phospholipid-transporting ATPase IA-like [Nasonia vitripennis]	GO:0008152//metabolic process	GO:0043492//ATPase activity, coupled to movement of substances;GO:0022892;GO:0016820//hydrolase activity, acting on acid anhydrides, catalyzing transmembrane movement of substances;GO:0000166//nucleotide binding	GO:0016020//membrane
CL159.Contig1_A0A	899	gi|307203810|gb|EFN82746.1|	RalA-binding protein 1 [Harpegnathos saltator]	-	-	-
CL1592.Contig1_A0A	2094	gi|344244673|gb|EGW00777.1|	Vomeronasal type-1 receptor 4 [Cricetulus griseus]	-	-	-
CL1593.Contig1_A0A	2241	gi|225711690|gb|ACO11691.1|	ORF91 [Caligus rogercresseyi]	-	-	-
CL1594.Contig1_A0A	2111	gi|344244673|gb|EGW00777.1|	Vomeronasal type-1 receptor 4 [Cricetulus griseus]	-	-	-
CL1595.Contig1_A0A	2319	gi|328786724|ref|XP_395500.4|	PREDICTED: DNA replication licensing factor MCM8 [Apis mellifera]	-	-	-
CL1596.Contig1_A0A	3289	gi|328777929|ref|XP_003249419.1|	PREDICTED: UDP-N-acetylglucosamine--peptide N-acetylglucosaminyltransferase 110 kDa subunit isoform 1 [Apis mellifera]	GO:0007444//imaginal disc development;GO:0006464//protein modification process	GO:0008194//UDP-glycosyltransferase activity	-
CL1597.Contig1_A0A	3252	gi|157132770|ref|XP_001662636.1|	sodium-dependent phosphate transporter [Aedes aegypti] >gi|108871081|gb|EAT35306.1| sodium-dependent phosphate transporter [Aedes aegypti]	-	-	-
CL1598.Contig1_A0A	1030	gi|340726198|ref|XP_003401448.1|	PREDICTED: max-like protein X-like [Bombus terrestris]	-	-	-
CL1599.Contig1_A0A	1120	gi|328778252|ref|XP_395909.3|	PREDICTED: max-like protein X-like [Apis mellifera]	-	-	-
CL16.Contig1_A0A	354	--	--	-	-	-
CL160.Contig1_A0A	334	gi|258597185|ref|XP_001347711.2|	Plasmodium exported protein [Plasmodium falciparum 3D7] >gi|254832585|gb|AAN35624.2| Plasmodium exported protein [Plasmodium falciparum 3D7]	-	-	-
CL1600.Contig1_A0A	865	--	--	-	-	-
CL1601.Contig1_A0A	1242	gi|148706505|gb|EDL38452.1|	mCG1050357 [Mus musculus]	-	-	-
CL1602.Contig1_A0A	1003	--	--	-	-	-
CL1603.Contig1_A0A	963	gi|6576738|dbj|BAA88337.1|	ORF2 [Platemys spixii]	-	-	-
CL1604.Contig1_A0A	1032	gi|258597185|ref|XP_001347711.2|	Plasmodium exported protein [Plasmodium falciparum 3D7] >gi|254832585|gb|AAN35624.2| Plasmodium exported protein [Plasmodium falciparum 3D7]	-	-	-
CL1605.Contig1_A0A	1056	gi|195130787|ref|XP_002009832.1|	GI15025 [Drosophila mojavensis] >gi|193908282|gb|EDW07149.1| GI15025 [Drosophila mojavensis]	-	-	-
CL1606.Contig1_A0A	2368	gi|313760458|dbj|BAJ41259.1|	kruppel homolog 1 isoform C [Frankliniella occidentalis]	GO:0009653//anatomical structure morphogenesis;GO:0002165//instar larval or pupal development	-	-
CL1607.Contig1_A0A	909	gi|91089939|ref|XP_973211.1|	PREDICTED: similar to CG34355 CG34355-PA [Tribolium castaneum]	-	-	-
CL1608.Contig1_A0A	911	--	--	-	-	-
CL1609.Contig1_A0A	1160	gi|268578395|ref|XP_002644180.1|	Hypothetical protein CBG17156 [Caenorhabditis briggsae]	-	-	-
CL161.Contig1_A0A	490	gi|66571325|ref|NP_001019243.1|	integrin beta-like protein 1 [Danio rerio] >gi|66267505|gb|AAH95744.1| Integrin, beta-like 1 [Danio rerio]	-	-	-
CL1610.Contig1_A0A	941	gi|194762028|ref|XP_001963163.1|	GF14082 [Drosophila ananassae] >gi|190616860|gb|EDV32384.1| GF14082 [Drosophila ananassae]	-	-	-
CL1611.Contig1_A0A	1206	gi|195130787|ref|XP_002009832.1|	GI15025 [Drosophila mojavensis] >gi|193908282|gb|EDW07149.1| GI15025 [Drosophila mojavensis]	-	-	-
CL1612.Contig1_A0A	1110	gi|345494329|ref|XP_001601355.2|	PREDICTED: max-like protein X-like isoform 1 [Nasonia vitripennis] >gi|345494331|ref|XP_003427271.1| PREDICTED: max-like protein X-like isoform 2 [Nasonia vitripennis]	-	-	-
CL1613.Contig1_A0A	452	gi|156377742|ref|XP_001630805.1|	predicted protein [Nematostella vectensis] >gi|156217833|gb|EDO38742.1| predicted protein [Nematostella vectensis]	-	-	-
CL1614.Contig1_A0A	1161	gi|307204651|gb|EFN83273.1|	Titin [Harpegnathos saltator]	-	-	-
CL1615.Contig1_A0A	1072	gi|146084079|ref|XP_001464917.1|	Hypothetical repeat protein [Leishmania infantum JPCM5] >gi|134069012|emb|CAM67156.1| Hypothetical repeat protein [Leishmania infantum JPCM5]	-	-	-
CL1616.Contig1_A0A	1078	--	--	-	-	-
CL1617.Contig1_A0A	1696	gi|344244673|gb|EGW00777.1|	Vomeronasal type-1 receptor 4 [Cricetulus griseus]	-	-	-
CL1618.Contig1_A0A	3478	gi|325053733|ref|NP_001191371.1|	cytochrome P450 3A5 [Callithrix jacchus] >gi|156573441|gb|ABU85101.1| cyp3a5 [Callithrix jacchus]	GO:0044237//cellular metabolic process	GO:0005488//binding;GO:0008395//steroid hydroxylase activity	GO:0042598//vesicular fraction
CL1619.Contig1_A0A	1064	gi|328704374|ref|XP_001948572.2|	PREDICTED: calmodulin-like [Acyrthosiphon pisum]	-	-	-
CL162.Contig1_A0A	317	gi|156098003|ref|XP_001615034.1|	Protein kinase domain containing protein [Plasmodium vivax SaI-1] >gi|148803908|gb|EDL45307.1| Protein kinase domain containing protein [Plasmodium vivax]	GO:0012501//programmed cell death;GO:0000380//alternative nuclear mRNA splicing, via spliceosome	GO:0003723//RNA binding	GO:0016604//nuclear body
CL1620.Contig1_A0A	1031	gi|326667299|ref|XP_002661787.2|	PREDICTED: zinc finger protein 91-like, partial [Danio rerio]	-	-	-
CL1621.Contig1_A0A	1043	gi|268578395|ref|XP_002644180.1|	Hypothetical protein CBG17156 [Caenorhabditis briggsae]	-	-	-
CL1622.Contig1_A0A	864	gi|155966095|gb|ABU41004.1|	isocitrate dehydrogenase 1 [Anser anser]	GO:0009725//response to hormone stimulus;GO:0043648//dicarboxylic acid metabolic process;GO:0006739//NADP metabolic process;GO:0006790//sulfur metabolic process;GO:0009060//aerobic respiration;GO:0008406//gonad development;GO:0006950//response to stress	GO:0046872//metal ion binding;GO:0042802//identical protein binding;GO:0004448//isocitrate dehydrogenase activity;GO:0000166//nucleotide binding	GO:0043231//intracellular membrane-bounded organelle;GO:0044444//cytoplasmic part;GO:0000267//cell fraction
CL1623.Contig1_A0A	1052	gi|123439757|ref|XP_001310646.1|	smooth muscle caldesmon [Trichomonas vaginalis G3]	-	-	-
CL1624.Contig1_A0A	1023	gi|148670475|gb|EDL02422.1|	mCG141253 [Mus musculus]	-	-	-
CL1625.Contig1_A0A	1129	gi|291233298|ref|XP_002736592.1|	PREDICTED: mKIAA0310 protein-like [Saccoglossus kowalevskii]	-	-	GO:0044464//cell part
CL1626.Contig1_A0A	1064	--	--	-	-	-
CL1628.Contig1_A0A	420	--	--	-	-	-
CL1629.Contig1_A0A	394	gi|300432149|gb|ADK12973.1|	G4 [Leishmania amazonensis]	-	-	-
CL163.Contig1_A0A	430	gi|281211756|gb|EFA85918.1|	MAR-binding protein [Polysphondylium pallidum PN500]	-	-	-
CL1630.Contig1_A0A	1107	gi|122057631|sp|Q556J6.1|Y4007_DICDI	RecName: Full=Putative cyclin-dependent serine/threonine-protein kinase DDB_G0272797/DDB_G0274007	-	-	-
CL1631.Contig1_A0A	448	gi|344244673|gb|EGW00777.1|	Vomeronasal type-1 receptor 4 [Cricetulus griseus]	-	-	-
CL1632.Contig1_A0A	933	gi|268578395|ref|XP_002644180.1|	Hypothetical protein CBG17156 [Caenorhabditis briggsae]	-	-	-
CL1633.Contig1_A0A	382	--	--	-	-	-
CL1634.Contig1_A0A	686	--	--	-	-	-
CL1635.Contig1_A0A	411	--	--	-	-	-
CL1637.Contig1_A0A	372	gi|726436|gb|AAC48204.1|	Hypothetical protein ZK84.1 [Caenorhabditis elegans]	-	-	-
CL1638.Contig1_A0A	595	--	--	-	-	-
CL1639.Contig1_A0A	615	gi|195575603|ref|XP_002077667.1|	GD23040 [Drosophila simulans] >gi|194189676|gb|EDX03252.1| GD23040 [Drosophila simulans]	-	-	-
CL164.Contig1_A0A	529	--	--	-	-	-
CL164.Contig2_A0A	520	--	--	-	-	-
CL1640.Contig1_A0A	454	--	--	-	-	-
CL1641.Contig1_A0A	390	--	--	-	-	-
CL1642.Contig1_A0A	522	gi|33086524|gb|AAP92574.1|	Aa2-050 [Rattus norvegicus]	-	-	-
CL1643.Contig1_A0A	478	--	--	-	-	-
CL1644.Contig1_A0A	391	--	--	-	-	-
CL1645.Contig1_A0A	477	gi|170579958|ref|XP_001895056.1|	Histidine-rich glycoprotein precursor [Brugia malayi]	-	-	-
CL1646.Contig1_A0A	760	gi|268578395|ref|XP_002644180.1|	Hypothetical protein CBG17156 [Caenorhabditis briggsae]	-	-	-
CL1647.Contig1_A0A	457	gi|258597185|ref|XP_001347711.2|	Plasmodium exported protein [Plasmodium falciparum 3D7] >gi|254832585|gb|AAN35624.2| Plasmodium exported protein [Plasmodium falciparum 3D7]	-	-	-
CL1648.Contig1_A0A	590	gi|258597185|ref|XP_001347711.2|	Plasmodium exported protein [Plasmodium falciparum 3D7] >gi|254832585|gb|AAN35624.2| Plasmodium exported protein [Plasmodium falciparum 3D7]	-	-	-
CL1649.Contig1_A0A	452	--	--	-	-	-
CL165.Contig1_A0A	258	--	--	-	-	-
CL1650.Contig1_A0A	611	--	--	-	-	-
CL1651.Contig1_A0A	418	--	--	-	-	-
CL1652.Contig1_A0A	571	--	--	-	-	-
CL1653.Contig1_A0A	555	--	--	-	-	-
CL1654.Contig1_A0A	916	gi|195130787|ref|XP_002009832.1|	GI15025 [Drosophila mojavensis] >gi|193908282|gb|EDW07149.1| GI15025 [Drosophila mojavensis]	-	-	-
CL1655.Contig1_A0A	416	gi|115931431|ref|XP_001185218.1|	PREDICTED: similar to Syne-1B [Strongylocentrotus purpuratus]	-	-	-
CL1656.Contig1_A0A	487	--	--	-	-	-
CL1657.Contig1_A0A	373	--	--	-	-	-
CL1658.Contig1_A0A	526	--	--	-	-	-
CL1659.Contig1_A0A	381	gi|167516258|ref|XP_001742470.1|	hypothetical protein [Monosiga brevicollis MX1] >gi|163779094|gb|EDQ92708.1| predicted protein [Monosiga brevicollis MX1]	-	-	-
CL166.Contig1_A0A	360	gi|302151395|gb|ADK97622.1|	NADH dehydrogenase subunit 5 [Heterodera glycines]	-	-	-
CL1660.Contig1_A0A	373	gi|340711335|ref|XP_003394232.1|	PREDICTED: peptidyl-prolyl cis-trans isomerase H-like [Bombus terrestris]	GO:0000377//RNA splicing, via transesterification reactions with bulged adenosine as nucleophile;GO:0044267//cellular protein metabolic process	GO:0016859//cis-trans isomerase activity	GO:0005681//spliceosomal complex
CL1661.Contig1_A0A	444	--	--	-	-	-
CL1662.Contig1_A0A	337	--	--	-	-	-
CL1663.Contig1_A0A	1043	--	--	-	-	-
CL1664.Contig1_A0A	889	--	--	-	-	-
CL1665.Contig1_A0A	486	--	--	-	-	-
CL1666.Contig1_A0A	536	--	--	-	-	-
CL1667.Contig1_A0A	525	--	--	-	-	-
CL1668.Contig1_A0A	425	gi|23484285|gb|EAA19671.1|	Ran-binding protein [Plasmodium yoelii yoelii]	-	-	-
CL1669.Contig1_A0A	364	--	--	-	-	-
CL167.Contig1_A0A	739	--	--	-	-	-
CL1670.Contig1_A0A	523	gi|156549847|ref|XP_001606842.1|	PREDICTED: hrp65 protein-like [Nasonia vitripennis]	-	-	-
CL1671.Contig1_A0A	455	--	--	-	-	-
CL1672.Contig1_A0A	400	--	--	-	-	-
CL1673.Contig1_A0A	982	--	--	-	-	-
CL1674.Contig1_A0A	417	--	--	-	-	-
CL1675.Contig1_A0A	608	gi|258597185|ref|XP_001347711.2|	Plasmodium exported protein [Plasmodium falciparum 3D7] >gi|254832585|gb|AAN35624.2| Plasmodium exported protein [Plasmodium falciparum 3D7]	-	-	-
CL1676.Contig1_A0A	1680	gi|225711690|gb|ACO11691.1|	ORF91 [Caligus rogercresseyi]	-	-	-
CL1678.Contig1_A0A	420	gi|268557034|ref|XP_002636506.1|	Hypothetical protein CBG23181 [Caenorhabditis briggsae]	-	-	-
CL1679.Contig1_A0A	482	gi|167376826|ref|XP_001734168.1|	KS1 protein precursor [Entamoeba dispar SAW760]	-	-	-
CL168.Contig1_A0A	314	--	--	-	-	-
CL1680.Contig1_A0A	432	--	--	-	-	-
CL1681.Contig1_A0A	385	gi|170595123|ref|XP_001902255.1|	U88 [Brugia malayi]	-	-	-
CL1682.Contig1_A0A	362	--	--	-	-	-
CL1683.Contig1_A0A	543	--	--	-	-	-
CL1684.Contig1_A0A	409	--	--	-	-	-
CL1685.Contig1_A0A	832	gi|229368138|gb|ACQ59049.1|	THAP domain-containing protein 4 [Anoplopoma fimbria]	GO:0009987//cellular process	GO:0005488//binding	-
CL1686.Contig1_A0A	910	gi|195130787|ref|XP_002009832.1|	GI15025 [Drosophila mojavensis] >gi|193908282|gb|EDW07149.1| GI15025 [Drosophila mojavensis]	-	-	-
CL1687.Contig1_A0A	824	gi|126309953|ref|XP_001379386.1|	PREDICTED: lactoylglutathione lyase-like [Monodelphis domestica]	-	-	-
CL1688.Contig1_A0A	832	gi|195119872|ref|XP_002004453.1|	GI19606 [Drosophila mojavensis] >gi|193909521|gb|EDW08388.1| GI19606 [Drosophila mojavensis]	GO:0050896//response to stimulus;GO:0048731;GO:0007155//cell adhesion	-	GO:0016020//membrane
CL1689.Contig1_A0A	1020	gi|340726198|ref|XP_003401448.1|	PREDICTED: max-like protein X-like [Bombus terrestris]	-	-	-
CL169.Contig1_A0A	636	gi|226478902|emb|CAX72946.1|	tubulin, alpha 1 [Schistosoma japonicum]	-	-	-
CL1691.Contig1_A0A	950	--	--	-	-	-
CL1692.Contig1_A0A	774	gi|115660714|ref|XP_784504.2|	PREDICTED: similar to UDP-N-acetylglucosaminyltransferase [Strongylocentrotus purpuratus] >gi|115936542|ref|XP_001177116.1| PREDICTED: similar to UDP-N-acetylglucosaminyltransferase [Strongylocentrotus purpuratus]	GO:0051260//protein homooligomerization;GO:0006486//protein amino acid glycosylation	GO:0005529//sugar binding;GO:0008375//acetylglucosaminyltransferase activity	GO:0035097//histone methyltransferase complex;GO:0044444//cytoplasmic part
CL1693.Contig1_A0A	1264	gi|167533219|ref|XP_001748290.1|	hypothetical protein [Monosiga brevicollis MX1] >gi|163773410|gb|EDQ87051.1| predicted protein [Monosiga brevicollis MX1]	-	-	-
CL1694.Contig1_A0A	819	gi|22093908|gb|AAM91821.1|AF396669_1	choriogenin Hminor [Oryzias latipes]	-	-	-
CL1695.Contig1_A0A	941	--	--	-	-	-
CL1696.Contig1_A0A	204	--	--	-	-	-
CL1697.Contig1_A0A	1017	gi|163716794|gb|ABY40621.1|	gustatory receptor [Tribolium castaneum]	-	-	-
CL1698.Contig1_A0A	1185	gi|189240758|ref|XP_969148.2|	PREDICTED: similar to AGAP005258-PA [Tribolium castaneum]	-	-	-
CL1699.Contig1_A0A	786	gi|302151395|gb|ADK97622.1|	NADH dehydrogenase subunit 5 [Heterodera glycines]	-	-	-
CL17.Contig1_A0A	781	gi|51557703|gb|AAU06491.1|	putative salivary protein [Culicoides sonorensis]	-	-	-
CL170.Contig1_A0A	237	gi|332025910|gb|EGI66066.1|	Histone-lysine N-methyltransferase trithorax [Acromyrmex echinatior]	-	-	-
CL1700.Contig1_A0A	587	--	--	-	-	-
CL1701.Contig1_A0A	940	gi|14349159|dbj|BAB60706.1|	ficolin 3 [Halocynthia roretzi]	-	-	-
CL1702.Contig1_A0A	674	gi|340613|gb|AAA31881.1|	A 'c' was inserted after nt 369 (=nt 10459 in genomic sequence (M10126)) to correct -1 frameshift probably due to gel compression [Leishmania tarentolae]	-	-	-
CL1703.Contig1_A0A	637	--	--	-	-	-
CL1705.Contig1_A0A	662	gi|82409002|gb|ABB73282.1|	reverse transcriptase [Penaeus monodon]	-	-	-
CL1706.Contig1_A0A	733	--	--	-	-	-
CL1707.Contig1_A0A	1117	gi|189234387|ref|XP_001815997.1|	PREDICTED: similar to discs large 1 CG1725-PK [Tribolium castaneum]	GO:0030709//border follicle cell delamination;GO:0007626//locomotory behavior;GO:0007267//cell-cell signaling;GO:0007043//cell-cell junction assembly;GO:0008283//cell proliferation;GO:0008105//asymmetric protein localization;GO:0002009//morphogenesis of an epithelium;GO:0001700//embryonic development via the syncytial blastoderm;GO:0035088//establishment or maintenance of apical/basal cell polari…	GO:0070851;GO:0016776//phosphotransferase activity, phosphate group as acceptor	GO:0044448//cell cortex part;GO:0043296//apical junction complex;GO:0033267//axon part;GO:0045202//synapse
CL1708.Contig1_A0A	238	--	--	-	-	-
CL1709.Contig1_A0A	739	gi|165972409|ref|NP_001107110.1|	zinc finger protein 300-like [Danio rerio] >gi|159155787|gb|AAI54453.1| Zgc:171551 protein [Danio rerio]	-	-	-
CL171.Contig1_A0A	512	--	--	-	-	-
CL1710.Contig1_A0A	895	--	--	-	-	-
CL1711.Contig1_A0A	920	gi|123439757|ref|XP_001310646.1|	smooth muscle caldesmon [Trichomonas vaginalis G3]	-	-	-
CL1712.Contig1_A0A	763	gi|239799187|dbj|BAH70526.1|	ACYPI005467 [Acyrthosiphon pisum]	-	-	-
CL1713.Contig1_A0A	435	gi|141279|sp|P21260.1|YPRO_OWEFU	RecName: Full=Uncharacterized proline-rich protein	-	-	-
CL1714.Contig1_A0A	613	--	--	-	-	-
CL1715.Contig1_A0A	467	gi|281206703|gb|EFA80888.1|	GATA-binding transcription factor [Polysphondylium pallidum PN500]	-	-	-
CL1716.Contig1_A0A	417	gi|298204351|gb|ADI61824.1|	endonuclease-reverse transcriptase [Bombyx mori]	-	-	-
CL1718.Contig1_A0A	484	--	--	-	-	-
CL1719.Contig1_A0A	468	--	--	-	-	-
CL172.Contig1_A0A	616	gi|83273567|ref|XP_729455.1|	M83163 circumsporozoite protein [Plasmodium yoelii yoelii str. 17XNL] >gi|23487310|gb|EAA21020.1| M83163 circumsporozoite protein-related [Plasmodium yoelii yoelii]	-	-	-
CL1720.Contig1_A0A	379	--	--	-	-	-
CL1721.Contig1_A0A	324	gi|149408945|ref|XP_001509982.1|	PREDICTED: similar to endo-beta-N-acetylglucosaminidase [Ornithorhynchus anatinus]	-	-	-
CL1722.Contig1_A0A	688	gi|328784757|ref|XP_393491.4|	PREDICTED: PERQ amino acid-rich with GYF domain-containing protein CG11148-like isoform 1 [Apis mellifera]	-	-	-
CL1723.Contig1_A0A	461	--	--	-	-	-
CL1724.Contig1_A0A	415	gi|344258308|gb|EGW14412.1|	Actin-related protein 2 [Cricetulus griseus]	-	-	-
CL1725.Contig1_A0A	393	--	--	-	-	-
CL1726.Contig1_A0A	374	--	--	-	-	-
CL1727.Contig1_A0A	1180	gi|340727631|ref|XP_003402143.1|	PREDICTED: TBC1 domain family member 10A-like isoform 1 [Bombus terrestris] >gi|340727633|ref|XP_003402144.1| PREDICTED: TBC1 domain family member 10A-like isoform 2 [Bombus terrestris]	-	-	-
CL1728.Contig1_A0A	771	gi|307204038|gb|EFN82942.1|	Zinc finger protein Xfin [Harpegnathos saltator]	GO:0000087//M phase of mitotic cell cycle	-	-
CL1729.Contig1_A0A	743	--	--	-	-	-
CL173.Contig1_A0A	500	--	--	-	-	-
CL1730.Contig1_A0A	887	--	--	-	-	-
CL1731.Contig1_A0A	702	gi|170032024|ref|XP_001843883.1|	conserved hypothetical protein [Culex quinquefasciatus] >gi|167871463|gb|EDS34846.1| conserved hypothetical protein [Culex quinquefasciatus]	-	-	-
CL1732.Contig1_A0A	746	gi|302151395|gb|ADK97622.1|	NADH dehydrogenase subunit 5 [Heterodera glycines]	-	-	-
CL1734.Contig1_A0A	463	gi|195128155|ref|XP_002008531.1|	GI11771 [Drosophila mojavensis] >gi|193920140|gb|EDW19007.1| GI11771 [Drosophila mojavensis]	-	-	-
CL1735.Contig1_A0A	513	gi|347227|gb|AAA49027.1|	reverse transcriptase [Gallus gallus]	-	GO:0005488//binding;GO:0016772//transferase activity, transferring phosphorus-containing groups	-
CL1736.Contig1_A0A	530	--	--	-	-	-
CL1737.Contig1_A0A	462	--	--	-	-	-
CL1738.Contig1_A0A	803	--	--	-	-	-
CL1739.Contig1_A0A	492	gi|195119532|ref|XP_002004285.1|	GI19695 [Drosophila mojavensis] >gi|193909353|gb|EDW08220.1| GI19695 [Drosophila mojavensis]	-	GO:0005488//binding;GO:0016740//transferase activity	-
CL174.Contig1_A0A	206	--	--	-	-	-
CL1740.Contig1_A0A	801	--	--	-	-	-
CL1744.Contig1_A0A	406	--	--	-	-	-
CL1746.Contig1_A0A	345	--	--	-	-	-
CL1747.Contig1_A0A	262	--	--	-	-	-
CL1748.Contig1_A0A	778	--	--	-	-	-
CL1750.Contig1_A0A	293	--	--	-	-	-
CL1753.Contig1_A0A	434	--	--	-	-	-
CL176.Contig1_A0A	348	gi|344244673|gb|EGW00777.1|	Vomeronasal type-1 receptor 4 [Cricetulus griseus]	-	-	-
CL1761.Contig1_A0A	1527	gi|195575603|ref|XP_002077667.1|	GD23040 [Drosophila simulans] >gi|194189676|gb|EDX03252.1| GD23040 [Drosophila simulans]	-	-	-
CL1764.Contig1_A0A	1545	--	--	-	-	-
CL1767.Contig1_A0A	290	--	--	-	-	-
CL1768.Contig1_A0A	203	--	--	-	-	-
CL177.Contig1_A0A	458	gi|111218572|ref|XP_001134472.1|	PHD zinc finger-containing protein [Dictyostelium discoideum AX4] >gi|90970872|gb|EAS66936.1| PHD zinc finger-containing protein [Dictyostelium discoideum AX4]	-	-	-
CL1771.Contig1_A0A	670	--	--	-	-	-
CL1777.Contig1_A0A	845	gi|302151395|gb|ADK97622.1|	NADH dehydrogenase subunit 5 [Heterodera glycines]	-	-	-
CL1779.Contig1_A0A	269	--	--	-	-	-
CL178.Contig1_A0A	893	gi|195575603|ref|XP_002077667.1|	GD23040 [Drosophila simulans] >gi|194189676|gb|EDX03252.1| GD23040 [Drosophila simulans]	-	-	-
CL1780.Contig1_A0A	437	gi|123439757|ref|XP_001310646.1|	smooth muscle caldesmon [Trichomonas vaginalis G3]	-	-	-
CL1781.Contig1_A0A	243	--	--	-	-	-
CL1783.Contig1_A0A	275	--	--	-	-	-
CL1784.Contig1_A0A	227	--	--	-	-	-
CL1786.Contig1_A0A	321	--	--	-	-	-
CL1787.Contig1_A0A	352	--	--	-	-	-
CL1789.Contig1_A0A	450	--	--	-	-	-
CL179.Contig1_A0A	551	--	--	-	-	-
CL1791.Contig1_A0A	776	--	--	-	-	-
CL1792.Contig1_A0A	268	--	--	-	-	-
CL1795.Contig1_A0A	267	--	--	-	-	-
CL1797.Contig1_A0A	1475	--	--	-	-	-
CL1798.Contig1_A0A	202	gi|74274972|gb|ABA02166.1|	sodium-potassium-activated adenosine triphosphatase alpha subunit D isoform [Pachygrapsus marmoratus]	GO:0009206;GO:0006812//cation transport	GO:0042625//ATPase activity, coupled to transmembrane movement of ions;GO:0022890//inorganic cation transmembrane transporter activity;GO:0032559//adenyl ribonucleotide binding	GO:0031224//intrinsic to membrane
CL1799.Contig1_A0A	341	gi|268557034|ref|XP_002636506.1|	Hypothetical protein CBG23181 [Caenorhabditis briggsae]	-	-	-
CL18.Contig1_A0A	404	--	--	-	-	-
CL18.Contig2_A0A	352	--	--	-	-	-
CL180.Contig1_A0A	1290	gi|237838763|ref|XP_002368679.1|	voltage gated chloride channel domain-containing protein [Toxoplasma gondii ME49] >gi|211966343|gb|EEB01539.1| voltage gated chloride channel domain-containing protein [Toxoplasma gondii ME49]	-	-	-
CL180.Contig2_A0A	1892	gi|116284392|ref|NP_002448.2|	mucin-2 precursor [Homo sapiens]	-	-	-
CL1801.Contig1_A0A	307	--	--	-	-	-
CL1802.Contig1_A0A	239	gi|115621208|ref|XP_798548.2|	PREDICTED: similar to endonuclease/reverse transcriptase [Strongylocentrotus purpuratus] >gi|115944666|ref|XP_001184610.1| PREDICTED: similar to endonuclease/reverse transcriptase [Strongylocentrotus purpuratus]	-	-	-
CL1803.Contig1_A0A	237	--	--	-	-	-
CL1804.Contig1_A0A	244	gi|258597385|ref|XP_001348083.2|	conserved Plasmodium protein [Plasmodium falciparum 3D7] >gi|254832703|gb|AAN35996.2| conserved Plasmodium protein [Plasmodium falciparum 3D7]	-	-	-
CL1805.Contig1_A0A	218	--	--	-	-	-
CL1806.Contig1_A0A	322	gi|24647572|ref|NP_650587.1|	CG5225 [Drosophila melanogaster] >gi|23171516|gb|AAF55377.2| CG5225 [Drosophila melanogaster]	-	-	-
CL1807.Contig1_A0A	256	--	--	-	-	-
CL1808.Contig1_A0A	210	--	--	-	-	-
CL1809.Contig1_A0A	282	--	--	-	-	-
CL1810.Contig1_A0A	378	gi|344244673|gb|EGW00777.1|	Vomeronasal type-1 receptor 4 [Cricetulus griseus]	-	-	-
CL1813.Contig1_A0A	871	gi|153791596|ref|NP_001093518.1|	dehydrogenase/reductase SDR family member 11 [Danio rerio] >gi|148725718|emb|CAN88198.1| novel protein containing a short chain dehydrogenase domain (zgc:153028) [Danio rerio]	-	-	-
CL1814.Contig1_A0A	245	--	--	-	-	-
CL1815.Contig1_A0A	287	gi|170040827|ref|XP_001848187.1|	conserved hypothetical protein [Culex quinquefasciatus] >gi|167864434|gb|EDS27817.1| conserved hypothetical protein [Culex quinquefasciatus]	-	-	-
CL1816.Contig1_A0A	305	--	--	-	-	-
CL1817.Contig1_A0A	364	--	--	-	-	-
CL1818.Contig1_A0A	294	--	--	-	-	-
CL1819.Contig1_A0A	317	--	--	-	-	-
CL182.Contig1_A0A	1309	gi|74865845|sp|Q8MP30.1|Y7791_DICDI	RecName: Full=Uncharacterized histidine-rich protein DDB_G0274557; Flags: Precursor	-	-	-
CL1820.Contig1_A0A	407	gi|344244673|gb|EGW00777.1|	Vomeronasal type-1 receptor 4 [Cricetulus griseus]	-	-	-
CL1821.Contig1_A0A	401	--	--	-	-	-
CL1822.Contig1_A0A	288	--	--	-	-	-
CL1823.Contig1_A0A	294	gi|332845635|ref|XP_512190.3|	PREDICTED: nuclear pore complex-interacting protein-like 3-like [Pan troglodytes]	-	-	-
CL1824.Contig1_A0A	380	gi|118395679|ref|XP_001030186.1|	ribosomal protein S17 containing protein [Tetrahymena thermophila] >gi|319443372|pdb|2XZM|Q Chain Q, Crystal Structure Of The Eukaryotic 40s Ribosomal Subunit In Complex With Initiation Factor 1. This File Contains The 40s Subunit And Initiation Factor For Molecule 1 >gi|319443407|pdb|2XZN|Q Chain Q, Crystal Structure Of The Eukaryotic 40s Ribosomal Subunit In Complex With Initiation Factor 1. Th…	GO:0010467//gene expression	GO:0005198//structural molecule activity	GO:0030529//ribonucleoprotein complex
CL1825.Contig1_A0A	241	--	--	-	-	-
CL1826.Contig1_A0A	381	gi|195575603|ref|XP_002077667.1|	GD23040 [Drosophila simulans] >gi|194189676|gb|EDX03252.1| GD23040 [Drosophila simulans]	-	-	-
CL1827.Contig1_A0A	1091	gi|170050777|ref|XP_001861464.1|	pugilistDominant [Culex quinquefasciatus] >gi|167872266|gb|EDS35649.1| pugilistDominant [Culex quinquefasciatus]	-	-	-
CL183.Contig1_A0A	834	--	--	-	-	-
CL183.Contig2_A0A	740	--	--	-	-	-
CL183.Contig3_A0A	960	--	--	-	-	-
CL1830.Contig1_A0A	302	--	--	-	-	-
CL1836.Contig1_A0A	325	--	--	-	-	-
CL1837.Contig1_A0A	659	gi|333467991|gb|EAA07771.5|	AGAP002737-PA [Anopheles gambiae str. PEST]	-	-	-
CL1839.Contig1_A0A	245	--	--	-	-	-
CL184.Contig1_A0A	411	gi|268578395|ref|XP_002644180.1|	Hypothetical protein CBG17156 [Caenorhabditis briggsae]	-	-	-
CL1840.Contig1_A0A	270	--	--	-	-	-
CL1841.Contig1_A0A	229	gi|293356773|ref|XP_002728987.1|	PREDICTED: Ras homolog enriched in brain like 1-like, partial [Rattus norvegicus]	-	-	-
CL1842.Contig1_A0A	383	--	--	-	-	-
CL1843.Contig1_A0A	250	--	--	-	-	-
CL1844.Contig1_A0A	776	--	--	-	-	-
CL1845.Contig1_A0A	244	--	--	-	-	-
CL1846.Contig1_A0A	324	gi|340506763|gb|EGR32839.1|	hypothetical protein IMG5_069370 [Ichthyophthirius multifiliis]	-	-	-
CL1847.Contig1_A0A	319	gi|309267101|ref|XP_003086952.1|	PREDICTED: hypothetical protein LOC100505244, partial [Mus musculus]	-	-	-
CL185.Contig1_A0A	615	gi|115678748|ref|XP_798559.2|	PREDICTED: similar to endonuclease/reverse transcriptase [Strongylocentrotus purpuratus]	-	-	-
CL1851.Contig1_A0A	258	gi|268557034|ref|XP_002636506.1|	Hypothetical protein CBG23181 [Caenorhabditis briggsae]	-	-	-
CL1852.Contig1_A0A	232	--	--	-	-	-
CL1857.Contig1_A0A	207	--	--	-	-	-
CL1859.Contig1_A0A	208	--	--	-	-	-
CL186.Contig1_A0A	298	--	--	-	-	-
CL1862.Contig1_A0A	1587	--	--	-	-	-
CL1863.Contig1_A0A	770	gi|344244673|gb|EGW00777.1|	Vomeronasal type-1 receptor 4 [Cricetulus griseus]	-	-	-
CL187.Contig1_A0A	253	gi|293354978|ref|XP_002728602.1|	PREDICTED: hypothetical protein, partial [Rattus norvegicus]	-	-	-
CL1875.Contig1_A0A	704	--	--	-	-	-
CL1876.Contig1_A0A	593	--	--	-	-	-
CL1883.Contig1_A0A	412	gi|293354978|ref|XP_002728602.1|	PREDICTED: hypothetical protein, partial [Rattus norvegicus]	-	-	-
CL1884.Contig1_A0A	667	gi|281211555|gb|EFA85717.1|	LIM-type zinc finger-containing protein [Polysphondylium pallidum PN500]	-	-	-
CL189.Contig1_A0A	277	gi|4808547|gb|AAD29852.1|	pugilistDominant [Drosophila melanogaster]	-	-	-
CL1890.Contig1_A0A	236	--	--	-	-	-
CL19.Contig1_A0A	1014	gi|268578395|ref|XP_002644180.1|	Hypothetical protein CBG17156 [Caenorhabditis briggsae]	-	-	-
CL19.Contig2_A0A	925	gi|167387341|ref|XP_001738121.1|	trichohyalin [Entamoeba dispar SAW760]	-	GO:0003824//catalytic activity	-
CL19.Contig3_A0A	879	gi|122057631|sp|Q556J6.1|Y4007_DICDI	RecName: Full=Putative cyclin-dependent serine/threonine-protein kinase DDB_G0272797/DDB_G0274007	-	-	-
CL19.Contig4_A0A	728	gi|126253844|sp|O73590.2|ZFHX4_CHICK	RecName: Full=Zinc finger homeobox protein 4; AltName: Full=Zinc finger homeodomain protein 4; Short=ZFH-4; AltName: Full=Zinc finger/apterous-related homeobox protein	GO:0016043//cellular component organization	GO:0005488//binding	-
CL19.Contig5_A0A	682	gi|126253844|sp|O73590.2|ZFHX4_CHICK	RecName: Full=Zinc finger homeobox protein 4; AltName: Full=Zinc finger homeodomain protein 4; Short=ZFH-4; AltName: Full=Zinc finger/apterous-related homeobox protein	-	GO:0005488//binding	-
CL19.Contig6_A0A	1060	gi|268578395|ref|XP_002644180.1|	Hypothetical protein CBG17156 [Caenorhabditis briggsae]	-	-	-
CL190.Contig1_A0A	2783	gi|156552908|ref|XP_001601485.1|	PREDICTED: similar to CG30069-PA [Nasonia vitripennis]	-	-	-
CL1904.Contig1_A0A	801	gi|54038076|gb|AAH84352.1|	LOC495149 protein [Xenopus laevis]	-	-	GO:0044464//cell part
CL1906.Contig1_A0A	454	gi|328790298|ref|XP_394631.4|	PREDICTED: fat-like cadherin-related tumor suppressor homolog [Apis mellifera]	-	-	-
CL1910.Contig1_A0A	233	gi|307195039|gb|EFN77097.1|	Nuclear factor 1 A-type [Harpegnathos saltator]	-	-	-
CL1911.Contig1_A0A	233	gi|115628167|ref|XP_792610.2|	PREDICTED: similar to endonuclease/reverse transcriptase [Strongylocentrotus purpuratus] >gi|115963521|ref|XP_001197689.1| PREDICTED: similar to endonuclease/reverse transcriptase [Strongylocentrotus purpuratus]	-	-	-
CL1912.Contig1_A0A	481	--	--	-	-	-
CL192.Contig1_A0A	314	--	--	-	-	-
CL1921.Contig1_A0A	468	gi|291234532|ref|XP_002737205.1|	PREDICTED: Antigen KI-67-like [Saccoglossus kowalevskii]	-	-	-
CL1923.Contig1_A0A	397	--	--	-	-	-
CL1924.Contig1_A0A	317	gi|341883189|gb|EGT39124.1|	CBN-XNP-1 protein [Caenorhabditis brenneri]	-	-	GO:0005622//intracellular
CL1926.Contig1_A0A	294	--	--	-	-	-
CL1929.Contig1_A0A	1422	gi|344244673|gb|EGW00777.1|	Vomeronasal type-1 receptor 4 [Cricetulus griseus]	-	-	-
CL193.Contig1_A0A	350	gi|45478124|gb|AAS66233.1|	LRRGT00142 [Rattus norvegicus] >gi|149020623|gb|EDL78428.1| rCG65852 [Rattus norvegicus]	-	-	-
CL1930.Contig1_A0A	335	--	--	-	-	-
CL1931.Contig1_A0A	237	--	--	-	-	-
CL1932.Contig1_A0A	253	--	--	-	-	-
CL1933.Contig1_A0A	398	--	--	-	-	-
CL1939.Contig1_A0A	214	--	--	-	-	-
CL194.Contig1_A0A	479	--	--	-	-	-
CL1941.Contig1_A0A	211	--	--	-	-	-
CL1947.Contig1_A0A	766	gi|237830605|ref|XP_002364600.1|	IQ calmodulin-binding motif domain-containing protein [Toxoplasma gondii ME49] >gi|211962264|gb|EEA97459.1| IQ calmodulin-binding motif domain-containing protein [Toxoplasma gondii ME49]	-	-	-
CL1949.Contig1_A0A	433	--	--	-	-	-
CL195.Contig1_A0A	210	--	--	-	-	-
CL1950.Contig1_A0A	1193	--	--	-	-	-
CL1951.Contig1_A0A	1595	--	--	-	-	-
CL1953.Contig1_A0A	1673	gi|296478432|gb|DAA20547.1|	neurofilament, heavy polypeptide 200kDa-like isoform 1 [Bos taurus]	GO:0009987//cellular process	-	GO:0044464//cell part
CL1954.Contig1_A0A	418	gi|302151394|gb|ADK97621.1|	ATP synthase F0 subunit 6 [Heterodera glycines]	-	-	-
CL1955.Contig1_A0A	304	--	--	-	-	-
CL1957.Contig1_A0A	952	--	--	-	-	-
CL1966.Contig1_A0A	317	--	--	-	-	-
CL1968.Contig1_A0A	396	gi|268557034|ref|XP_002636506.1|	Hypothetical protein CBG23181 [Caenorhabditis briggsae]	-	-	-
CL1969.Contig1_A0A	273	--	--	-	-	-
CL197.Contig1_A0A	1083	gi|1022918|gb|AAA81668.1|	ATPase subunit 6 [Trypanosoma cruzi]	-	-	-
CL197.Contig2_A0A	1744	gi|1022918|gb|AAA81668.1|	ATPase subunit 6 [Trypanosoma cruzi]	-	-	-
CL1970.Contig1_A0A	406	--	--	-	-	-
CL1971.Contig1_A0A	560	--	--	-	-	-
CL1973.Contig1_A0A	220	--	--	-	-	-
CL1974.Contig1_A0A	392	gi|302151395|gb|ADK97622.1|	NADH dehydrogenase subunit 5 [Heterodera glycines]	-	-	-
CL1977.Contig1_A0A	417	gi|307178020|gb|EFN66879.1|	Aminopeptidase N [Camponotus floridanus]	-	-	-
CL1978.Contig1_A0A	443	--	--	-	-	-
CL1979.Contig1_A0A	387	gi|268557034|ref|XP_002636506.1|	Hypothetical protein CBG23181 [Caenorhabditis briggsae]	-	-	-
CL198.Contig1_A0A	1293	gi|67625699|tpe|CAJ00235.1|	TPA: endonuclease-reverse transcriptase [Schistosoma mansoni]	-	GO:0005488//binding	-
CL1980.Contig1_A0A	360	gi|198464950|ref|XP_001353424.2|	GA19454 [Drosophila pseudoobscura pseudoobscura] >gi|254808000|sp|Q2M0J9.2|KLHDB_DROPS RecName: Full=Kelch-like protein diablo >gi|198149951|gb|EAL30933.2| GA19454 [Drosophila pseudoobscura pseudoobscura]	GO:0006511//ubiquitin-dependent protein catabolic process;GO:0006915//apoptosis;GO:0032446//protein modification by small protein conjugation;GO:0040007//growth;GO:0050794//regulation of cellular process;GO:0071842	GO:0019961;GO:0019787//small conjugating protein ligase activity	GO:0016604//nuclear body;GO:0031461//cullin-RING ubiquitin ligase complex
CL1982.Contig1_A0A	555	gi|344244673|gb|EGW00777.1|	Vomeronasal type-1 receptor 4 [Cricetulus griseus]	-	-	-
CL1983.Contig1_A0A	524	--	--	-	-	-
CL1986.Contig1_A0A	557	--	--	-	-	-
CL1987.Contig1_A0A	216	--	--	-	-	-
CL1989.Contig1_A0A	542	gi|193636713|ref|XP_001949730.1|	PREDICTED: src substrate cortactin-like [Acyrthosiphon pisum]	-	-	-
CL199.Contig1_A0A	201	--	--	-	-	-
CL1990.Contig1_A0A	268	gi|158289002|ref|XP_001687774.1|	AGAP000318-PA [Anopheles gambiae str. PEST]	-	-	-
CL1991.Contig1_A0A	203	--	--	-	-	-
CL1992.Contig1_A0A	253	--	--	-	-	-
CL1993.Contig1_A0A	325	--	--	-	-	-
CL1994.Contig1_A0A	356	gi|344236011|gb|EGV92114.1|	Prefoldin subunit 3 [Cricetulus griseus]	-	-	-
CL1995.Contig1_A0A	205	--	--	-	-	-
CL1996.Contig1_A0A	269	--	--	-	-	-
CL1998.Contig1_A0A	500	--	--	-	-	-
CL1999.Contig1_A0A	352	--	--	-	-	-
CL2.Contig1_A0A	1464	gi|115931374|ref|XP_001183141.1|	PREDICTED: similar to endonuclease-reverse transcriptase, partial [Strongylocentrotus purpuratus]	-	-	-
CL2.Contig2_A0A	1280	gi|115931374|ref|XP_001183141.1|	PREDICTED: similar to endonuclease-reverse transcriptase, partial [Strongylocentrotus purpuratus]	-	-	-
CL2.Contig3_A0A	970	gi|115931374|ref|XP_001183141.1|	PREDICTED: similar to endonuclease-reverse transcriptase, partial [Strongylocentrotus purpuratus]	-	-	-
CL2.Contig4_A0A	1946	gi|115629205|ref|XP_001177825.1|	PREDICTED: similar to endonuclease-reverse transcriptase [Strongylocentrotus purpuratus] >gi|115965877|ref|XP_001185788.1| PREDICTED: similar to endonuclease-reverse transcriptase [Strongylocentrotus purpuratus]	-	-	-
CL2.Contig5_A0A	2283	gi|115744320|ref|XP_797963.2|	PREDICTED: similar to endonuclease-reverse transcriptase [Strongylocentrotus purpuratus] >gi|115930783|ref|XP_001183329.1| PREDICTED: similar to endonuclease-reverse transcriptase [Strongylocentrotus purpuratus]	-	-	-
CL2.Contig6_A0A	2099	gi|115744320|ref|XP_797963.2|	PREDICTED: similar to endonuclease-reverse transcriptase [Strongylocentrotus purpuratus] >gi|115930783|ref|XP_001183329.1| PREDICTED: similar to endonuclease-reverse transcriptase [Strongylocentrotus purpuratus]	-	-	-
CL2.Contig7_A0A	1789	gi|115744320|ref|XP_797963.2|	PREDICTED: similar to endonuclease-reverse transcriptase [Strongylocentrotus purpuratus] >gi|115930783|ref|XP_001183329.1| PREDICTED: similar to endonuclease-reverse transcriptase [Strongylocentrotus purpuratus]	-	-	-
CL20.Contig1_A0A	269	--	--	-	-	-
CL200.Contig1_A0A	800	--	--	-	-	-
CL2000.Contig1_A0A	467	gi|332019475|gb|EGI59955.1|	Immunoglobulin G-binding protein A [Acromyrmex echinatior]	-	-	-
CL2001.Contig1_A0A	349	gi|326438070|gb|EGD83640.1|	hypothetical protein PTSG_12141 [Salpingoeca sp. ATCC 50818]	-	-	-
CL2002.Contig1_A0A	301	gi|158299887|ref|XP_001238223.2|	AGAP009139-PA [Anopheles gambiae str. PEST] >gi|157013734|gb|EAU75958.2| AGAP009139-PA [Anopheles gambiae str. PEST]	-	-	-
CL2003.Contig1_A0A	342	gi|321477616|gb|EFX88574.1|	hypothetical protein DAPPUDRAFT_191054 [Daphnia pulex]	-	-	-
CL2004.Contig1_A0A	554	--	--	-	-	-
CL2005.Contig1_A0A	440	--	--	-	-	-
CL2006.Contig1_A0A	429	--	--	-	-	-
CL2007.Contig1_A0A	385	--	--	-	-	-
CL2008.Contig1_A0A	352	gi|119627579|gb|EAX07174.1|	hCG1793893 [Homo sapiens]	-	-	-
CL2009.Contig1_A0A	330	--	--	-	-	-
CL201.Contig1_A0A	790	gi|237830605|ref|XP_002364600.1|	IQ calmodulin-binding motif domain-containing protein [Toxoplasma gondii ME49] >gi|211962264|gb|EEA97459.1| IQ calmodulin-binding motif domain-containing protein [Toxoplasma gondii ME49]	-	-	-
CL2010.Contig1_A0A	646	--	--	-	-	-
CL2011.Contig1_A0A	325	gi|344236011|gb|EGV92114.1|	Prefoldin subunit 3 [Cricetulus griseus]	-	-	-
CL2012.Contig1_A0A	850	--	--	-	-	-
CL2013.Contig1_A0A	342	gi|194758625|ref|XP_001961562.1|	GF15033 [Drosophila ananassae] >gi|190615259|gb|EDV30783.1| GF15033 [Drosophila ananassae]	-	-	-
CL2014.Contig1_A0A	451	gi|325116156|emb|CBZ51710.1|	Proteophosphoglycan ppg4, related [Neospora caninum Liverpool]	-	-	-
CL2016.Contig1_A0A	495	gi|148725207|emb|CAN88195.1|	novel protein (zgc:101677) [Danio rerio] >gi|148726332|emb|CAN88374.1| novel protein (zgc:101677) [Danio rerio]	-	GO:0005096//GTPase activator activity	-
CL2017.Contig1_A0A	429	gi|501027|gb|AAA62273.1|	ORF2 [Trypanosoma brucei]	-	-	-
CL2018.Contig1_A0A	430	--	--	-	-	-
CL2019.Contig1_A0A	572	--	--	-	-	-
CL202.Contig1_A0A	1388	gi|119627579|gb|EAX07174.1|	hCG1793893 [Homo sapiens]	-	-	-
CL2020.Contig1_A0A	361	--	--	-	-	-
CL2021.Contig1_A0A	371	gi|223047647|gb|ACM79864.1|	nematoblast-specific protein nb035-sv2 [Hydra magnipapillata]	-	-	-
CL2022.Contig1_A0A	332	--	--	-	-	-
CL2023.Contig1_A0A	532	gi|167378269|ref|XP_001734741.1|	hypothetical protein [Entamoeba dispar SAW760] >gi|165903628|gb|EDR29091.1| hypothetical protein, conserved [Entamoeba dispar SAW760]	-	-	-
CL2024.Contig1_A0A	1011	gi|224613478|gb|ACN60318.1|	Eukaryotic translation initiation factor 4B [Salmo salar]	-	-	GO:0044444//cytoplasmic part
CL2025.Contig1_A0A	725	--	--	-	-	-
CL2027.Contig1_A0A	422	--	--	-	-	-
CL2028.Contig1_A0A	248	--	--	-	-	-
CL2029.Contig1_A0A	356	--	--	-	-	-
CL203.Contig1_A0A	752	--	--	-	-	-
CL2031.Contig1_A0A	305	--	--	-	-	-
CL2032.Contig1_A0A	391	gi|270011594|gb|EFA08042.1|	hypothetical protein TcasGA2_TC005636 [Tribolium castaneum]	-	-	-
CL2033.Contig1_A0A	307	--	--	-	-	-
CL2034.Contig1_A0A	288	--	--	-	-	-
CL2036.Contig1_A0A	230	--	--	-	-	-
CL2037.Contig1_A0A	254	--	--	-	-	-
CL2038.Contig1_A0A	295	--	--	-	-	-
CL2039.Contig1_A0A	442	--	--	-	-	-
CL204.Contig1_A0A	727	--	--	-	-	-
CL2040.Contig1_A0A	299	--	--	-	-	-
CL2041.Contig1_A0A	414	--	--	-	-	-
CL2042.Contig1_A0A	291	gi|37805767|emb|CAD90559.1|	NADH dehydrogenase subunit 6 [Strongyloides stercoralis]	-	-	-
CL2043.Contig1_A0A	205	--	--	-	-	-
CL2045.Contig1_A0A	967	--	--	-	-	-
CL2048.Contig1_A0A	537	--	--	-	-	-
CL205.Contig1_A0A	1066	--	--	-	-	-
CL2050.Contig1_A0A	201	--	--	-	-	-
CL2052.Contig1_A0A	203	--	--	-	-	-
CL2055.Contig1_A0A	332	gi|332025910|gb|EGI66066.1|	Histone-lysine N-methyltransferase trithorax [Acromyrmex echinatior]	-	-	-
CL2057.Contig1_A0A	243	--	--	-	-	-
CL2058.Contig1_A0A	291	--	--	-	-	-
CL2059.Contig1_A0A	260	--	--	-	-	-
CL206.Contig1_A0A	1001	gi|313238136|emb|CBY13234.1|	unnamed protein product [Oikopleura dioica]	-	-	-
CL2060.Contig1_A0A	222	--	--	-	-	-
CL2062.Contig1_A0A	396	gi|302151395|gb|ADK97622.1|	NADH dehydrogenase subunit 5 [Heterodera glycines]	-	-	-
CL2063.Contig1_A0A	264	gi|327289794|ref|XP_003229609.1|	PREDICTED: oocyte zinc finger protein XlCOF6-like [Anolis carolinensis]	GO:0010761//fibroblast migration;GO:0035264//multicellular organism growth;GO:0009887//organ morphogenesis;GO:0007169//transmembrane receptor protein tyrosine kinase signaling pathway	GO:0005488//binding	-
CL2064.Contig1_A0A	1015	--	--	-	-	-
CL2065.Contig1_A0A	326	--	--	-	-	-
CL2066.Contig1_A0A	289	--	--	-	-	-
CL2067.Contig1_A0A	265	gi|33086440|gb|AAP92532.1|	Ab1-013 [Rattus norvegicus] >gi|149025437|gb|EDL81804.1| rCG63023 [Rattus norvegicus]	-	-	-
CL2069.Contig1_A0A	306	gi|268557034|ref|XP_002636506.1|	Hypothetical protein CBG23181 [Caenorhabditis briggsae]	-	-	-
CL207.Contig1_A0A	1298	--	--	-	-	-
CL2070.Contig1_A0A	355	--	--	-	-	-
CL2071.Contig1_A0A	222	--	--	-	-	-
CL2072.Contig1_A0A	337	--	--	-	-	-
CL2073.Contig1_A0A	376	gi|195115629|ref|XP_002002359.1|	GI17343 [Drosophila mojavensis] >gi|193912934|gb|EDW11801.1| GI17343 [Drosophila mojavensis]	-	-	-
CL2074.Contig1_A0A	254	gi|115668650|ref|XP_001198937.1|	PREDICTED: similar to endonuclease-reverse transcriptase [Strongylocentrotus purpuratus] >gi|115976177|ref|XP_001194706.1| PREDICTED: similar to endonuclease-reverse transcriptase [Strongylocentrotus purpuratus]	-	-	-
CL2075.Contig1_A0A	251	--	--	-	-	-
CL2076.Contig1_A0A	1130	gi|189238697|ref|XP_967832.2|	PREDICTED: similar to RHO guanyl-nucleotide exchange factor [Tribolium castaneum]	-	-	-
CL2077.Contig1_A0A	777	--	--	-	-	-
CL2078.Contig1_A0A	294	--	--	-	-	-
CL2079.Contig1_A0A	220	--	--	-	-	-
CL208.Contig1_A0A	787	--	--	-	-	-
CL2080.Contig1_A0A	308	--	--	-	-	-
CL2081.Contig1_A0A	232	gi|148672345|gb|EDL04292.1|	mCG145004 [Mus musculus]	-	-	-
CL2082.Contig1_A0A	201	--	--	-	-	-
CL2083.Contig1_A0A	358	--	--	-	-	-
CL2084.Contig1_A0A	713	--	--	-	-	-
CL2085.Contig1_A0A	301	gi|332019835|gb|EGI60296.1|	Progestin and adipoQ receptor family member 4 [Acromyrmex echinatior]	-	-	-
CL2086.Contig1_A0A	261	--	--	-	-	-
CL2087.Contig1_A0A	959	gi|224613478|gb|ACN60318.1|	Eukaryotic translation initiation factor 4B [Salmo salar]	-	-	GO:0044444//cytoplasmic part
CL2088.Contig1_A0A	265	gi|340380845|ref|XP_003388932.1|	PREDICTED: sacsin-like [Amphimedon queenslandica]	-	-	-
CL2089.Contig1_A0A	305	gi|195134520|ref|XP_002011685.1|	GI11167 [Drosophila mojavensis] >gi|193906808|gb|EDW05675.1| GI11167 [Drosophila mojavensis]	-	-	-
CL209.Contig1_A0A	617	--	--	-	-	-
CL2090.Contig1_A0A	348	--	--	-	-	-
CL2091.Contig1_A0A	255	--	--	-	-	-
CL2092.Contig1_A0A	311	--	--	-	-	-
CL2093.Contig1_A0A	738	--	--	-	-	-
CL2094.Contig1_A0A	298	--	--	-	-	-
CL2095.Contig1_A0A	383	gi|195470322|ref|XP_002087457.1|	GE16990 [Drosophila yakuba] >gi|194173558|gb|EDW87169.1| GE16990 [Drosophila yakuba]	-	-	-
CL2096.Contig1_A0A	307	gi|298204353|gb|ADI61825.1|	endonuclease-reverse transcriptase [Bombyx mori]	-	-	-
CL2097.Contig1_A0A	479	--	--	-	-	-
CL2098.Contig1_A0A	315	--	--	-	-	-
CL2099.Contig1_A0A	306	--	--	-	-	-
CL21.Contig1_A0A	2949	gi|307173653|gb|EFN64502.1|	Laminin-like protein epi-1 [Camponotus floridanus]	-	-	-
CL210.Contig1_A0A	1128	gi|326430083|gb|EGD75653.1|	NOTCH2 protein [Salpingoeca sp. ATCC 50818]	GO:0006950//response to stress	-	-
CL2100.Contig1_A0A	392	--	--	-	-	-
CL2101.Contig1_A0A	290	gi|293362000|ref|XP_002730132.1|	PREDICTED: hypothetical protein, partial [Rattus norvegicus]	-	-	-
CL2102.Contig1_A0A	1704	gi|156543660|ref|XP_001605104.1|	PREDICTED: DNA topoisomerase 1-like [Nasonia vitripennis]	-	-	-
CL2103.Contig1_A0A	414	--	--	-	-	-
CL2104.Contig1_A0A	333	gi|195125912|ref|XP_002007418.1|	GI12938 [Drosophila mojavensis] >gi|193919027|gb|EDW17894.1| GI12938 [Drosophila mojavensis]	-	-	-
CL2105.Contig1_A0A	1807	gi|115749112|ref|XP_780607.2|	PREDICTED: similar to cell-cycle and apoptosis regulatory protein 1 [Strongylocentrotus purpuratus] >gi|115974585|ref|XP_001190742.1| PREDICTED: similar to cell-cycle and apoptosis regulatory protein 1 [Strongylocentrotus purpuratus]	GO:0006915//apoptosis	GO:0005488//binding	GO:0005634//nucleus
CL2106.Contig1_A0A	277	--	--	-	-	-
CL2107.Contig1_A0A	295	--	--	-	-	-
CL2108.Contig1_A0A	384	--	--	-	-	-
CL211.Contig1_A0A	694	--	--	-	-	-
CL211.Contig2_A0A	574	--	--	-	-	-
CL2110.Contig1_A0A	1395	gi|78101799|tpg|DAA05516.1|	TPA: TPA_exp: troponin T isoform 3 [Apis mellifera]	-	-	-
CL2111.Contig1_A0A	324	--	--	-	-	-
CL2112.Contig1_A0A	238	gi|344244051|gb|EGW00155.1|	Olfactory receptor 4F15 [Cricetulus griseus]	-	-	-
CL2113.Contig1_A0A	281	--	--	-	-	-
CL2114.Contig1_A0A	417	--	--	-	-	-
CL2115.Contig1_A0A	331	--	--	-	-	-
CL2116.Contig1_A0A	348	gi|307193498|gb|EFN76275.1|	ETS translocation variant 1 [Harpegnathos saltator]	-	-	-
CL2117.Contig1_A0A	228	--	--	-	-	-
CL2118.Contig1_A0A	349	gi|13436464|gb|AAH05000.1|	CPSF6 protein [Homo sapiens]	-	-	-
CL2119.Contig1_A0A	295	--	--	-	-	-
CL212.Contig1_A0A	675	gi|146084079|ref|XP_001464917.1|	Hypothetical repeat protein [Leishmania infantum JPCM5] >gi|134069012|emb|CAM67156.1| Hypothetical repeat protein [Leishmania infantum JPCM5]	-	-	-
CL2120.Contig1_A0A	649	--	--	-	-	-
CL2121.Contig1_A0A	222	--	--	-	-	-
CL2122.Contig1_A0A	268	--	--	-	-	-
CL2123.Contig1_A0A	261	--	--	-	-	-
CL2124.Contig1_A0A	505	gi|291227314|ref|XP_002733637.1|	PREDICTED: glycosyltransferase 8 domain containing 1-like [Saccoglossus kowalevskii]	-	-	-
CL2125.Contig1_A0A	702	--	--	-	-	-
CL2126.Contig1_A0A	301	--	--	-	-	-
CL2127.Contig1_A0A	399	gi|344244673|gb|EGW00777.1|	Vomeronasal type-1 receptor 4 [Cricetulus griseus]	-	-	-
CL2128.Contig1_A0A	275	--	--	-	-	-
CL2129.Contig1_A0A	274	--	--	-	-	-
CL213.Contig1_A0A	1436	gi|189240758|ref|XP_969148.2|	PREDICTED: similar to AGAP005258-PA [Tribolium castaneum]	-	-	-
CL2130.Contig1_A0A	308	--	--	-	-	-
CL2131.Contig1_A0A	867	--	--	-	-	-
CL2132.Contig1_A0A	290	gi|91095065|ref|XP_972609.1|	PREDICTED: similar to guanyl-nucleotide exchange factor [Tribolium castaneum]	-	-	-
CL2133.Contig1_A0A	666	--	--	-	-	-
CL2134.Contig1_A0A	235	gi|170050777|ref|XP_001861464.1|	pugilistDominant [Culex quinquefasciatus] >gi|167872266|gb|EDS35649.1| pugilistDominant [Culex quinquefasciatus]	-	-	-
CL2135.Contig1_A0A	825	--	--	-	-	-
CL2136.Contig1_A0A	270	--	--	-	-	-
CL2137.Contig1_A0A	325	--	--	-	-	-
CL2138.Contig1_A0A	329	--	--	-	-	-
CL2139.Contig1_A0A	316	--	--	-	-	-
CL214.Contig1_A0A	1757	gi|237847765|gb|ACR23314.1|	chitinase 4 precursor [Litopenaeus vannamei]	-	-	-
CL2140.Contig1_A0A	825	gi|344244673|gb|EGW00777.1|	Vomeronasal type-1 receptor 4 [Cricetulus griseus]	-	-	-
CL2141.Contig1_A0A	492	--	--	-	-	-
CL2142.Contig1_A0A	319	gi|54400506|ref|NP_001006002.1|	galactokinase [Danio rerio] >gi|53734075|gb|AAH83195.1| Galactokinase 1 [Danio rerio]	-	-	-
CL2143.Contig1_A0A	313	--	--	-	-	-
CL2144.Contig1_A0A	298	--	--	-	-	-
CL2145.Contig1_A0A	603	gi|302151395|gb|ADK97622.1|	NADH dehydrogenase subunit 5 [Heterodera glycines]	-	-	-
CL2147.Contig1_A0A	333	--	--	-	-	-
CL2148.Contig1_A0A	545	--	--	-	-	-
CL2149.Contig1_A0A	318	--	--	-	-	-
CL2151.Contig1_A0A	345	--	--	-	-	-
CL2152.Contig1_A0A	358	gi|155675882|gb|ABU25246.1|	Acp27b [Drosophila mojavensis]	-	-	-
CL2153.Contig1_A0A	301	gi|332028695|gb|EGI68727.1|	Enterin neuropeptide [Acromyrmex echinatior]	-	-	-
CL2154.Contig1_A0A	415	gi|170050777|ref|XP_001861464.1|	pugilistDominant [Culex quinquefasciatus] >gi|167872266|gb|EDS35649.1| pugilistDominant [Culex quinquefasciatus]	-	-	-
CL2155.Contig1_A0A	427	--	--	-	-	-
CL2156.Contig1_A0A	440	--	--	-	-	-
CL2157.Contig1_A0A	652	gi|23490359|gb|EAA22156.1|	Drosophila melanogaster SD07741p [Plasmodium yoelii yoelii]	-	-	-
CL2158.Contig1_A0A	337	--	--	-	-	-
CL2159.Contig1_A0A	585	gi|123439757|ref|XP_001310646.1|	smooth muscle caldesmon [Trichomonas vaginalis G3]	-	-	-
CL216.Contig1_A0A	3099	gi|268567193|ref|XP_002639915.1|	Hypothetical protein CBG08247 [Caenorhabditis briggsae]	-	-	-
CL2160.Contig1_A0A	348	gi|258597185|ref|XP_001347711.2|	Plasmodium exported protein [Plasmodium falciparum 3D7] >gi|254832585|gb|AAN35624.2| Plasmodium exported protein [Plasmodium falciparum 3D7]	-	-	-
CL2161.Contig1_A0A	389	--	--	-	-	-
CL2162.Contig1_A0A	331	--	--	-	-	-
CL2163.Contig1_A0A	379	--	--	-	-	-
CL2164.Contig1_A0A	631	--	--	-	-	-
CL2165.Contig1_A0A	391	--	--	-	-	-
CL2166.Contig1_A0A	284	--	--	-	-	-
CL2167.Contig1_A0A	316	--	--	-	-	-
CL2168.Contig1_A0A	201	--	--	-	-	-
CL2169.Contig1_A0A	326	--	--	-	-	-
CL217.Contig1_A0A	203	--	--	-	-	-
CL2170.Contig1_A0A	424	--	--	-	-	-
CL2171.Contig1_A0A	317	--	--	-	-	-
CL2172.Contig1_A0A	311	gi|307170860|gb|EFN62971.1|	RING finger protein 165 [Camponotus floridanus]	-	GO:0046914//transition metal ion binding	-
CL2173.Contig1_A0A	277	gi|149025156|gb|EDL81523.1|	rCG21007 [Rattus norvegicus]	-	-	-
CL2174.Contig1_A0A	259	--	--	-	-	-
CL2175.Contig1_A0A	381	--	--	-	-	-
CL2176.Contig1_A0A	424	gi|332025418|gb|EGI65585.1|	Zonadhesin [Acromyrmex echinatior]	GO:0006022	GO:0030247//polysaccharide binding	-
CL2177.Contig1_A0A	275	gi|344258684|gb|EGW14788.1|	Scavenger receptor class A member 5 [Cricetulus griseus]	-	-	-
CL2178.Contig1_A0A	325	gi|326430125|gb|EGD75695.1|	sex-determining region Y protein [Salpingoeca sp. ATCC 50818]	-	-	-
CL2179.Contig1_A0A	358	--	--	-	-	-
CL218.Contig1_A0A	2401	gi|6576738|dbj|BAA88337.1|	ORF2 [Platemys spixii]	-	-	-
CL2180.Contig1_A0A	310	--	--	-	-	-
CL2181.Contig1_A0A	438	gi|344244673|gb|EGW00777.1|	Vomeronasal type-1 receptor 4 [Cricetulus griseus]	-	-	-
CL2182.Contig1_A0A	348	--	--	-	-	-
CL2183.Contig1_A0A	483	gi|6576738|dbj|BAA88337.1|	ORF2 [Platemys spixii]	-	-	-
CL2184.Contig1_A0A	690	gi|67625710|tpe|CAJ00242.1|	TPA: endonuclease-reverse transcriptase [Schistosoma mansoni]	-	-	-
CL2185.Contig1_A0A	256	gi|1480863|gb|AAB05810.1|	super cysteine rich protein [Homo sapiens]	-	-	-
CL2186.Contig1_A0A	317	--	--	-	-	-
CL2187.Contig1_A0A	350	gi|327281940|ref|XP_003225703.1|	PREDICTED: exonuclease 3'-5' domain-containing protein 2-like [Anolis carolinensis]	-	-	-
CL2188.Contig1_A0A	275	--	--	-	-	-
CL2189.Contig1_A0A	270	--	--	-	-	-
CL219.Contig1_A0A	1643	gi|302151395|gb|ADK97622.1|	NADH dehydrogenase subunit 5 [Heterodera glycines]	-	-	-
CL2190.Contig1_A0A	273	gi|344244673|gb|EGW00777.1|	Vomeronasal type-1 receptor 4 [Cricetulus griseus]	-	-	-
CL2191.Contig1_A0A	460	gi|215794267|gb|ACJ70121.1|	bindin precursor [Patiria miniata]	-	-	-
CL2192.Contig1_A0A	337	gi|189238710|ref|XP_969341.2|	PREDICTED: similar to AGAP009638-PA [Tribolium castaneum]	-	-	-
CL2193.Contig1_A0A	218	--	--	-	-	-
CL2194.Contig1_A0A	450	gi|119627579|gb|EAX07174.1|	hCG1793893 [Homo sapiens]	-	GO:0005488//binding	-
CL2195.Contig1_A0A	369	--	--	-	-	-
CL2196.Contig1_A0A	443	--	--	-	-	-
CL22.Contig1_A0A	1734	gi|189237255|ref|XP_972068.2|	PREDICTED: similar to AGAP003656-PA [Tribolium castaneum]	-	-	-
CL22.Contig2_A0A	1515	gi|189237255|ref|XP_972068.2|	PREDICTED: similar to AGAP003656-PA [Tribolium castaneum]	-	-	-
CL22.Contig3_A0A	1667	gi|189237255|ref|XP_972068.2|	PREDICTED: similar to AGAP003656-PA [Tribolium castaneum]	-	-	-
CL22.Contig4_A0A	2180	gi|46561850|gb|AAT01142.1|	proteoliaisin [Lytechinus variegatus]	-	-	-
CL220.Contig1_A0A	1245	gi|551446|emb|CAA86053.1|	protein kinase [Dictyostelium discoideum]	-	-	-
CL220.Contig2_A0A	708	gi|293343922|ref|XP_001078719.2|	PREDICTED: rCG54054-like [Rattus norvegicus]	-	-	-
CL221.Contig1_A0A	1360	--	--	-	-	-
CL221.Contig2_A0A	1117	--	--	-	-	-
CL222.Contig1_A0A	1107	--	--	-	-	-
CL223.Contig1_A0A	219	--	--	-	-	-
CL225.Contig1_A0A	1040	gi|313238136|emb|CBY13234.1|	unnamed protein product [Oikopleura dioica]	-	-	-
CL226.Contig1_A0A	496	--	--	-	-	-
CL227.Contig1_A0A	645	gi|255985514|gb|ACU46739.1|	Kazal-type proteinase inhibitor [Pacifastacus leniusculus]	-	-	-
CL228.Contig1_A0A	514	--	--	-	-	-
CL229.Contig1_A0A	360	gi|158299887|ref|XP_001238223.2|	AGAP009139-PA [Anopheles gambiae str. PEST] >gi|157013734|gb|EAU75958.2| AGAP009139-PA [Anopheles gambiae str. PEST]	-	-	-
CL23.Contig1_A0A	847	--	--	-	-	-
CL231.Contig1_A0A	645	--	--	-	-	-
CL232.Contig1_A0A	1297	gi|307204651|gb|EFN83273.1|	Titin [Harpegnathos saltator]	-	GO:0005488//binding	-
CL234.Contig1_A0A	269	gi|157128514|ref|XP_001661464.1|	cadherin [Aedes aegypti] >gi|108872553|gb|EAT36778.1| cadherin [Aedes aegypti]	-	-	-
CL235.Contig1_A0A	1777	--	--	-	-	-
CL236.Contig1_A0A	268	--	--	-	-	-
CL237.Contig1_A0A	1496	gi|195132757|ref|XP_002010809.1|	GI21743 [Drosophila mojavensis] >gi|193907597|gb|EDW06464.1| GI21743 [Drosophila mojavensis]	-	-	-
CL238.Contig1_A0A	268	--	--	-	-	-
CL239.Contig1_A0A	857	--	--	-	-	-
CL24.Contig1_A0A	1017	--	--	-	-	-
CL24.Contig2_A0A	1095	--	--	-	-	-
CL240.Contig1_A0A	284	--	--	-	-	-
CL241.Contig1_A0A	288	gi|195392668|ref|XP_002054979.1|	GJ19119 [Drosophila virilis] >gi|194149489|gb|EDW65180.1| GJ19119 [Drosophila virilis]	-	GO:0005488//binding	-
CL243.Contig1_A0A	928	--	--	-	-	-
CL244.Contig1_A0A	808	--	--	-	-	-
CL245.Contig1_A0A	704	gi|268578395|ref|XP_002644180.1|	Hypothetical protein CBG17156 [Caenorhabditis briggsae]	-	-	-
CL247.Contig1_A0A	475	--	--	-	-	-
CL248.Contig1_A0A	347	--	--	-	-	-
CL249.Contig1_A0A	1055	gi|237830605|ref|XP_002364600.1|	IQ calmodulin-binding motif domain-containing protein [Toxoplasma gondii ME49] >gi|211962264|gb|EEA97459.1| IQ calmodulin-binding motif domain-containing protein [Toxoplasma gondii ME49]	-	-	-
CL25.Contig1_A0A	460	--	--	-	-	-
CL250.Contig1_A0A	1158	gi|77403694|dbj|BAE46429.1|	ORF2-encoded protein [Danio rerio]	-	-	-
CL251.Contig1_A0A	789	gi|17561474|ref|NP_505886.1|	COLlagen family member (col-154) [Caenorhabditis elegans] >gi|3877661|emb|CAA98486.1| C. elegans protein F55C10.2, confirmed by transcript evidence [Caenorhabditis elegans]	-	-	-
CL252.Contig1_A0A	710	--	--	-	-	-
CL253.Contig1_A0A	242	--	--	-	-	-
CL254.Contig1_A0A	763	--	--	-	-	-
CL255.Contig1_A0A	222	--	--	-	-	-
CL256.Contig1_A0A	453	gi|170592076|ref|XP_001900795.1|	T-cell receptor beta chain ANA 11 [Brugia malayi]	-	-	-
CL257.Contig1_A0A	218	--	--	-	-	-
CL258.Contig1_A0A	310	gi|268557034|ref|XP_002636506.1|	Hypothetical protein CBG23181 [Caenorhabditis briggsae]	-	-	-
CL259.Contig1_A0A	1747	gi|123412829|ref|XP_001304161.1|	trichohyalin [Trichomonas vaginalis G3]	-	-	-
CL26.Contig1_A0A	3461	gi|156552908|ref|XP_001601485.1|	PREDICTED: similar to CG30069-PA [Nasonia vitripennis]	-	-	-
CL26.Contig2_A0A	375	gi|189238710|ref|XP_969341.2|	PREDICTED: similar to AGAP009638-PA [Tribolium castaneum]	-	-	-
CL260.Contig1_A0A	641	--	--	-	-	-
CL261.Contig1_A0A	872	gi|74865845|sp|Q8MP30.1|Y7791_DICDI	RecName: Full=Uncharacterized histidine-rich protein DDB_G0274557; Flags: Precursor	-	GO:0005488//binding	-
CL262.Contig1_A0A	443	--	--	-	-	-
CL263.Contig1_A0A	256	--	--	-	-	-
CL264.Contig1_A0A	347	--	--	-	-	-
CL265.Contig1_A0A	225	gi|293356773|ref|XP_002728987.1|	PREDICTED: Ras homolog enriched in brain like 1-like, partial [Rattus norvegicus]	-	-	-
CL267.Contig1_A0A	451	--	--	-	-	-
CL268.Contig1_A0A	754	gi|302151389|gb|ADK97617.1|	NADH dehydrogenase subunit 2 [Heterodera cardiolata]	-	-	-
CL27.Contig1_A0A	2466	gi|291238749|ref|XP_002739283.1|	PREDICTED: translocation associated membrane protein 1-like [Saccoglossus kowalevskii]	-	-	-
CL270.Contig1_A0A	839	gi|16930529|gb|AAL31950.1|	CDH1-D [Gallus gallus]	-	-	-
CL271.Contig1_A0A	280	gi|321462819|gb|EFX73839.1|	hypothetical protein DAPPUDRAFT_307549 [Daphnia pulex]	-	-	-
CL272.Contig1_A0A	308	--	--	-	-	-
CL273.Contig1_A0A	311	--	--	-	-	-
CL274.Contig1_A0A	228	--	--	-	-	-
CL276.Contig1_A0A	417	--	--	-	-	-
CL277.Contig1_A0A	535	--	--	-	-	-
CL279.Contig1_A0A	1284	gi|344244673|gb|EGW00777.1|	Vomeronasal type-1 receptor 4 [Cricetulus griseus]	-	-	-
CL28.Contig1_A0A	1973	gi|61658797|gb|AAX49606.1|	RPGR [Callithrix jacchus]	-	GO:0003824//catalytic activity	-
CL280.Contig1_A0A	375	gi|344244673|gb|EGW00777.1|	Vomeronasal type-1 receptor 4 [Cricetulus griseus]	-	-	-
CL281.Contig1_A0A	3133	gi|320100075|gb|ADW10720.1|	beta-1,3-glucan-binding protein [Fenneropenaeus chinensis]	-	-	-
CL282.Contig1_A0A	215	--	--	-	-	-
CL283.Contig1_A0A	672	--	--	-	-	-
CL284.Contig1_A0A	604	--	--	-	-	-
CL285.Contig1_A0A	2027	--	--	-	-	-
CL287.Contig1_A0A	234	--	--	-	-	-
CL288.Contig1_A0A	601	--	--	-	-	-
CL289.Contig1_A0A	1346	gi|119627579|gb|EAX07174.1|	hCG1793893 [Homo sapiens]	-	-	-
CL289.Contig2_A0A	1537	gi|119627579|gb|EAX07174.1|	hCG1793893 [Homo sapiens]	-	-	-
CL29.Contig1_A0A	695	gi|195055300|ref|XP_001994557.1|	GH15522 [Drosophila grimshawi] >gi|193892320|gb|EDV91186.1| GH15522 [Drosophila grimshawi]	-	-	-
CL290.Contig1_A0A	423	gi|333466722|gb|EAA45190.3|	AGAP003756-PA [Anopheles gambiae str. PEST]	-	-	-
CL291.Contig1_A0A	506	--	--	-	-	-
CL292.Contig1_A0A	291	--	--	-	-	-
CL293.Contig1_A0A	1578	gi|330976859|gb|AEC48728.1|	alpha-tubulin [Eriocheir sinensis]	GO:0045841//negative regulation of mitotic metaphase/anaphase transition;GO:0043623//cellular protein complex assembly;GO:0006959//humoral immune response;GO:0007017//microtubule-based process	GO:0017111//nucleoside-triphosphatase activity;GO:0032561//guanyl ribonucleotide binding;GO:0005198//structural molecule activity	GO:0032991;GO:0015630//microtubule cytoskeleton
CL294.Contig1_A0A	715	--	--	-	-	-
CL295.Contig1_A0A	429	gi|195400002|ref|XP_002058607.1|	GJ14223 [Drosophila virilis] >gi|194142167|gb|EDW58575.1| GJ14223 [Drosophila virilis]	-	-	-
CL296.Contig1_A0A	520	gi|307202798|gb|EFN82081.1|	hypothetical protein EAI_01038 [Harpegnathos saltator]	-	-	-
CL297.Contig1_A0A	216	--	--	-	-	-
CL299.Contig1_A0A	664	gi|307204038|gb|EFN82942.1|	Zinc finger protein Xfin [Harpegnathos saltator]	-	-	-
CL3.Contig1_A0A	279	--	--	-	-	-
CL3.Contig2_A0A	268	--	--	-	-	-
CL3.Contig3_A0A	1483	--	--	-	-	-
CL3.Contig4_A0A	1822	gi|321457113|gb|EFX68206.1|	hypothetical protein DAPPUDRAFT_189478 [Daphnia pulex]	-	-	-
CL30.Contig1_A0A	1566	gi|332261961|ref|XP_003280033.1|	PREDICTED: zinc finger protein 708-like isoform 5 [Nomascus leucogenys]	-	-	-
CL30.Contig2_A0A	1857	gi|332261961|ref|XP_003280033.1|	PREDICTED: zinc finger protein 708-like isoform 5 [Nomascus leucogenys]	-	-	-
CL300.Contig1_A0A	336	--	--	-	-	-
CL301.Contig1_A0A	221	--	--	-	-	-
CL302.Contig1_A0A	528	--	--	-	-	-
CL303.Contig1_A0A	604	--	--	-	-	-
CL305.Contig1_A0A	498	--	--	-	-	-
CL306.Contig1_A0A	506	--	--	-	-	-
CL307.Contig1_A0A	211	--	--	-	-	-
CL308.Contig1_A0A	1009	gi|123421559|ref|XP_001306009.1|	erythrocyte binding protein [Trichomonas vaginalis G3]	-	-	-
CL309.Contig1_A0A	328	--	--	-	-	-
CL310.Contig1_A0A	1739	gi|326579691|gb|ADZ96217.1|	JHE-like carboxylesterase 1 [Pandalopsis japonica]	-	-	-
CL311.Contig1_A0A	985	--	--	-	-	-
CL312.Contig1_A0A	1186	--	--	-	-	-
CL313.Contig1_A0A	215	--	--	-	-	-
CL314.Contig1_A0A	377	gi|237830605|ref|XP_002364600.1|	IQ calmodulin-binding motif domain-containing protein [Toxoplasma gondii ME49] >gi|211962264|gb|EEA97459.1| IQ calmodulin-binding motif domain-containing protein [Toxoplasma gondii ME49]	-	-	-
CL315.Contig1_A0A	293	--	--	-	-	-
CL316.Contig1_A0A	569	gi|24580684|ref|NP_608540.1|	CG2839 [Drosophila melanogaster] >gi|22945532|gb|AAF51469.2| CG2839 [Drosophila melanogaster]	-	-	-
CL317.Contig1_A0A	764	gi|293353299|ref|XP_002728185.1|	PREDICTED: ubiquitin specific protease 34 [Rattus norvegicus]	-	-	-
CL318.Contig1_A0A	280	--	--	-	-	-
CL319.Contig1_A0A	384	gi|320165469|gb|EFW42368.1|	protein tyrosine kinase HTK16 [Capsaspora owczarzaki ATCC 30864]	-	-	-
CL32.Contig1_A0A	375	gi|170578137|ref|XP_001894282.1|	T-cell receptor beta chain ANA 11 [Brugia malayi]	-	-	-
CL32.Contig2_A0A	4103	gi|344244673|gb|EGW00777.1|	Vomeronasal type-1 receptor 4 [Cricetulus griseus]	-	-	-
CL320.Contig1_A0A	939	--	--	-	-	-
CL321.Contig1_A0A	417	gi|301176643|gb|ADK66338.1|	C-type lectin [Eriocheir sinensis]	-	-	-
CL322.Contig1_A0A	252	--	--	-	-	-
CL323.Contig1_A0A	318	gi|326431879|gb|EGD77449.1|	galactosidase [Salpingoeca sp. ATCC 50818]	GO:0006364//rRNA processing;GO:0006730//one-carbon metabolic process;GO:0007155//cell adhesion	GO:0005488//binding;GO:0008168//methyltransferase activity	GO:0044424//intracellular part
CL324.Contig1_A0A	350	--	--	-	-	-
CL325.Contig1_A0A	568	--	--	-	-	-
CL326.Contig1_A0A	267	--	--	-	-	-
CL327.Contig1_A0A	385	--	--	-	-	-
CL328.Contig1_A0A	639	--	--	-	-	-
CL33.Contig1_A0A	257	--	--	-	-	-
CL33.Contig2_A0A	370	--	--	-	-	-
CL331.Contig1_A0A	302	--	--	-	-	-
CL332.Contig1_A0A	252	--	--	-	-	-
CL333.Contig1_A0A	245	gi|195119532|ref|XP_002004285.1|	GI19695 [Drosophila mojavensis] >gi|193909353|gb|EDW08220.1| GI19695 [Drosophila mojavensis]	GO:0006464//protein modification process	GO:0016763//transferase activity, transferring pentosyl groups;GO:0004672//protein kinase activity;GO:0032559//adenyl ribonucleotide binding	-
CL334.Contig1_A0A	388	gi|332025910|gb|EGI66066.1|	Histone-lysine N-methyltransferase trithorax [Acromyrmex echinatior]	-	-	-
CL335.Contig1_A0A	426	gi|118490648|ref|XP_001238633.1|	hypothetical protein, conserved [Eimeria tenella] >gi|109238416|emb|CAK51380.1| hypothetical protein, conserved [Eimeria tenella]	-	-	-
CL336.Contig1_A0A	249	--	--	-	-	-
CL337.Contig1_A0A	327	--	--	-	-	-
CL338.Contig1_A0A	364	gi|115770549|ref|XP_795504.2|	PREDICTED: hypothetical protein [Strongylocentrotus purpuratus] >gi|115968317|ref|XP_001197080.1| PREDICTED: hypothetical protein [Strongylocentrotus purpuratus]	-	-	-
CL339.Contig1_A0A	1403	--	--	-	-	-
CL34.Contig1_A0A	394	--	--	-	-	-
CL341.Contig1_A0A	232	--	--	-	-	-
CL342.Contig1_A0A	492	--	--	-	-	-
CL344.Contig1_A0A	470	--	--	-	-	-
CL345.Contig1_A0A	1748	gi|307180206|gb|EFN68239.1|	Kelch repeat domain-containing protein KIAA0265-like protein [Camponotus floridanus]	-	-	-
CL345.Contig2_A0A	1803	gi|307180206|gb|EFN68239.1|	Kelch repeat domain-containing protein KIAA0265-like protein [Camponotus floridanus]	-	-	-
CL346.Contig1_A0A	257	gi|118490648|ref|XP_001238633.1|	hypothetical protein, conserved [Eimeria tenella] >gi|109238416|emb|CAK51380.1| hypothetical protein, conserved [Eimeria tenella]	-	-	-
CL347.Contig1_A0A	478	gi|156320549|ref|XP_001618200.1|	hypothetical protein NEMVEDRAFT_v1g155353 [Nematostella vectensis] >gi|156330400|ref|XP_001619109.1| hypothetical protein NEMVEDRAFT_v1g152336 [Nematostella vectensis] >gi|156197983|gb|EDO26100.1| predicted protein [Nematostella vectensis] >gi|156201630|gb|EDO27009.1| predicted protein [Nematostella vectensis]	-	-	-
CL348.Contig1_A0A	1192	--	--	-	-	-
CL349.Contig1_A0A	204	--	--	-	-	-
CL35.Contig1_A0A	691	gi|170571951|ref|XP_001891929.1|	Late embryogenesis abundant protein B19.4 [Brugia malayi]	-	-	-
CL35.Contig2_A0A	869	gi|228015384|ref|YP_002836174.1|	NADH dehydrogenase subunit 5 [Geisha distinctissima] >gi|208436427|gb|ACI28658.1| NADH dehydrogenase subunit 5 [Geisha distinctissima]	-	-	-
CL350.Contig1_A0A	2335	--	--	-	-	-
CL351.Contig1_A0A	468	--	--	-	-	-
CL352.Contig1_A0A	1519	gi|195132757|ref|XP_002010809.1|	GI21743 [Drosophila mojavensis] >gi|193907597|gb|EDW06464.1| GI21743 [Drosophila mojavensis]	-	-	-
CL353.Contig1_A0A	296	--	--	-	-	-
CL357.Contig1_A0A	279	--	--	-	-	-
CL359.Contig1_A0A	893	gi|345482319|ref|XP_003424572.1|	PREDICTED: aconitate hydratase, mitochondrial-like isoform 2 [Nasonia vitripennis]	GO:0009790//embryonic development;GO:0009060//aerobic respiration;GO:0035194//posttranscriptional gene silencing by RNA;GO:0048806//genitalia development;GO:0010259//multicellular organismal aging;GO:0002164//larval development	GO:0051536//iron-sulfur cluster binding;GO:0016746//transferase activity, transferring acyl groups;GO:0016836//hydro-lyase activity	-
CL36.Contig1_A0A	1291	--	--	-	-	-
CL360.Contig1_A0A	201	--	--	-	-	-
CL361.Contig1_A0A	241	--	--	-	-	-
CL362.Contig1_A0A	300	--	--	-	-	-
CL363.Contig1_A0A	421	--	--	-	-	-
CL364.Contig1_A0A	708	gi|97180301|sp|Q95JC9.2|PRP_PIG	RecName: Full=Basic proline-rich protein; Contains: RecName: Full=Proline-rich peptide SP-A; Short=PRP-SP-A; Contains: RecName: Full=Proline-rich peptide SP-B; Short=PRP-SP-B; Contains: RecName: Full=Parotid hormone; AltName: Full=PH-Ab; Flags: Precursor	-	-	GO:0044464//cell part
CL365.Contig1_A0A	661	gi|268557034|ref|XP_002636506.1|	Hypothetical protein CBG23181 [Caenorhabditis briggsae]	-	-	-
CL366.Contig1_A0A	381	--	--	-	-	-
CL367.Contig1_A0A	1652	gi|9739175|gb|AAF97937.1|	cytochrome P450 CYP6N3v2 [Aedes albopictus]	-	GO:0004497//monooxygenase activity	GO:0042598//vesicular fraction
CL368.Contig1_A0A	212	--	--	-	-	-
CL369.Contig1_A0A	2377	gi|332025401|gb|EGI65568.1|	Prenylcysteine oxidase-like protein [Acromyrmex echinatior]	GO:0044238//primary metabolic process;GO:0044237//cellular metabolic process	GO:0003824//catalytic activity	GO:0044464//cell part
CL37.Contig1_A0A	409	gi|115715767|ref|XP_788615.2|	PREDICTED: similar to endonuclease-reverse transcriptase [Strongylocentrotus purpuratus] >gi|115943864|ref|XP_001196702.1| PREDICTED: similar to endonuclease-reverse transcriptase [Strongylocentrotus purpuratus]	-	-	-
CL37.Contig2_A0A	304	--	--	-	-	-
CL371.Contig1_A0A	1789	gi|293356773|ref|XP_002728987.1|	PREDICTED: Ras homolog enriched in brain like 1-like, partial [Rattus norvegicus]	-	-	-
CL374.Contig1_A0A	301	--	--	-	-	-
CL375.Contig1_A0A	505	--	--	-	-	-
CL376.Contig1_A0A	310	--	--	-	-	-
CL377.Contig1_A0A	442	gi|154419258|ref|XP_001582646.1|	Neurohypophysial hormones, N-terminal Domain containing protein [Trichomonas vaginalis G3] >gi|121916882|gb|EAY21660.1| Neurohypophysial hormones, N-terminal Domain containing protein [Trichomonas vaginalis G3]	-	-	-
CL379.Contig1_A0A	446	gi|123412829|ref|XP_001304161.1|	trichohyalin [Trichomonas vaginalis G3]	-	-	-
CL38.Contig1_A0A	508	--	--	-	-	-
CL381.Contig1_A0A	1077	gi|115668650|ref|XP_001198937.1|	PREDICTED: similar to endonuclease-reverse transcriptase [Strongylocentrotus purpuratus] >gi|115976177|ref|XP_001194706.1| PREDICTED: similar to endonuclease-reverse transcriptase [Strongylocentrotus purpuratus]	-	-	-
CL382.Contig1_A0A	652	gi|149408945|ref|XP_001509982.1|	PREDICTED: similar to endo-beta-N-acetylglucosaminidase [Ornithorhynchus anatinus]	-	-	-
CL383.Contig1_A0A	320	--	--	-	-	-
CL384.Contig1_A0A	206	gi|60602612|gb|AAX27763.1|	SJCHGC01957 protein [Schistosoma japonicum]	GO:0042221//response to chemical stimulus;GO:0006082//organic acid metabolic process;GO:0006863//purine transport	GO:0019904//protein domain specific binding;GO:0005342//organic acid transmembrane transporter activity	GO:0031253//cell projection membrane;GO:0043229//intracellular organelle
CL386.Contig1_A0A	299	--	--	-	-	-
CL387.Contig1_A0A	269	gi|9837418|gb|AAG00567.1|AF287229_1	heat shock protein 90 [Tetrahymena pyriformis]	GO:0044267//cellular protein metabolic process;GO:0050896//response to stimulus	GO:0005515//protein binding;GO:0032559//adenyl ribonucleotide binding	GO:0044424//intracellular part
CL388.Contig1_A0A	393	gi|123503773|ref|XP_001328596.1|	exosome complex exonuclease [Trichomonas vaginalis G3]	-	GO:0004518//nuclease activity	GO:0009536//plastid
CL39.Contig1_A0A	491	--	--	-	-	-
CL39.Contig2_A0A	757	--	--	-	-	-
CL390.Contig1_A0A	241	--	--	-	-	-
CL392.Contig1_A0A	268	--	--	-	-	-
CL394.Contig1_A0A	2903	gi|344244673|gb|EGW00777.1|	Vomeronasal type-1 receptor 4 [Cricetulus griseus]	-	-	-
CL395.Contig1_A0A	205	--	--	-	-	-
CL396.Contig1_A0A	493	gi|332019475|gb|EGI59955.1|	Immunoglobulin G-binding protein A [Acromyrmex echinatior]	-	-	-
CL397.Contig1_A0A	297	--	--	-	-	-
CL398.Contig1_A0A	253	--	--	-	-	-
CL399.Contig1_A0A	934	gi|333469478|gb|EAA12124.6|	AGAP000906-PA [Anopheles gambiae str. PEST]	GO:0009888//tissue development	GO:0008092//cytoskeletal protein binding	GO:0015630//microtubule cytoskeleton
CL4.Contig1_A0A	3027	gi|345490296|ref|XP_003426346.1|	PREDICTED: cytoplasmic dynein 1 intermediate chain isoform 2 [Nasonia vitripennis]	-	-	-
CL4.Contig2_A0A	3201	gi|345490296|ref|XP_003426346.1|	PREDICTED: cytoplasmic dynein 1 intermediate chain isoform 2 [Nasonia vitripennis]	-	-	-
CL4.Contig3_A0A	2785	gi|345490298|ref|XP_003426347.1|	PREDICTED: cytoplasmic dynein 1 intermediate chain isoform 3 [Nasonia vitripennis]	GO:0051640//organelle localization;GO:0046530//photoreceptor cell differentiation;GO:0000226//microtubule cytoskeleton organization;GO:0003006//reproductive developmental process;GO:0010970	GO:0003774//motor activity;GO:0045502//dynein binding	GO:0015630//microtubule cytoskeleton
CL4.Contig4_A0A	2991	gi|345490298|ref|XP_003426347.1|	PREDICTED: cytoplasmic dynein 1 intermediate chain isoform 3 [Nasonia vitripennis]	GO:0051640//organelle localization;GO:0046530//photoreceptor cell differentiation;GO:0000226//microtubule cytoskeleton organization;GO:0003006//reproductive developmental process;GO:0010970	GO:0003774//motor activity;GO:0045502//dynein binding	GO:0015630//microtubule cytoskeleton
CL40.Contig1_A0A	378	--	--	-	-	-
CL400.Contig1_A0A	540	--	--	-	-	-
CL401.Contig1_A0A	3393	gi|549120|sp|Q02942.1|TRF_BLADI	RecName: Full=Transferrin; Flags: Precursor >gi|155950|gb|AAA27820.1| transferrin [Blaberus discoidalis]	-	GO:0005488//binding	-
CL402.Contig1_A0A	631	--	--	-	-	-
CL403.Contig1_A0A	602	gi|332259979|ref|XP_003279061.1|	PREDICTED: LOW QUALITY PROTEIN: SH3 domain-binding protein 2-like [Nomascus leucogenys]	-	-	-
CL404.Contig1_A0A	556	gi|170595123|ref|XP_001902255.1|	U88 [Brugia malayi]	-	-	-
CL405.Contig1_A0A	762	--	--	-	-	-
CL406.Contig1_A0A	367	gi|115678748|ref|XP_798559.2|	PREDICTED: similar to endonuclease/reverse transcriptase [Strongylocentrotus purpuratus]	-	-	-
CL407.Contig1_A0A	263	--	--	-	-	-
CL408.Contig1_A0A	467	--	--	-	-	-
CL409.Contig1_A0A	340	--	--	-	-	-
CL41.Contig1_A0A	445	--	--	-	-	-
CL411.Contig1_A0A	448	--	--	-	-	-
CL413.Contig1_A0A	906	--	--	-	-	-
CL414.Contig1_A0A	2104	gi|156548256|ref|XP_001607280.1|	PREDICTED: myophilin-like [Nasonia vitripennis]	-	-	-
CL415.Contig1_A0A	533	--	--	-	-	-
CL416.Contig1_A0A	658	gi|13929148|ref|NP_113997.1|	cyclic nucleotide-gated cation channel beta-1 [Rattus norvegicus] >gi|2292986|emb|CAA04133.1| cyclic nucleotide-gated channel beta subunit [Rattus norvegicus]	GO:0007600//sensory perception	-	-
CL417.Contig1_A0A	525	gi|115693417|ref|XP_001190232.1|	PREDICTED: similar to RNA-directed DNA polymerase (Reverse transcriptase) [Strongylocentrotus purpuratus] >gi|115738542|ref|XP_781028.2| PREDICTED: similar to RNA-directed DNA polymerase (Reverse transcriptase) [Strongylocentrotus purpuratus]	-	-	-
CL419.Contig1_A0A	642	--	--	-	-	-
CL42.Contig1_A0A	1097	--	--	-	-	-
CL420.Contig1_A0A	688	gi|224047950|ref|XP_002194783.1|	PREDICTED: hypothetical protein, partial [Taeniopygia guttata]	-	-	-
CL421.Contig1_A0A	301	--	--	-	-	-
CL423.Contig1_A0A	416	gi|268578395|ref|XP_002644180.1|	Hypothetical protein CBG17156 [Caenorhabditis briggsae]	-	-	-
CL424.Contig1_A0A	645	--	--	-	-	-
CL425.Contig1_A0A	420	--	--	-	-	-
CL426.Contig1_A0A	374	--	--	-	-	-
CL427.Contig1_A0A	730	--	--	-	-	-
CL428.Contig1_A0A	817	gi|115931431|ref|XP_001185218.1|	PREDICTED: similar to Syne-1B [Strongylocentrotus purpuratus]	-	-	-
CL429.Contig1_A0A	366	--	--	-	-	-
CL43.Contig1_A0A	623	gi|194853650|ref|XP_001968200.1|	GG24735 [Drosophila erecta] >gi|190660067|gb|EDV57259.1| GG24735 [Drosophila erecta]	-	-	-
CL430.Contig1_A0A	240	--	--	-	-	-
CL431.Contig1_A0A	525	--	--	-	-	-
CL434.Contig1_A0A	713	--	--	-	-	-
CL436.Contig1_A0A	261	--	--	-	-	-
CL437.Contig1_A0A	716	gi|332030739|gb|EGI70415.1|	Cytochrome b-c1 complex subunit 9 [Acromyrmex echinatior]	GO:0022900//electron transport chain	GO:0003824//catalytic activity	GO:0031967;GO:0043231//intracellular membrane-bounded organelle;GO:0016020//membrane
CL439.Contig1_A0A	205	--	--	-	-	-
CL440.Contig1_A0A	393	--	--	-	-	-
CL444.Contig1_A0A	310	--	--	-	-	-
CL445.Contig1_A0A	3033	--	--	-	-	-
CL448.Contig1_A0A	309	--	--	-	-	-
CL449.Contig1_A0A	239	--	--	-	-	-
CL45.Contig1_A0A	251	--	--	-	-	-
CL450.Contig1_A0A	333	gi|113205079|ref|NP_077317.2|	zinc finger protein 557 isoform a [Homo sapiens] >gi|113205081|ref|NP_001037852.1| zinc finger protein 557 isoform a [Homo sapiens] >gi|119589456|gb|EAW69050.1| zinc finger protein 557, isoform CRA_c [Homo sapiens]	-	-	-
CL452.Contig1_A0A	467	--	--	-	-	-
CL453.Contig1_A0A	246	--	--	-	-	-
CL454.Contig1_A0A	559	--	--	-	-	-
CL455.Contig1_A0A	353	--	--	-	-	-
CL456.Contig1_A0A	225	gi|115675789|ref|XP_793350.2|	PREDICTED: similar to endonuclease/reverse transcriptase [Strongylocentrotus purpuratus] >gi|115942241|ref|XP_001189330.1| PREDICTED: similar to endonuclease/reverse transcriptase [Strongylocentrotus purpuratus]	-	-	-
CL458.Contig1_A0A	712	--	--	-	-	-
CL46.Contig1_A0A	2983	gi|115752598|ref|XP_001182458.1|	PREDICTED: similar to endonuclease-reverse transcriptase [Strongylocentrotus purpuratus] >gi|115929996|ref|XP_001194890.1| PREDICTED: similar to endonuclease-reverse transcriptase [Strongylocentrotus purpuratus]	-	-	-
CL460.Contig1_A0A	346	gi|194889495|ref|XP_001977097.1|	GG18434 [Drosophila erecta] >gi|190648746|gb|EDV46024.1| GG18434 [Drosophila erecta]	-	-	-
CL461.Contig1_A0A	298	--	--	-	-	-
CL462.Contig1_A0A	1568	gi|344244673|gb|EGW00777.1|	Vomeronasal type-1 receptor 4 [Cricetulus griseus]	-	-	-
CL463.Contig1_A0A	298	--	--	-	-	-
CL464.Contig1_A0A	421	gi|170053750|ref|XP_001862819.1|	troponin I [Culex quinquefasciatus] >gi|167874128|gb|EDS37511.1| troponin I [Culex quinquefasciatus]	GO:0006464//protein modification process;GO:0016568//chromatin modification	GO:0005488//binding	-
CL465.Contig1_A0A	439	--	--	-	-	-
CL466.Contig1_A0A	3531	gi|6576738|dbj|BAA88337.1|	ORF2 [Platemys spixii]	-	-	-
CL468.Contig1_A0A	520	gi|115732928|ref|XP_001200675.1|	PREDICTED: similar to endonuclease-reverse transcriptase [Strongylocentrotus purpuratus]	-	-	-
CL469.Contig1_A0A	481	gi|170594750|ref|XP_001902117.1|	cyclophilin-RNA interacting protein [Brugia malayi]	-	GO:0005488//binding	-
CL47.Contig1_A0A	366	--	--	-	-	-
CL47.Contig2_A0A	830	--	--	-	-	-
CL470.Contig1_A0A	372	--	--	-	-	-
CL471.Contig1_A0A	1473	gi|195132757|ref|XP_002010809.1|	GI21743 [Drosophila mojavensis] >gi|193907597|gb|EDW06464.1| GI21743 [Drosophila mojavensis]	-	-	-
CL472.Contig1_A0A	2430	--	--	-	-	-
CL472.Contig2_A0A	2239	--	--	-	-	-
CL473.Contig1_A0A	654	--	--	-	-	-
CL474.Contig1_A0A	2689	--	--	-	-	-
CL475.Contig1_A0A	339	--	--	-	-	-
CL476.Contig1_A0A	562	--	--	-	-	-
CL477.Contig1_A0A	262	--	--	-	-	-
CL478.Contig1_A0A	382	--	--	-	-	-
CL479.Contig1_A0A	208	--	--	-	-	-
CL48.Contig1_A0A	624	gi|123433448|ref|XP_001308622.1|	trichohyalin [Trichomonas vaginalis G3]	-	-	-
CL480.Contig1_A0A	859	--	--	-	-	-
CL481.Contig1_A0A	367	--	--	-	-	-
CL482.Contig1_A0A	333	--	--	-	-	-
CL483.Contig1_A0A	387	--	--	-	-	-
CL484.Contig1_A0A	2282	gi|327488246|sp|C3YWU0.2|FUCO_BRAFL	RecName: Full=Alpha-L-fucosidase; AltName: Full=Alpha-L-fucoside fucohydrolase; Flags: Precursor	-	-	-
CL485.Contig1_A0A	1432	gi|74710940|sp|Q6ZQP7.1|YV021_HUMAN	RecName: Full=Uncharacterized protein LOC284861	-	-	-
CL487.Contig1_A0A	587	--	--	-	-	-
CL488.Contig1_A0A	962	gi|326920209|ref|XP_003206367.1|	PREDICTED: PHD and RING finger domain-containing protein 1-like [Meleagris gallopavo]	GO:0050953//sensory perception of light stimulus;GO:0007606//sensory perception of chemical stimulus;GO:0043954//cellular component maintenance;GO:0007165//signal transduction	-	-
CL49.Contig1_A0A	3557	gi|6576738|dbj|BAA88337.1|	ORF2 [Platemys spixii]	-	-	-
CL490.Contig1_A0A	306	--	--	-	-	-
CL491.Contig1_A0A	255	--	--	-	-	-
CL492.Contig1_A0A	2509	gi|7582388|gb|AAF64305.1|AF249297_1	hemocyanin subunit [Callinectes sapidus]	-	-	-
CL493.Contig1_A0A	218	--	--	-	-	-
CL495.Contig1_A0A	225	--	--	-	-	-
CL496.Contig1_A0A	698	gi|255068805|emb|CBA11992.1|	endonuclease-reverse transcriptase HmRTE-e01 [Heliconius melpomene]	-	-	-
CL497.Contig1_A0A	858	--	--	-	-	-
CL497.Contig2_A0A	1002	--	--	-	-	-
CL499.Contig1_A0A	232	--	--	-	-	-
CL5.Contig1_A0A	316	--	--	-	-	-
CL5.Contig2_A0A	3826	gi|115910574|ref|XP_001200149.1|	PREDICTED: similar to endonuclease-reverse transcriptase [Strongylocentrotus purpuratus]	-	-	-
CL50.Contig1_A0A	445	gi|344244673|gb|EGW00777.1|	Vomeronasal type-1 receptor 4 [Cricetulus griseus]	-	-	-
CL50.Contig2_A0A	607	gi|237830605|ref|XP_002364600.1|	IQ calmodulin-binding motif domain-containing protein [Toxoplasma gondii ME49] >gi|211962264|gb|EEA97459.1| IQ calmodulin-binding motif domain-containing protein [Toxoplasma gondii ME49]	-	-	-
CL500.Contig1_A0A	347	--	--	-	-	-
CL502.Contig1_A0A	366	--	--	-	-	-
CL506.Contig1_A0A	288	gi|149640153|ref|XP_001505609.1|	PREDICTED: hypothetical protein [Ornithorhynchus anatinus]	-	-	-
CL508.Contig1_A0A	1062	gi|10336557|dbj|BAB13775.1|	oxygenase [Oplophorus gracilorostris]	-	-	-
CL51.Contig1_A0A	1261	--	--	-	-	-
CL510.Contig1_A0A	366	--	--	-	-	-
CL511.Contig1_A0A	440	--	--	-	-	-
CL511.Contig2_A0A	476	--	--	-	-	-
CL512.Contig1_A0A	1765	gi|123412829|ref|XP_001304161.1|	trichohyalin [Trichomonas vaginalis G3]	-	-	-
CL513.Contig1_A0A	236	--	--	-	-	-
CL514.Contig1_A0A	201	--	--	-	-	-
CL515.Contig1_A0A	1073	gi|302151381|gb|ADK97610.1|	NADH dehydrogenase subunit 2 [Punctodera chalcoensis]	-	-	-
CL515.Contig2_A0A	1178	gi|115616517|ref|XP_001202282.1|	PREDICTED: similar to laccase 1 [Strongylocentrotus purpuratus] >gi|115621424|ref|XP_001199789.1| PREDICTED: similar to laccase 1 [Strongylocentrotus purpuratus]	-	-	-
CL517.Contig1_A0A	2542	gi|217035110|ref|NP_001136038.1|	solute carrier family 13, member 5 [Danio rerio]	-	-	-
CL518.Contig1_A0A	610	gi|344244673|gb|EGW00777.1|	Vomeronasal type-1 receptor 4 [Cricetulus griseus]	-	-	-
CL519.Contig1_A0A	3689	gi|327270786|ref|XP_003220169.1|	PREDICTED: epithelial chloride channel protein-like [Anolis carolinensis]	-	-	-
CL52.Contig1_A0A	600	--	--	-	-	-
CL521.Contig1_A0A	597	gi|186696079|gb|ACC86854.1|	C-type lectin-like domain-containing protein PtLP [Portunus trituberculatus]	-	-	-
CL522.Contig1_A0A	254	--	--	-	-	-
CL524.Contig1_A0A	555	gi|345305770|ref|XP_001508407.2|	PREDICTED: zinc finger RNA-binding protein [Ornithorhynchus anatinus]	-	-	GO:0005622//intracellular
CL525.Contig1_A0A	2095	gi|189236506|ref|XP_001816009.1|	PREDICTED: similar to AGAP002006-PA [Tribolium castaneum]	-	-	-
CL528.Contig1_A0A	274	--	--	-	-	-
CL529.Contig1_A0A	372	gi|123412829|ref|XP_001304161.1|	trichohyalin [Trichomonas vaginalis G3]	-	-	-
CL53.Contig1_A0A	469	gi|37361880|gb|AAQ91053.1|	LRRGT00097 [Rattus norvegicus]	-	-	-
CL53.Contig2_A0A	686	gi|195470322|ref|XP_002087457.1|	GE16990 [Drosophila yakuba] >gi|194173558|gb|EDW87169.1| GE16990 [Drosophila yakuba]	-	-	-
CL531.Contig1_A0A	359	--	--	-	-	-
CL532.Contig1_A0A	385	--	--	-	-	-
CL533.Contig1_A0A	497	--	--	-	-	-
CL536.Contig1_A0A	606	--	--	-	-	-
CL537.Contig1_A0A	583	--	--	-	-	-
CL538.Contig1_A0A	633	--	--	-	-	-
CL539.Contig1_A0A	2728	gi|237830605|ref|XP_002364600.1|	IQ calmodulin-binding motif domain-containing protein [Toxoplasma gondii ME49] >gi|211962264|gb|EEA97459.1| IQ calmodulin-binding motif domain-containing protein [Toxoplasma gondii ME49]	-	-	-
CL54.Contig1_A0A	2128	--	--	-	-	-
CL54.Contig2_A0A	2423	--	--	-	-	-
CL540.Contig1_A0A	948	gi|307174130|gb|EFN64788.1|	Arginine-glutamic acid dipeptide repeats protein [Camponotus floridanus]	-	-	-
CL541.Contig1_A0A	2405	gi|158830131|gb|ABW81469.1|	tetraspanins-like protein CD63 [Fenneropenaeus chinensis]	-	-	-
CL542.Contig1_A0A	710	gi|195439846|ref|XP_002067770.1|	GK12606 [Drosophila willistoni] >gi|194163855|gb|EDW78756.1| GK12606 [Drosophila willistoni]	-	-	-
CL543.Contig1_A0A	286	--	--	-	-	-
CL544.Contig1_A0A	385	gi|220678319|emb|CAX14257.1|	novel protein similar to H.sapiens RBM25, RNA binding motif protein 25 (RBM25) [Danio rerio]	-	-	-
CL545.Contig1_A0A	359	--	--	-	-	-
CL547.Contig1_A0A	277	gi|291234605|ref|XP_002737242.1|	PREDICTED: leucine rich repeat containing 7-like [Saccoglossus kowalevskii]	-	-	-
CL549.Contig1_A0A	345	--	--	-	-	-
CL55.Contig1_A0A	612	gi|170578730|ref|XP_001894520.1|	hypothetical protein Bm1_15300 [Brugia malayi] >gi|158598832|gb|EDP36636.1| hypothetical protein Bm1_15300 [Brugia malayi]	-	-	-
CL550.Contig1_A0A	1542	gi|344244673|gb|EGW00777.1|	Vomeronasal type-1 receptor 4 [Cricetulus griseus]	-	-	-
CL551.Contig1_A0A	556	--	--	-	-	-
CL552.Contig1_A0A	2530	gi|549120|sp|Q02942.1|TRF_BLADI	RecName: Full=Transferrin; Flags: Precursor >gi|155950|gb|AAA27820.1| transferrin [Blaberus discoidalis]	-	GO:0046872//metal ion binding	GO:0016020//membrane
CL555.Contig1_A0A	269	gi|268557034|ref|XP_002636506.1|	Hypothetical protein CBG23181 [Caenorhabditis briggsae]	-	-	-
CL556.Contig1_A0A	983	--	--	-	-	-
CL558.Contig1_A0A	1096	gi|294942420|ref|XP_002783515.1|	conserved hypothetical protein [Perkinsus marinus ATCC 50983] >gi|239896012|gb|EER15311.1| conserved hypothetical protein [Perkinsus marinus ATCC 50983]	-	-	-
CL559.Contig1_A0A	886	--	--	-	-	-
CL56.Contig1_A0A	305	--	--	-	-	-
CL560.Contig1_A0A	387	gi|195132757|ref|XP_002010809.1|	GI21743 [Drosophila mojavensis] >gi|193907597|gb|EDW06464.1| GI21743 [Drosophila mojavensis]	-	-	-
CL561.Contig1_A0A	506	gi|340377417|ref|XP_003387226.1|	PREDICTED: ficolin-2-like [Amphimedon queenslandica]	-	-	-
CL562.Contig1_A0A	242	--	--	-	-	-
CL563.Contig1_A0A	363	--	--	-	-	-
CL564.Contig1_A0A	352	--	--	-	-	-
CL565.Contig1_A0A	241	gi|195581818|ref|XP_002080727.1|	GD10095 [Drosophila simulans] >gi|194192736|gb|EDX06312.1| GD10095 [Drosophila simulans]	GO:0035556;GO:0008306//associative learning;GO:0006810//transport;GO:0048753//pigment granule organization	GO:0032561//guanyl ribonucleotide binding;GO:0017111//nucleoside-triphosphatase activity	-
CL57.Contig1_A0A	298	--	--	-	-	-
CL570.Contig1_A0A	243	--	--	-	-	-
CL577.Contig1_A0A	268	--	--	-	-	-
CL578.Contig1_A0A	221	--	--	-	-	-
CL579.Contig1_A0A	1027	gi|344244673|gb|EGW00777.1|	Vomeronasal type-1 receptor 4 [Cricetulus griseus]	-	-	-
CL58.Contig1_A0A	316	--	--	-	-	-
CL580.Contig1_A0A	215	--	--	-	-	-
CL581.Contig1_A0A	232	--	--	-	-	-
CL584.Contig1_A0A	327	--	--	-	-	-
CL587.Contig1_A0A	257	--	--	-	-	-
CL588.Contig1_A0A	286	--	--	-	-	-
CL59.Contig1_A0A	750	gi|34099638|gb|AAQ57129.1|	endonuclease and reverse transcriptase-like protein [Bombyx mori]	-	-	-
CL590.Contig1_A0A	202	gi|15425681|dbj|BAB64297.1|	I-connectin [Procambarus clarkii]	-	-	-
CL592.Contig1_A0A	299	--	--	-	-	-
CL595.Contig1_A0A	201	gi|45478244|gb|AAS66293.1|	LRRGT00202 [Rattus norvegicus] >gi|149048554|gb|EDM01095.1| rCG65905 [Rattus norvegicus]	-	-	-
CL597.Contig1_A0A	351	--	--	-	-	-
CL598.Contig1_A0A	237	--	--	-	-	-
CL599.Contig1_A0A	279	gi|167393670|ref|XP_001740670.1|	hypothetical protein [Entamoeba dispar SAW760] >gi|165895135|gb|EDR22903.1| hypothetical protein, conserved [Entamoeba dispar SAW760]	-	-	-
CL6.Contig1_A0A	3355	gi|268578395|ref|XP_002644180.1|	Hypothetical protein CBG17156 [Caenorhabditis briggsae]	-	-	-
CL6.Contig2_A0A	3263	gi|268578395|ref|XP_002644180.1|	Hypothetical protein CBG17156 [Caenorhabditis briggsae]	-	-	-
CL60.Contig1_A0A	563	--	--	-	-	-
CL60.Contig2_A0A	762	--	--	-	-	-
CL600.Contig1_A0A	252	gi|268557034|ref|XP_002636506.1|	Hypothetical protein CBG23181 [Caenorhabditis briggsae]	-	-	-
CL601.Contig1_A0A	220	--	--	-	-	-
CL603.Contig1_A0A	470	--	--	-	-	-
CL608.Contig1_A0A	314	--	--	-	-	-
CL609.Contig1_A0A	319	--	--	-	-	-
CL61.Contig1_A0A	289	gi|115975815|ref|XP_001181326.1|	PREDICTED: similar to endonuclease/reverse transcriptase [Strongylocentrotus purpuratus]	-	-	-
CL610.Contig1_A0A	378	gi|238815115|gb|ACR56716.1|	lipopolysaccharide and beta-1,3-glucan binding protein [Eriocheir sinensis]	GO:0044238//primary metabolic process	GO:0016798//hydrolase activity, acting on glycosyl bonds	-
CL611.Contig1_A0A	217	--	--	-	-	-
CL612.Contig1_A0A	213	--	--	-	-	-
CL615.Contig1_A0A	268	--	--	-	-	-
CL618.Contig1_A0A	1234	--	--	-	-	-
CL62.Contig1_A0A	275	--	--	-	-	-
CL623.Contig1_A0A	381	--	--	-	-	-
CL626.Contig1_A0A	1015	--	--	-	-	-
CL629.Contig1_A0A	200	--	--	-	-	-
CL63.Contig1_A0A	915	--	--	-	-	-
CL631.Contig1_A0A	376	--	--	-	-	-
CL634.Contig1_A0A	211	--	--	-	-	-
CL635.Contig1_A0A	278	--	--	-	-	-
CL641.Contig1_A0A	271	--	--	-	-	-
CL643.Contig1_A0A	664	--	--	-	-	-
CL646.Contig1_A0A	219	--	--	-	-	-
CL648.Contig1_A0A	1538	gi|149424624|ref|XP_001520614.1|	PREDICTED: frizzled-10, partial [Ornithorhynchus anatinus]	-	-	-
CL649.Contig1_A0A	346	gi|149408945|ref|XP_001509982.1|	PREDICTED: similar to endo-beta-N-acetylglucosaminidase [Ornithorhynchus anatinus]	-	-	-
CL65.Contig1_A0A	1382	--	--	-	-	-
CL662.Contig1_A0A	631	--	--	-	-	-
CL67.Contig1_A0A	2198	gi|94962949|gb|ABF48652.1|	crustacean hyperglycemic hormone A [Gecarcinus lateralis]	GO:0005975//carbohydrate metabolic process	GO:0005179//hormone activity	-
CL67.Contig2_A0A	2142	gi|94962949|gb|ABF48652.1|	crustacean hyperglycemic hormone A [Gecarcinus lateralis]	GO:0005975//carbohydrate metabolic process	GO:0005179//hormone activity	-
CL67.Contig3_A0A	3362	gi|94962949|gb|ABF48652.1|	crustacean hyperglycemic hormone A [Gecarcinus lateralis]	GO:0005975//carbohydrate metabolic process	GO:0005179//hormone activity	-
CL676.Contig1_A0A	263	--	--	-	-	-
CL68.Contig1_A0A	857	--	--	-	-	-
CL69.Contig1_A0A	344	--	--	-	-	-
CL690.Contig1_A0A	503	--	--	-	-	-
CL691.Contig1_A0A	405	--	--	-	-	-
CL693.Contig1_A0A	621	gi|66824323|ref|XP_645516.1|	U box domain-containing protein [Dictyostelium discoideum AX4] >gi|60473632|gb|EAL71573.1| U box domain-containing protein [Dictyostelium discoideum AX4]	-	-	-
CL694.Contig1_A0A	294	--	--	-	-	-
CL699.Contig1_A0A	201	--	--	-	-	-
CL7.Contig1_A0A	4004	gi|198450742|ref|XP_002137148.1|	GA26736 [Drosophila pseudoobscura pseudoobscura] >gi|198131171|gb|EDY67706.1| GA26736 [Drosophila pseudoobscura pseudoobscura]	GO:0007611//learning or memory	-	-
CL7.Contig2_A0A	859	gi|66811264|ref|XP_639340.1|	MORN repeat-containing protein [Dictyostelium discoideum AX4] >gi|74854881|sp|Q54RZ7.1|Y1199_DICDI RecName: Full=Probable serine/threonine-protein kinase DDB_G0282895 >gi|60468016|gb|EAL66027.1| MORN repeat-containing protein [Dictyostelium discoideum AX4]	-	-	-
CL7.Contig3_A0A	3784	gi|198450742|ref|XP_002137148.1|	GA26736 [Drosophila pseudoobscura pseudoobscura] >gi|198131171|gb|EDY67706.1| GA26736 [Drosophila pseudoobscura pseudoobscura]	GO:0007611//learning or memory	-	-
CL7.Contig4_A0A	3681	gi|198450742|ref|XP_002137148.1|	GA26736 [Drosophila pseudoobscura pseudoobscura] >gi|198131171|gb|EDY67706.1| GA26736 [Drosophila pseudoobscura pseudoobscura]	GO:0007611//learning or memory	-	-
CL70.Contig1_A0A	604	--	--	-	-	-
CL71.Contig1_A0A	1106	gi|258597277|ref|XP_001347878.2|	conserved Plasmodium protein [Plasmodium falciparum 3D7] >gi|254832640|gb|AAN35791.2| conserved Plasmodium protein [Plasmodium falciparum 3D7]	-	GO:0003824//catalytic activity	-
CL712.Contig1_A0A	281	gi|326666212|ref|XP_003198217.1|	PREDICTED: probable RNA-directed DNA polymerase from transposon X-element-like [Danio rerio]	-	-	-
CL714.Contig1_A0A	324	gi|149027085|gb|EDL82827.1|	gamma-aminobutyric acid A receptor, epsilon, isoform CRA_a [Rattus norvegicus] >gi|149027088|gb|EDL82830.1| gamma-aminobutyric acid A receptor, epsilon, isoform CRA_a [Rattus norvegicus]	GO:0015698//inorganic anion transport;GO:0007186//G-protein coupled receptor protein signaling pathway;GO:0042221//response to chemical stimulus	GO:0016917//GABA receptor activity	GO:0016020//membrane
CL72.Contig1_A0A	380	--	--	-	-	-
CL725.Contig1_A0A	398	gi|15425681|dbj|BAB64297.1|	I-connectin [Procambarus clarkii]	-	-	-
CL728.Contig1_A0A	487	gi|123496999|ref|XP_001327090.1|	trichohyalin [Trichomonas vaginalis G3]	-	-	-
CL729.Contig1_A0A	531	gi|24580684|ref|NP_608540.1|	CG2839 [Drosophila melanogaster] >gi|22945532|gb|AAF51469.2| CG2839 [Drosophila melanogaster]	-	-	-
CL73.Contig1_A0A	615	gi|306847584|gb|ADN06259.1|	HPT factor 9 [Pacifastacus leniusculus]	-	-	-
CL732.Contig1_A0A	425	--	--	-	-	-
CL734.Contig1_A0A	271	--	--	-	-	-
CL736.Contig1_A0A	353	--	--	-	-	-
CL737.Contig1_A0A	1351	gi|195575603|ref|XP_002077667.1|	GD23040 [Drosophila simulans] >gi|194189676|gb|EDX03252.1| GD23040 [Drosophila simulans]	-	-	-
CL738.Contig1_A0A	278	--	--	-	-	-
CL74.Contig1_A0A	491	gi|123412829|ref|XP_001304161.1|	trichohyalin [Trichomonas vaginalis G3]	-	-	-
CL742.Contig1_A0A	260	--	--	-	-	-
CL743.Contig1_A0A	393	--	--	-	-	-
CL744.Contig1_A0A	214	--	--	-	-	-
CL745.Contig1_A0A	215	--	--	-	-	-
CL746.Contig1_A0A	272	--	--	-	-	-
CL749.Contig1_A0A	228	--	--	-	-	-
CL75.Contig1_A0A	588	--	--	-	-	-
CL752.Contig1_A0A	473	--	--	-	-	-
CL753.Contig1_A0A	288	--	--	-	-	-
CL757.Contig1_A0A	420	--	--	-	-	-
CL76.Contig1_A0A	467	--	--	-	-	-
CL760.Contig1_A0A	299	--	--	-	-	-
CL761.Contig1_A0A	234	--	--	-	-	-
CL762.Contig1_A0A	278	--	--	-	-	-
CL763.Contig1_A0A	310	--	--	-	-	-
CL765.Contig1_A0A	222	gi|158289002|ref|XP_001687774.1|	AGAP000318-PA [Anopheles gambiae str. PEST]	-	-	-
CL766.Contig1_A0A	343	gi|302151399|gb|ADK97626.1|	NADH dehydrogenase subunit 2 [Heterodera glycines]	-	-	-
CL767.Contig1_A0A	1495	gi|170054873|ref|XP_001863327.1|	soluble NSF attachment protein [Culex quinquefasciatus] >gi|167875014|gb|EDS38397.1| soluble NSF attachment protein [Culex quinquefasciatus]	-	-	-
CL769.Contig1_A0A	227	--	--	-	-	-
CL77.Contig1_A0A	381	--	--	-	-	-
CL770.Contig1_A0A	233	--	--	-	-	-
CL771.Contig1_A0A	300	--	--	-	-	-
CL772.Contig1_A0A	209	gi|298204347|gb|ADI61822.1|	endonuclease-reverse transcriptase [Bombyx mori]	-	-	-
CL776.Contig1_A0A	1576	gi|340729189|ref|XP_003402889.1|	PREDICTED: glucosylceramidase-like [Bombus terrestris]	-	-	-
CL777.Contig1_A0A	239	--	--	-	-	-
CL78.Contig1_A0A	543	--	--	-	-	-
CL783.Contig1_A0A	201	gi|149019967|gb|EDL78115.1|	rCG36614 [Rattus norvegicus]	-	-	-
CL79.Contig1_A0A	417	gi|115668650|ref|XP_001198937.1|	PREDICTED: similar to endonuclease-reverse transcriptase [Strongylocentrotus purpuratus] >gi|115976177|ref|XP_001194706.1| PREDICTED: similar to endonuclease-reverse transcriptase [Strongylocentrotus purpuratus]	-	-	-
CL8.Contig1_A0A	1419	--	--	-	-	-
CL8.Contig2_A0A	1558	--	--	-	-	-
CL8.Contig3_A0A	1522	--	--	-	-	-
CL8.Contig4_A0A	1383	--	--	-	-	-
CL80.Contig1_A0A	213	--	--	-	-	-
CL801.Contig1_A0A	956	--	--	-	-	-
CL802.Contig1_A0A	216	--	--	-	-	-
CL804.Contig1_A0A	226	--	--	-	-	-
CL805.Contig1_A0A	496	--	--	-	-	-
CL807.Contig1_A0A	573	--	--	-	-	-
CL81.Contig1_A0A	1460	gi|68068817|ref|XP_676319.1|	Pb-fam-2 protein [Plasmodium berghei strain ANKA] >gi|56495964|emb|CAI01715.1| Pb-fam-2 protein [Plasmodium berghei]	-	-	-
CL81.Contig2_A0A	504	gi|122696686|emb|CAL23152.1|	gustatory receptor candidate 19 [Tribolium castaneum] >gi|163716740|gb|ABY40594.1| gustatory receptor [Tribolium castaneum]	-	-	-
CL825.Contig1_A0A	1111	gi|293356515|ref|XP_002728926.1|	PREDICTED: hypothetical protein, partial [Rattus norvegicus]	-	-	-
CL83.Contig1_A0A	789	--	--	-	-	-
CL83.Contig2_A0A	1299	--	--	-	-	-
CL831.Contig1_A0A	260	--	--	-	-	-
CL833.Contig1_A0A	335	--	--	-	-	-
CL834.Contig1_A0A	229	--	--	-	-	-
CL838.Contig1_A0A	312	gi|118490648|ref|XP_001238633.1|	hypothetical protein, conserved [Eimeria tenella] >gi|109238416|emb|CAK51380.1| hypothetical protein, conserved [Eimeria tenella]	-	-	-
CL84.Contig1_A0A	1358	gi|68074401|ref|XP_679115.1|	Pb-fam-2 protein [Plasmodium berghei strain ANKA] >gi|56499781|emb|CAI05455.1| Pb-fam-2 protein [Plasmodium berghei]	-	-	-
CL84.Contig2_A0A	1239	gi|308482738|ref|XP_003103572.1|	CRE-CLEC-202 protein [Caenorhabditis remanei] >gi|308259993|gb|EFP03946.1| CRE-CLEC-202 protein [Caenorhabditis remanei]	-	-	-
CL84.Contig3_A0A	1236	gi|118490648|ref|XP_001238633.1|	hypothetical protein, conserved [Eimeria tenella] >gi|109238416|emb|CAK51380.1| hypothetical protein, conserved [Eimeria tenella]	-	-	-
CL84.Contig4_A0A	1117	gi|308482738|ref|XP_003103572.1|	CRE-CLEC-202 protein [Caenorhabditis remanei] >gi|308259993|gb|EFP03946.1| CRE-CLEC-202 protein [Caenorhabditis remanei]	-	-	-
CL843.Contig1_A0A	695	gi|156397965|ref|XP_001637960.1|	predicted protein [Nematostella vectensis] >gi|156225076|gb|EDO45897.1| predicted protein [Nematostella vectensis]	-	-	-
CL847.Contig1_A0A	429	--	--	-	-	-
CL854.Contig1_A0A	1181	gi|18034641|gb|AAL57609.1|AF456125_1	reverse transcriptase [Drosophila melanogaster]	-	-	-
CL86.Contig1_A0A	970	gi|171189511|gb|ACB42236.1|	glutathione peroxidase [Metapenaeus ensis] >gi|171189513|gb|ACB42237.1| glutathione peroxidase [Metapenaeus ensis]	-	-	-
CL86.Contig2_A0A	924	gi|171189511|gb|ACB42236.1|	glutathione peroxidase [Metapenaeus ensis] >gi|171189513|gb|ACB42237.1| glutathione peroxidase [Metapenaeus ensis]	-	-	-
CL860.Contig1_A0A	254	--	--	-	-	-
CL863.Contig1_A0A	462	--	--	-	-	-
CL869.Contig1_A0A	225	gi|167375602|ref|XP_001733692.1|	non-muscle caldesmon [Entamoeba dispar SAW760]	GO:0006558//L-phenylalanine metabolic process;GO:0048545//response to steroid hormone stimulus;GO:0001523//retinoid metabolic process;GO:0044260;GO:0006067//ethanol metabolic process;GO:0033189//response to vitamin A;GO:0030534//adult behavior	GO:0046914//transition metal ion binding;GO:0016616//oxidoreductase activity, acting on the CH-OH group of donors, NAD or NADP as acceptor;GO:0042802//identical protein binding;GO:0016702//oxidoreductase activity, acting on single donors with incorporation of molecular oxygen, incorporation of two atoms of oxygen	GO:0043231//intracellular membrane-bounded organelle
CL87.Contig1_A0A	1312	gi|189238007|ref|XP_001813255.1|	PREDICTED: similar to cation-transporting atpase 13a1 (g-box binding protein) [Tribolium castaneum]	-	-	-
CL870.Contig1_A0A	414	gi|302151395|gb|ADK97622.1|	NADH dehydrogenase subunit 5 [Heterodera glycines]	-	-	-
CL877.Contig1_A0A	278	--	--	-	-	-
CL878.Contig1_A0A	367	--	--	-	-	-
CL88.Contig1_A0A	374	gi|302151395|gb|ADK97622.1|	NADH dehydrogenase subunit 5 [Heterodera glycines]	-	-	-
CL880.Contig1_A0A	527	gi|268578395|ref|XP_002644180.1|	Hypothetical protein CBG17156 [Caenorhabditis briggsae]	-	-	-
CL883.Contig1_A0A	212	--	--	-	-	-
CL888.Contig1_A0A	614	gi|258597185|ref|XP_001347711.2|	Plasmodium exported protein [Plasmodium falciparum 3D7] >gi|254832585|gb|AAN35624.2| Plasmodium exported protein [Plasmodium falciparum 3D7]	-	-	-
CL89.Contig1_A0A	439	gi|158300791|ref|XP_001689278.1|	AGAP011901-PA [Anopheles gambiae str. PEST] >gi|157013331|gb|EDO63344.1| AGAP011901-PA [Anopheles gambiae str. PEST]	-	-	-
CL890.Contig1_A0A	201	--	--	-	-	-
CL893.Contig1_A0A	328	--	--	-	-	-
CL895.Contig1_A0A	693	--	--	-	-	-
CL9.Contig1_A0A	782	--	--	-	-	-
CL9.Contig2_A0A	1353	--	--	-	-	-
CL90.Contig1_A0A	2628	gi|332025532|gb|EGI65695.1|	Putative cation-transporting ATPase 13A1 [Acromyrmex echinatior]	GO:0009206;GO:0006811//ion transport	GO:0042625//ATPase activity, coupled to transmembrane movement of ions;GO:0032559//adenyl ribonucleotide binding	GO:0031224//intrinsic to membrane
CL907.Contig1_A0A	257	gi|75018015|sp|Q8T6B4.1|ABCF4_DICDI	RecName: Full=ABC transporter F family member 4 >gi|19401863|gb|AAL87694.1|AF479256_1 non-transporter ABC protein AbcF4 [Dictyostelium discoideum]	-	GO:0005488//binding;GO:0003824//catalytic activity	-
CL91.Contig1_A0A	313	--	--	-	-	-
CL914.Contig1_A0A	388	--	--	-	-	-
CL918.Contig1_A0A	465	gi|340058330|emb|CCC52685.1|	Trypanosoma vivax [Trypanosoma vivax Y486]	-	-	-
CL919.Contig1_A0A	346	--	--	-	-	-
CL92.Contig1_A0A	407	--	--	-	-	-
CL922.Contig1_A0A	263	--	--	-	-	-
CL924.Contig1_A0A	241	--	--	-	-	-
CL925.Contig1_A0A	315	--	--	-	-	-
CL93.Contig1_A0A	893	gi|198464464|ref|XP_001353230.2|	GA21178 [Drosophila pseudoobscura pseudoobscura] >gi|198149729|gb|EAL30733.2| GA21178 [Drosophila pseudoobscura pseudoobscura]	-	-	-
CL932.Contig1_A0A	269	--	--	-	-	-
CL933.Contig1_A0A	317	--	--	-	-	-
CL934.Contig1_A0A	680	gi|302151399|gb|ADK97626.1|	NADH dehydrogenase subunit 2 [Heterodera glycines]	-	-	-
CL94.Contig1_A0A	905	gi|295293371|gb|ADF87935.1|	cystatin [Eriocheir sinensis]	GO:0006464//protein modification process;GO:0051346//negative regulation of hydrolase activity;GO:0009913//epidermal cell differentiation	GO:0019899//enzyme binding;GO:0004866//endopeptidase inhibitor activity	GO:0005856//cytoskeleton;GO:0043231//intracellular membrane-bounded organelle
CL94.Contig2_A0A	904	gi|295293371|gb|ADF87935.1|	cystatin [Eriocheir sinensis]	GO:0006464//protein modification process;GO:0051346//negative regulation of hydrolase activity;GO:0009913//epidermal cell differentiation	GO:0019899//enzyme binding;GO:0004866//endopeptidase inhibitor activity	GO:0005856//cytoskeleton;GO:0043231//intracellular membrane-bounded organelle
CL94.Contig3_A0A	803	gi|295293371|gb|ADF87935.1|	cystatin [Eriocheir sinensis]	GO:0006464//protein modification process;GO:0051346//negative regulation of hydrolase activity;GO:0009913//epidermal cell differentiation	GO:0019899//enzyme binding;GO:0004866//endopeptidase inhibitor activity	GO:0005856//cytoskeleton;GO:0043231//intracellular membrane-bounded organelle
CL94.Contig4_A0A	802	gi|295293371|gb|ADF87935.1|	cystatin [Eriocheir sinensis]	GO:0006464//protein modification process;GO:0051346//negative regulation of hydrolase activity;GO:0009913//epidermal cell differentiation	GO:0019899//enzyme binding;GO:0004866//endopeptidase inhibitor activity	GO:0005856//cytoskeleton;GO:0043231//intracellular membrane-bounded organelle
CL960.Contig1_A0A	452	--	--	-	-	-
CL97.Contig1_A0A	395	--	--	-	-	-
CL98.Contig1_A0A	220	--	--	-	-	-
CL99.Contig1_A0A	382	gi|170595123|ref|XP_001902255.1|	U88 [Brugia malayi]	-	-	-
CL99.Contig2_A0A	771	gi|170595123|ref|XP_001902255.1|	U88 [Brugia malayi]	-	-	-
CL994.Contig1_A0A	375	--	--	-	-	-
CL996.Contig1_A0A	1269	gi|170050777|ref|XP_001861464.1|	pugilistDominant [Culex quinquefasciatus] >gi|167872266|gb|EDS35649.1| pugilistDominant [Culex quinquefasciatus]	-	-	-
CL998.Contig1_A0A	268	gi|344244673|gb|EGW00777.1|	Vomeronasal type-1 receptor 4 [Cricetulus griseus]	-	-	-
Unigene10000_A0A	324	--	--	-	-	-
Unigene10001_A0A	317	--	--	-	-	-
Unigene10002_A0A	234	--	--	-	-	-
Unigene10003_A0A	530	--	--	-	-	-
Unigene10004_A0A	293	--	--	-	-	-
Unigene10005_A0A	225	--	--	-	-	-
Unigene10006_A0A	567	gi|332016787|gb|EGI57608.1|	Dynamin-like 120 kDa protein, mitochondrial [Acromyrmex echinatior]	-	GO:0032561//guanyl ribonucleotide binding;GO:0017111//nucleoside-triphosphatase activity	-
Unigene10007_A0A	451	gi|307186259|gb|EFN71922.1|	Long-chain fatty acid transport protein 4 [Camponotus floridanus]	-	-	-
Unigene10008_A0A	312	--	--	-	-	-
Unigene10009_A0A	210	--	--	-	-	-
Unigene1000_A0A	224	--	--	-	-	-
Unigene10010_A0A	313	gi|66864635|gb|AAY57406.1|	program cell death 5-like [Penaeus monodon]	-	GO:0003676//nucleic acid binding	-
Unigene10011_A0A	470	gi|123439757|ref|XP_001310646.1|	smooth muscle caldesmon [Trichomonas vaginalis G3]	-	-	-
Unigene10012_A0A	644	--	--	-	-	-
Unigene10013_A0A	252	--	--	-	-	-
Unigene10014_A0A	610	gi|170050777|ref|XP_001861464.1|	pugilistDominant [Culex quinquefasciatus] >gi|167872266|gb|EDS35649.1| pugilistDominant [Culex quinquefasciatus]	-	-	-
Unigene10015_A0A	469	gi|170595123|ref|XP_001902255.1|	U88 [Brugia malayi]	-	-	-
Unigene10016_A0A	382	gi|333468199|gb|EAL40900.3|	AGAP002526-PA [Anopheles gambiae str. PEST]	-	-	-
Unigene10017_A0A	245	--	--	-	-	-
Unigene10018_A0A	724	--	--	-	-	-
Unigene10019_A0A	240	--	--	-	-	-
Unigene1001_A0A	365	--	--	-	-	-
Unigene10020_A0A	315	--	--	-	-	-
Unigene10021_A0A	346	--	--	-	-	-
Unigene10022_A0A	206	--	--	-	-	-
Unigene10023_A0A	260	--	--	-	-	-
Unigene10024_A0A	563	gi|281365491|ref|NP_647673.2|	CG13937, isoform D [Drosophila melanogaster] >gi|281365493|ref|NP_001163325.1| CG13937, isoform E [Drosophila melanogaster] >gi|272455011|gb|AAF47588.3| CG13937, isoform D [Drosophila melanogaster] >gi|272455012|gb|ACZ94597.1| CG13937, isoform E [Drosophila melanogaster]	-	-	-
Unigene10025_A0A	392	--	--	-	-	-
Unigene10026_A0A	516	gi|156551350|ref|XP_001602516.1|	PREDICTED: lipase maturation factor 2-like [Nasonia vitripennis]	-	-	-
Unigene10027_A0A	682	gi|169146295|emb|CAQ14470.1|	novel protein [Danio rerio]	-	-	-
Unigene10028_A0A	263	--	--	-	-	-
Unigene10029_A0A	288	--	--	-	-	-
Unigene1002_A0A	270	gi|307197399|gb|EFN78671.1|	Disco-interacting protein 2 [Harpegnathos saltator]	-	GO:0016881//acid-amino acid ligase activity;GO:0005515//protein binding	GO:0043231//intracellular membrane-bounded organelle
Unigene10030_A0A	375	--	--	-	-	-
Unigene10031_A0A	461	--	--	-	-	-
Unigene10032_A0A	247	--	--	-	-	-
Unigene10033_A0A	330	--	--	-	-	-
Unigene10034_A0A	615	gi|66509665|ref|XP_397030.2|	PREDICTED: bystin isoform 1 [Apis mellifera]	GO:0022613	-	GO:0031981//nuclear lumen
Unigene10035_A0A	439	gi|302151395|gb|ADK97622.1|	NADH dehydrogenase subunit 5 [Heterodera glycines]	-	-	-
Unigene10036_A0A	330	gi|302151399|gb|ADK97626.1|	NADH dehydrogenase subunit 2 [Heterodera glycines]	-	-	-
Unigene10037_A0A	888	gi|224045314|ref|XP_002195466.1|	PREDICTED: 3-hydroxyisobutyrate dehydrogenase [Taeniopygia guttata]	GO:0006007//glucose catabolic process;GO:0009081//branched chain family amino acid metabolic process	GO:0016616//oxidoreductase activity, acting on the CH-OH group of donors, NAD or NADP as acceptor;GO:0000166//nucleotide binding;GO:0048037//cofactor binding	-
Unigene10038_A0A	345	--	--	-	-	-
Unigene10039_A0A	1093	gi|91080015|ref|XP_971793.1|	PREDICTED: similar to zormin CG33484-PD [Tribolium castaneum]	-	-	-
Unigene1003_A0A	392	--	--	-	-	-
Unigene10040_A0A	305	--	--	-	-	-
Unigene10041_A0A	375	gi|332029528|gb|EGI69417.1|	Glycine dehydrogenase [decarboxylating], mitochondrial [Acromyrmex echinatior]	GO:0006546//glycine catabolic process	GO:0048037//cofactor binding;GO:0016642	GO:0043231//intracellular membrane-bounded organelle
Unigene10042_A0A	470	gi|307203928|gb|EFN82835.1|	Putative polypeptide N-acetylgalactosaminyltransferase 9 [Harpegnathos saltator]	-	GO:0030246//carbohydrate binding;GO:0016740//transferase activity	GO:0031224//intrinsic to membrane;GO:0043231//intracellular membrane-bounded organelle
Unigene10043_A0A	423	--	--	-	-	-
Unigene10044_A0A	214	--	--	-	-	-
Unigene10045_A0A	978	--	--	-	-	-
Unigene10046_A0A	390	gi|145505245|ref|XP_001438589.1|	hypothetical protein [Paramecium tetraurelia strain d4-2] >gi|124405761|emb|CAK71192.1| unnamed protein product [Paramecium tetraurelia]	-	-	-
Unigene10047_A0A	561	gi|223646932|gb|ACN10224.1|	Phenazine biosynthesis-like domain-containing protein 2 [Salmo salar] >gi|223672795|gb|ACN12579.1| Phenazine biosynthesis-like domain-containing protein 2 [Salmo salar]	-	-	-
Unigene10048_A0A	244	gi|307201291|gb|EFN81138.1|	Dedicator of cytokinesis protein 7 [Harpegnathos saltator]	-	-	-
Unigene10049_A0A	288	--	--	-	-	-
Unigene1004_A0A	371	--	--	-	-	-
Unigene10050_A0A	280	gi|170073757|ref|XP_001870431.1|	retinol dehydrogenase 14 [Culex quinquefasciatus] >gi|167870414|gb|EDS33797.1| retinol dehydrogenase 14 [Culex quinquefasciatus]	GO:0008152//metabolic process	GO:0016491//oxidoreductase activity	-
Unigene10051_A0A	455	gi|307166390|gb|EFN60527.1|	E3 ubiquitin-protein ligase HECTD1 [Camponotus floridanus]	GO:0006464//protein modification process	GO:0016881//acid-amino acid ligase activity;GO:0005488//binding	-
Unigene10052_A0A	338	--	--	-	-	-
Unigene10053_A0A	261	gi|345482679|ref|XP_003424639.1|	PREDICTED: tricalbin-2-like [Nasonia vitripennis]	-	-	-
Unigene10054_A0A	558	gi|308482644|ref|XP_003103525.1|	CRE-CLEC-199 protein [Caenorhabditis remanei] >gi|308259946|gb|EFP03899.1| CRE-CLEC-199 protein [Caenorhabditis remanei]	-	-	-
Unigene10055_A0A	535	--	--	-	-	-
Unigene10056_A0A	447	gi|149716594|ref|XP_001503175.1|	PREDICTED: vacuolar protein sorting-associated protein 11 homolog [Equus caballus]	-	GO:0005488//binding	GO:0005768//endosome;GO:0005774//vacuolar membrane
Unigene10057_A0A	339	gi|333468773|gb|EAL40582.4|	AGAP003540-PA [Anopheles gambiae str. PEST]	-	-	-
Unigene10058_A0A	287	--	--	-	-	-
Unigene10059_A0A	601	--	--	-	-	-
Unigene1005_A0A	325	gi|58332186|ref|NP_001011241.1|	solute carrier family 25, member 27 [Xenopus (Silurana) tropicalis] >gi|56556244|gb|AAH87813.1| solute carrier family 25, member 27 [Xenopus (Silurana) tropicalis]	GO:0006810//transport	-	GO:0043231//intracellular membrane-bounded organelle;GO:0016020//membrane
Unigene10060_A0A	310	--	--	-	-	-
Unigene10061_A0A	249	--	--	-	-	-
Unigene10062_A0A	478	--	--	-	-	-
Unigene10063_A0A	536	gi|157113017|ref|XP_001657726.1|	1-acyl-sn-glycerol-3-phosphate acyltransferase [Aedes aegypti] >gi|108883696|gb|EAT47921.1| 1-acyl-sn-glycerol-3-phosphate acyltransferase [Aedes aegypti]	GO:0008152//metabolic process	-	-
Unigene10064_A0A	234	gi|2961203|gb|AAC05683.1|	I-kappa-B kinase [Crassostrea gigas]	-	-	-
Unigene10065_A0A	256	--	--	-	-	-
Unigene10066_A0A	300	--	--	-	-	-
Unigene10067_A0A	434	--	--	-	-	-
Unigene10068_A0A	246	--	--	-	-	-
Unigene10069_A0A	255	--	--	-	-	-
Unigene1006_A0A	409	--	--	-	-	-
Unigene10070_A0A	424	gi|195350163|ref|XP_002041611.1|	GM16758 [Drosophila sechellia] >gi|194123384|gb|EDW45427.1| GM16758 [Drosophila sechellia]	-	-	-
Unigene10071_A0A	257	gi|74852969|sp|Q54K57.1|TPSA_DICDI	RecName: Full=Alpha,alpha-trehalose-phosphate synthase [UDP-forming] A; AltName: Full=Trehalose-6-phosphate synthase A; AltName: Full=UDP-glucose-glucosephosphate glucosyltransferase A	-	GO:0003824//catalytic activity	-
Unigene10072_A0A	298	--	--	-	-	-
Unigene10073_A0A	229	--	--	-	-	-
Unigene10074_A0A	214	--	--	-	-	-
Unigene10075_A0A	297	--	--	-	-	-
Unigene10076_A0A	538	--	--	-	-	-
Unigene10077_A0A	345	--	--	-	-	-
Unigene10078_A0A	235	--	--	-	-	-
Unigene10079_A0A	795	--	--	-	-	-
Unigene1007_A0A	347	gi|328780370|ref|XP_392087.3|	PREDICTED: negative elongation factor A-like [Apis mellifera]	-	GO:0008135//translation factor activity, nucleic acid binding	-
Unigene10080_A0A	808	gi|17737897|ref|NP_524311.1|	sorbitol dehydrogenase-2 [Drosophila melanogaster] >gi|4100630|gb|AAD00903.1| sorbitol dehydrogenase [Drosophila melanogaster] >gi|7299382|gb|AAF54573.1| sorbitol dehydrogenase-2 [Drosophila melanogaster] >gi|16198265|gb|AAL13960.1| LD47736p [Drosophila melanogaster]	-	GO:0016616//oxidoreductase activity, acting on the CH-OH group of donors, NAD or NADP as acceptor;GO:0005488//binding	-
Unigene10081_A0A	217	--	--	-	-	-
Unigene10082_A0A	208	--	--	-	-	-
Unigene10083_A0A	485	--	--	-	-	-
Unigene10084_A0A	554	gi|256088314|ref|XP_002580287.1|	zinc finger protein [Schistosoma mansoni]	-	GO:0005488//binding	-
Unigene10085_A0A	384	--	--	-	-	-
Unigene10086_A0A	216	--	--	-	-	-
Unigene10087_A0A	234	--	--	-	-	-
Unigene10088_A0A	403	gi|291233326|ref|XP_002736601.1|	PREDICTED: DNA segment, Chr 3, ERATO Doi 751, expressed-like [Saccoglossus kowalevskii]	-	-	-
Unigene10089_A0A	867	gi|114573295|ref|XP_525099.2|	PREDICTED: UDP-GalNAc:beta-1,3-N-acetylgalactosaminyltransferase 2 [Pan troglodytes]	-	-	-
Unigene1008_A0A	352	gi|291414624|ref|XP_002723559.1|	PREDICTED: NEDD8-conjugating enzyme [Oryctolagus cuniculus]	GO:0032446//protein modification by small protein conjugation	GO:0005488//binding;GO:0019787//small conjugating protein ligase activity	-
Unigene10090_A0A	1414	gi|345486629|ref|XP_001605640.2|	PREDICTED: CCR4-NOT transcription complex subunit 6-like [Nasonia vitripennis]	-	-	-
Unigene10091_A0A	239	--	--	-	-	-
Unigene10092_A0A	535	gi|157111109|ref|XP_001651394.1|	glycyl-tRNA synthetase [Aedes aegypti] >gi|108878540|gb|EAT42765.1| glycyl-tRNA synthetase [Aedes aegypti]	GO:0006418//tRNA aminoacylation for protein translation	GO:0004812//aminoacyl-tRNA ligase activity;GO:0032559//adenyl ribonucleotide binding	GO:0044424//intracellular part
Unigene10093_A0A	224	--	--	-	-	-
Unigene10094_A0A	214	--	--	-	-	-
Unigene10095_A0A	351	--	--	-	-	-
Unigene10096_A0A	393	--	--	-	-	-
Unigene10097_A0A	762	gi|340377619|ref|XP_003387327.1|	PREDICTED: WD repeat-containing and planar cell polarity effector protein fritz homolog [Amphimedon queenslandica]	-	GO:0005488//binding	-
Unigene10098_A0A	289	--	--	-	-	-
Unigene10099_A0A	827	gi|340720625|ref|XP_003398734.1|	PREDICTED: RNA pseudouridylate synthase domain-containing protein 2-like [Bombus terrestris]	-	-	-
Unigene1009_A0A	390	--	--	-	-	-
Unigene100_A0A	351	--	--	-	-	-
Unigene10100_A0A	220	gi|146084079|ref|XP_001464917.1|	Hypothetical repeat protein [Leishmania infantum JPCM5] >gi|134069012|emb|CAM67156.1| Hypothetical repeat protein [Leishmania infantum JPCM5]	-	-	-
Unigene10101_A0A	263	--	--	-	-	-
Unigene10102_A0A	507	--	--	-	-	-
Unigene10103_A0A	629	--	--	-	-	-
Unigene10104_A0A	295	--	--	-	-	-
Unigene10105_A0A	359	--	--	-	-	-
Unigene10106_A0A	202	--	--	-	-	-
Unigene10107_A0A	212	--	--	-	-	-
Unigene10108_A0A	312	--	--	-	-	-
Unigene10109_A0A	300	gi|340371105|ref|XP_003384086.1|	PREDICTED: LOW QUALITY PROTEIN: presequence protease, mitochondrial-like [Amphimedon queenslandica]	-	-	-
Unigene1010_A0A	250	--	--	-	-	-
Unigene10110_A0A	380	--	--	-	-	-
Unigene10111_A0A	527	--	--	-	-	-
Unigene10112_A0A	410	--	--	-	-	-
Unigene10113_A0A	383	gi|268558854|ref|XP_002637418.1|	Hypothetical protein CBG19125 [Caenorhabditis briggsae]	GO:0009987//cellular process	-	-
Unigene10114_A0A	1327	gi|91079981|ref|XP_970437.1|	PREDICTED: similar to AGAP005961-PA [Tribolium castaneum]	-	-	-
Unigene10115_A0A	419	gi|295824460|gb|ADG37649.1|	female doublesex [Lucilia cuprina]	-	-	GO:0044464//cell part
Unigene10116_A0A	845	--	--	-	-	-
Unigene10117_A0A	226	gi|1480863|gb|AAB05810.1|	super cysteine rich protein [Homo sapiens]	-	-	-
Unigene10118_A0A	200	--	--	-	-	-
Unigene10119_A0A	415	gi|319803027|ref|NP_001188362.1|	pleiohomeotic [Bombyx mori] >gi|317175911|dbj|BAJ54071.1| pleiohomeotic [Bombyx mori]	-	GO:0046914//transition metal ion binding	GO:0044464//cell part
Unigene1011_A0A	322	--	--	-	-	-
Unigene10120_A0A	549	gi|291222602|ref|XP_002731309.1|	PREDICTED: DNA directed RNA polymerase II polypeptide G-like [Saccoglossus kowalevskii]	GO:0012501//programmed cell death;GO:0006396//RNA processing;GO:0006354//RNA elongation;GO:0006352//transcription initiation	GO:0003676//nucleic acid binding;GO:0034062//RNA polymerase activity;GO:0016301//kinase activity	GO:0016591//DNA-directed RNA polymerase II, holoenzyme
Unigene10121_A0A	900	--	--	-	-	-
Unigene10122_A0A	285	--	--	-	-	-
Unigene10123_A0A	391	--	--	-	-	-
Unigene10124_A0A	274	--	--	-	-	-
Unigene10125_A0A	341	gi|332031530|gb|EGI71002.1|	Netrin receptor UNC5C [Acromyrmex echinatior]	-	-	-
Unigene10126_A0A	472	gi|326923735|ref|XP_003208090.1|	PREDICTED: 1-phosphatidylinositol-4,5-bisphosphate phosphodiesterase epsilon-1-like, partial [Meleagris gallopavo]	GO:0009987//cellular process;GO:0023052	-	-
Unigene10127_A0A	240	--	--	-	-	-
Unigene10128_A0A	295	gi|283855787|gb|ADB45217.1|	ATP-binding cassette sub-family C member 1 [Trichoplusia ni]	GO:0006810//transport	GO:0022857//transmembrane transporter activity;GO:0016887//ATPase activity	GO:0016021//integral to membrane
Unigene10129_A0A	294	--	--	-	-	-
Unigene1012_A0A	230	--	--	-	-	-
Unigene10130_A0A	383	--	--	-	-	-
Unigene10131_A0A	423	gi|115931431|ref|XP_001185218.1|	PREDICTED: similar to Syne-1B [Strongylocentrotus purpuratus]	-	-	-
Unigene10132_A0A	379	gi|328717360|ref|XP_001947450.2|	PREDICTED: ig-like and fibronectin type-III domain-containing protein C25G4.10-like [Acyrthosiphon pisum]	-	-	-
Unigene10133_A0A	206	--	--	-	-	-
Unigene10134_A0A	361	--	--	-	-	-
Unigene10135_A0A	674	gi|307171264|gb|EFN63197.1|	Autophagy-related protein 2-like protein B [Camponotus floridanus]	-	-	-
Unigene10136_A0A	233	--	--	-	-	-
Unigene10137_A0A	251	gi|307190551|gb|EFN74538.1|	ATP-dependent RNA helicase DDX42 [Camponotus floridanus]	-	GO:0016787//hydrolase activity;GO:0005488//binding	-
Unigene10138_A0A	466	--	--	-	-	-
Unigene10139_A0A	262	--	--	-	-	-
Unigene1013_A0A	299	--	--	-	-	-
Unigene10140_A0A	423	--	--	-	-	-
Unigene10141_A0A	393	--	--	-	-	-
Unigene10142_A0A	245	--	--	-	-	-
Unigene10143_A0A	289	--	--	-	-	-
Unigene10144_A0A	436	--	--	-	-	-
Unigene10145_A0A	1041	gi|328717917|ref|XP_001946812.2|	PREDICTED: tubulin polyglutamylase TTLL4-like [Acyrthosiphon pisum]	-	GO:0003824//catalytic activity	-
Unigene10146_A0A	257	--	--	-	-	-
Unigene10147_A0A	410	gi|195152365|ref|XP_002017107.1|	GL22125 [Drosophila persimilis] >gi|194112164|gb|EDW34207.1| GL22125 [Drosophila persimilis]	-	-	-
Unigene10148_A0A	281	--	--	-	-	-
Unigene10149_A0A	219	--	--	-	-	-
Unigene1014_A0A	272	gi|344279501|ref|XP_003411526.1|	PREDICTED: transcriptional repressor scratch 2-like [Loxodonta africana]	GO:0010467//gene expression	GO:0046914//transition metal ion binding;GO:0003676//nucleic acid binding	GO:0043231//intracellular membrane-bounded organelle
Unigene10150_A0A	213	--	--	-	-	-
Unigene10151_A0A	227	--	--	-	-	-
Unigene10152_A0A	472	--	--	-	-	-
Unigene10153_A0A	268	gi|194207361|ref|XP_001496676.2|	PREDICTED: l-2-hydroxyglutarate dehydrogenase, mitochondrial-like [Equus caballus]	-	-	-
Unigene10154_A0A	238	gi|29841176|gb|AAP06189.1|	similar to GenBank Accession Number L78668 60S ribosomal protein L5A [Schistosoma japonicum]	GO:0010467//gene expression	GO:0019843//rRNA binding;GO:0005198//structural molecule activity	GO:0030529//ribonucleoprotein complex
Unigene10155_A0A	296	--	--	-	-	-
Unigene10156_A0A	342	gi|77543443|gb|ABA87134.1|	endo-beta-1,4-glucanase [Austrothelphusa transversa]	GO:0044238//primary metabolic process	GO:0004553//hydrolase activity, hydrolyzing O-glycosyl compounds	-
Unigene10157_A0A	310	--	--	-	-	-
Unigene10158_A0A	1038	gi|340714317|ref|XP_003395676.1|	PREDICTED: LOW QUALITY PROTEIN: dipeptidyl peptidase 3-like [Bombus terrestris]	-	GO:0046872//metal ion binding;GO:0070011//peptidase activity, acting on L-amino acid peptides	-
Unigene10159_A0A	610	gi|189242457|ref|XP_970217.2|	PREDICTED: similar to AGAP000720-PA [Tribolium castaneum]	GO:0048812//neuron projection morphogenesis;GO:0065008;GO:0048513//organ development;GO:0048667//cell morphogenesis involved in neuron differentiation	-	GO:0044459//plasma membrane part
Unigene1015_A0A	427	--	--	-	-	-
Unigene10160_A0A	212	--	--	-	-	-
Unigene10161_A0A	526	gi|40215537|gb|AAL48064.2|	RE69454p [Drosophila melanogaster]	-	-	-
Unigene10162_A0A	260	--	--	-	-	-
Unigene10163_A0A	230	gi|328724904|ref|XP_003248283.1|	PREDICTED: teneurin-3-like isoform 2 [Acyrthosiphon pisum]	-	-	-
Unigene10164_A0A	271	--	--	-	-	-
Unigene10165_A0A	211	--	--	-	-	-
Unigene10166_A0A	433	gi|328792143|ref|XP_393202.3|	PREDICTED: poly(A) polymerase gamma [Apis mellifera]	GO:0031123//RNA 3'-end processing	GO:0070566//adenylyltransferase activity;GO:0003676//nucleic acid binding	GO:0043231//intracellular membrane-bounded organelle
Unigene10167_A0A	230	--	--	-	-	-
Unigene10168_A0A	241	--	--	-	-	-
Unigene10169_A0A	213	--	--	-	-	-
Unigene1016_A0A	1174	gi|307210157|gb|EFN86830.1|	60 kDa SS-A/Ro ribonucleoprotein [Harpegnathos saltator]	-	-	-
Unigene10170_A0A	369	--	--	-	-	-
Unigene10171_A0A	330	gi|345485002|ref|XP_001605478.2|	PREDICTED: AP-3 complex subunit beta-2-like [Nasonia vitripennis]	GO:0016192//vesicle-mediated transport;GO:0015031//protein transport	GO:0005488//binding;GO:0022892	GO:0043234//protein complex;GO:0043231//intracellular membrane-bounded organelle
Unigene10172_A0A	216	--	--	-	-	-
Unigene10173_A0A	298	gi|122105440|sp|Q16TM5.1|BND7A_AEDAE	RecName: Full=Band 7 protein AAEL010189	-	-	GO:0031224//intrinsic to membrane
Unigene10174_A0A	279	--	--	-	-	-
Unigene10175_A0A	265	--	--	-	-	-
Unigene10176_A0A	274	--	--	-	-	-
Unigene10177_A0A	236	--	--	-	-	-
Unigene10178_A0A	263	--	--	-	-	-
Unigene10179_A0A	446	gi|9837385|gb|AAG00554.1|AF286475_1	retinitis pigmentosa GTPase regulator-like protein [Takifugu rubripes]	-	-	-
Unigene1017_A0A	330	--	--	-	-	-
Unigene10180_A0A	370	--	--	-	-	-
Unigene10181_A0A	1159	gi|4894766|gb|AAD32609.1|AF128539_1	phospholipid phospholipase C beta isoform [Homarus americanus]	GO:0044238//primary metabolic process	GO:0046872//metal ion binding;GO:0004629//phospholipase C activity	-
Unigene10182_A0A	357	--	--	-	-	-
Unigene10183_A0A	336	--	--	-	-	-
Unigene10184_A0A	1024	--	--	-	-	-
Unigene10185_A0A	277	gi|268638121|ref|XP_002649177.1|	type A von Willebrand factor domain-containing protein [Dictyostelium discoideum AX4] >gi|223635327|sp|Q869L3.2|MDN1_DICDI RecName: Full=Midasin; AltName: Full=MIDAS-containing protein >gi|256013014|gb|EEU04125.1| type A von Willebrand factor domain-containing protein [Dictyostelium discoideum AX4]	-	GO:0005488//binding	-
Unigene10186_A0A	574	gi|189236988|ref|XP_970151.2|	PREDICTED: similar to Transcription initiation factor IIB (General transcription factor TFIIB) [Tribolium castaneum]	GO:0006412//translation;GO:0006352//transcription initiation;GO:0006355//regulation of transcription, DNA-dependent;GO:0051098//regulation of binding	GO:0046914//transition metal ion binding;GO:0008135//translation factor activity, nucleic acid binding	GO:0043231//intracellular membrane-bounded organelle;GO:0043234//protein complex
Unigene10187_A0A	280	gi|328706214|ref|XP_003243025.1|	PREDICTED: peripheral plasma membrane protein CASK-like isoform 3 [Acyrthosiphon pisum]	GO:0006357//regulation of transcription from RNA polymerase II promoter;GO:0015031//protein transport;GO:0006464//protein modification process	GO:0004674//protein serine/threonine kinase activity;GO:0016776//phosphotransferase activity, phosphate group as acceptor;GO:0019904//protein domain specific binding;GO:0032559//adenyl ribonucleotide binding	GO:0032991;GO:0043231//intracellular membrane-bounded organelle;GO:0043005//neuron projection;GO:0005856//cytoskeleton;GO:0044459//plasma membrane part;GO:0005624//membrane fraction;GO:0044444//cytoplasmic part
Unigene10188_A0A	288	--	--	-	-	-
Unigene10189_A0A	251	--	--	-	-	-
Unigene1018_A0A	382	gi|260815569|ref|XP_002602545.1|	hypothetical protein BRAFLDRAFT_281978 [Branchiostoma floridae] >gi|229287856|gb|EEN58557.1| hypothetical protein BRAFLDRAFT_281978 [Branchiostoma floridae]	-	-	-
Unigene10190_A0A	284	--	--	-	-	-
Unigene10191_A0A	499	gi|124800781|ref|XP_001349561.1|	conserved Plasmodium protein [Plasmodium falciparum 3D7] >gi|3845128|gb|AAC71834.1| conserved Plasmodium protein [Plasmodium falciparum 3D7]	-	-	-
Unigene10192_A0A	346	--	--	-	-	-
Unigene10193_A0A	257	--	--	-	-	-
Unigene10194_A0A	262	gi|193610678|ref|XP_001950498.1|	PREDICTED: myosin-VIIa [Acyrthosiphon pisum]	GO:0050954//sensory perception of mechanical stimulus;GO:0007476//imaginal disc-derived wing morphogenesis;GO:0030029//actin filament-based process	GO:0042623//ATPase activity, coupled;GO:0017022//myosin binding;GO:0032559//adenyl ribonucleotide binding	GO:0015629//actin cytoskeleton
Unigene10195_A0A	386	gi|24641361|ref|NP_727548.1|	phosphorylase kinase gamma, isoform B [Drosophila melanogaster] >gi|15291581|gb|AAK93059.1| GH28523p [Drosophila melanogaster] >gi|22833103|gb|AAN09640.1| phosphorylase kinase gamma, isoform B [Drosophila melanogaster]	GO:0009653//anatomical structure morphogenesis;GO:0005977//glycogen metabolic process;GO:0006464//protein modification process	GO:0005515//protein binding;GO:0004683//calmodulin-dependent protein kinase activity;GO:0032559//adenyl ribonucleotide binding	GO:0043234//protein complex
Unigene10196_A0A	639	--	--	-	-	-
Unigene10197_A0A	603	gi|156541487|ref|XP_001600405.1|	PREDICTED: kelch domain-containing protein 4-like [Nasonia vitripennis]	-	-	-
Unigene10198_A0A	345	--	--	-	-	-
Unigene10199_A0A	303	--	--	-	-	-
Unigene1019_A0A	398	--	--	-	-	-
Unigene101_A0A	231	--	--	-	-	-
Unigene10200_A0A	341	--	--	-	-	-
Unigene10201_A0A	316	gi|307201161|gb|EFN81067.1|	Uncharacterized peptidase C1-like protein F26E4.3 [Harpegnathos saltator]	-	GO:0005488//binding;GO:0070011//peptidase activity, acting on L-amino acid peptides	GO:0005576//extracellular region
Unigene10202_A0A	262	gi|332018420|gb|EGI59014.1|	Actin-related protein 8 [Acromyrmex echinatior]	GO:0006996//organelle organization;GO:0010467//gene expression	-	GO:0043234//protein complex;GO:0000790//nuclear chromatin
Unigene10203_A0A	510	gi|189238453|ref|XP_974381.2|	PREDICTED: similar to CG33182 CG33182-PA [Tribolium castaneum]	GO:0070076//histone lysine demethylation	GO:0005488//binding;GO:0016706//oxidoreductase activity, acting on paired donors, with incorporation or reduction of molecular oxygen, 2-oxoglutarate as one donor, and incorporation of one atom each of oxygen into both donors;GO:0032452//histone demethylase activity	-
Unigene10204_A0A	280	--	--	-	-	-
Unigene10205_A0A	213	--	--	-	-	-
Unigene10206_A0A	253	--	--	-	-	-
Unigene10207_A0A	303	gi|91081291|ref|XP_968441.1|	PREDICTED: similar to Ets at 98B CG5583-PA [Tribolium castaneum]	GO:0007276//gamete generation;GO:0006351//transcription, DNA-dependent	GO:0003677//DNA binding;GO:0001071	GO:0043231//intracellular membrane-bounded organelle
Unigene10208_A0A	498	--	--	-	-	-
Unigene10209_A0A	488	--	--	-	-	-
Unigene1020_A0A	209	--	--	-	-	-
Unigene10210_A0A	332	--	--	-	-	-
Unigene10211_A0A	246	--	--	-	-	-
Unigene10212_A0A	238	--	--	-	-	-
Unigene10213_A0A	310	gi|195130787|ref|XP_002009832.1|	GI15025 [Drosophila mojavensis] >gi|193908282|gb|EDW07149.1| GI15025 [Drosophila mojavensis]	-	-	-
Unigene10214_A0A	304	--	--	-	-	-
Unigene10215_A0A	288	--	--	-	-	-
Unigene10216_A0A	237	gi|321460862|gb|EFX71900.1|	hypothetical protein DAPPUDRAFT_216438 [Daphnia pulex]	-	-	-
Unigene10217_A0A	362	--	--	-	-	-
Unigene10218_A0A	536	--	--	-	-	-
Unigene10219_A0A	348	--	--	-	-	-
Unigene1021_A0A	231	--	--	-	-	-
Unigene10220_A0A	317	gi|62361847|gb|AAX81453.1|	vermilion-like [Schistocerca americana]	GO:0006569//tryptophan catabolic process	GO:0005506//iron ion binding;GO:0016702//oxidoreductase activity, acting on single donors with incorporation of molecular oxygen, incorporation of two atoms of oxygen	-
Unigene10221_A0A	384	--	--	-	-	-
Unigene10222_A0A	228	--	--	-	-	-
Unigene10223_A0A	1040	gi|345494033|ref|XP_001605647.2|	PREDICTED: E3 ubiquitin-protein ligase HERC2-like [Nasonia vitripennis]	-	-	-
Unigene10224_A0A	348	--	--	-	-	-
Unigene10225_A0A	236	--	--	-	-	-
Unigene10226_A0A	921	gi|332246068|ref|XP_003272172.1|	PREDICTED: protein G7c-like [Nomascus leucogenys]	-	-	-
Unigene10227_A0A	378	gi|71896983|ref|NP_001026499.1|	nuclear ribonucleoprotein K homology domain protein [Gallus gallus] >gi|82082415|sp|Q5ZL54.1|K0907_CHICK RecName: Full=UPF0469 protein KIAA0907 homolog	-	-	-
Unigene10228_A0A	764	gi|307209991|gb|EFN86760.1|	Transmembrane channel-like protein 7 [Harpegnathos saltator]	-	-	-
Unigene10229_A0A	246	gi|260812824|ref|XP_002601120.1|	empty spiracles homeobox a [Branchiostoma floridae] >gi|229286411|gb|EEN57132.1| empty spiracles homeobox a [Branchiostoma floridae]	-	-	-
Unigene1022_A0A	302	--	--	-	-	-
Unigene10230_A0A	483	--	--	-	-	-
Unigene10231_A0A	233	--	--	-	-	-
Unigene10232_A0A	335	--	--	-	-	-
Unigene10233_A0A	313	--	--	-	-	-
Unigene10234_A0A	267	--	--	-	-	-
Unigene10235_A0A	239	--	--	-	-	-
Unigene10236_A0A	517	--	--	-	-	-
Unigene10237_A0A	367	--	--	-	-	-
Unigene10238_A0A	796	--	--	-	-	-
Unigene10239_A0A	239	--	--	-	-	-
Unigene1023_A0A	505	gi|189235846|ref|XP_968998.2|	PREDICTED: similar to leukocyte receptor tyrosine protein kinase [Tribolium castaneum]	GO:0048731;GO:0006464//protein modification process	GO:0004871//signal transducer activity;GO:0004713//protein tyrosine kinase activity;GO:0000166//nucleotide binding	GO:0016020//membrane
Unigene10240_A0A	694	gi|91089861|ref|XP_971172.1|	PREDICTED: similar to center divider CG6027-PA [Tribolium castaneum]	GO:0009792//embryonic development ending in birth or egg hatching;GO:0006464//protein modification process	GO:0004713//protein tyrosine kinase activity;GO:0000166//nucleotide binding	-
Unigene10241_A0A	417	gi|332028127|gb|EGI68178.1|	Arf-GAP with SH3 domain, ANK repeat and PH domain-containing protein 2 [Acromyrmex echinatior]	GO:0050794//regulation of cellular process	GO:0005515//protein binding	-
Unigene10242_A0A	304	--	--	-	-	-
Unigene10243_A0A	211	--	--	-	-	-
Unigene10244_A0A	613	--	--	-	-	-
Unigene10245_A0A	213	--	--	-	-	-
Unigene10246_A0A	209	gi|91085289|ref|XP_967989.1|	PREDICTED: similar to lipoma preferred partner/lpp [Tribolium castaneum]	-	GO:0046872//metal ion binding	-
Unigene10247_A0A	252	gi|217416456|ref|NP_001136134.1|	zinc finger, RAN-binding domain containing 2 [Xenopus (Silurana) tropicalis]	-	GO:0005488//binding	-
Unigene10248_A0A	651	--	--	-	-	-
Unigene10249_A0A	553	gi|332023373|gb|EGI63619.1|	F-box/LRR-repeat protein 12 [Acromyrmex echinatior]	-	-	-
Unigene1024_A0A	226	gi|332020038|gb|EGI60489.1|	Helicase ARIP4 [Acromyrmex echinatior]	-	GO:0017111//nucleoside-triphosphatase activity;GO:0003676//nucleic acid binding;GO:0004871//signal transducer activity;GO:0032559//adenyl ribonucleotide binding	GO:0043231//intracellular membrane-bounded organelle
Unigene10250_A0A	334	gi|118372960|ref|XP_001019674.1|	ribosomal protein L23 containing protein [Tetrahymena thermophila] >gi|89301441|gb|EAR99429.1| ribosomal protein L23 containing protein [Tetrahymena thermophila SB210]	-	-	GO:0005622//intracellular
Unigene10251_A0A	281	--	--	-	-	-
Unigene10252_A0A	232	--	--	-	-	-
Unigene10253_A0A	587	--	--	-	-	-
Unigene10254_A0A	335	--	--	-	-	-
Unigene10255_A0A	275	--	--	-	-	-
Unigene10256_A0A	365	--	--	-	-	-
Unigene10257_A0A	288	gi|281207366|gb|EFA81549.1|	calponin domain-containing protein [Polysphondylium pallidum PN500]	-	-	-
Unigene10258_A0A	207	gi|34785442|gb|AAH57524.1|	LOC402861 protein [Danio rerio]	-	-	-
Unigene10259_A0A	461	gi|122133566|sp|Q148E1.1|CN153_BOVIN	RecName: Full=UPF0671 protein C14orf153 homolog	-	-	-
Unigene1025_A0A	286	--	--	-	-	-
Unigene10260_A0A	442	--	--	-	-	-
Unigene10261_A0A	425	--	--	-	-	-
Unigene10262_A0A	315	gi|195443946|ref|XP_002069648.1|	GK11460 [Drosophila willistoni] >gi|194165733|gb|EDW80634.1| GK11460 [Drosophila willistoni]	-	-	-
Unigene10263_A0A	406	--	--	-	-	-
Unigene10264_A0A	247	--	--	-	-	-
Unigene10265_A0A	1072	gi|340728394|ref|XP_003402510.1|	PREDICTED: LOW QUALITY PROTEIN: chromatin-remodeling complex ATPase chain Iswi-like [Bombus terrestris]	-	-	-
Unigene10266_A0A	369	--	--	-	-	-
Unigene10267_A0A	216	--	--	-	-	-
Unigene10268_A0A	274	--	--	-	-	-
Unigene10269_A0A	333	gi|281210836|gb|EFA85002.1|	putative protein serine/threonine kinase [Polysphondylium pallidum PN500]	-	-	-
Unigene1026_A0A	329	--	--	-	-	-
Unigene10270_A0A	566	gi|345329490|ref|XP_001512145.2|	PREDICTED: BRO1 domain-containing protein BROX-like [Ornithorhynchus anatinus]	-	-	-
Unigene10271_A0A	274	--	--	-	-	-
Unigene10272_A0A	295	--	--	-	-	-
Unigene10273_A0A	285	--	--	-	-	-
Unigene10274_A0A	534	gi|291234661|ref|XP_002737268.1|	PREDICTED: H2A histone family, member Y-like [Saccoglossus kowalevskii]	GO:0006325//chromatin organization	GO:0005488//binding	GO:0005815//microtubule organizing center;GO:0000785//chromatin;GO:0005634//nucleus
Unigene10275_A0A	417	--	--	-	-	-
Unigene10276_A0A	346	--	--	-	-	-
Unigene10277_A0A	241	--	--	-	-	-
Unigene10278_A0A	297	gi|240153105|gb|ACS45331.1|	chitin synthase 2 [Homarus americanus]	GO:0016331//morphogenesis of embryonic epithelium;GO:0040003//chitin-based cuticle development;GO:0035151//regulation of tube size, open tracheal system;GO:0006031//chitin biosynthetic process	GO:0008375//acetylglucosaminyltransferase activity	-
Unigene10279_A0A	341	gi|255693993|gb|ACU30155.1|	hypoxia inducible factor 1 beta [Litopenaeus vannamei]	GO:0007417//central nervous system development;GO:0001709//cell fate determination;GO:0060541//respiratory system development;GO:0048812//neuron projection morphogenesis;GO:0048513//organ development	GO:0004871//signal transducer activity;GO:0001071;GO:0003677//DNA binding;GO:0046983//protein dimerization activity	GO:0032991;GO:0043231//intracellular membrane-bounded organelle
Unigene1027_A0A	435	--	--	-	-	-
Unigene10280_A0A	269	gi|332023237|gb|EGI63493.1|	High affinity cAMP-specific 3',5'-cyclic phosphodiesterase 7A [Acromyrmex echinatior]	-	GO:0016787//hydrolase activity	-
Unigene10281_A0A	1086	gi|62955443|ref|NP_001017737.1|	long-chain fatty acid transport protein 4 [Danio rerio] >gi|62204908|gb|AAH93216.1| Zgc:112138 [Danio rerio]	-	-	-
Unigene10282_A0A	440	gi|157113588|ref|XP_001652010.1|	neurotransmitter gated ion channel [Aedes aegypti] >gi|108877656|gb|EAT41881.1| neurotransmitter gated ion channel [Aedes aegypti]	-	-	GO:0016020//membrane
Unigene10283_A0A	241	--	--	-	-	-
Unigene10284_A0A	540	gi|38232323|gb|AAR14997.1|	RNA polymerase II largest subunit [Neogonodactylus oerstedii]	GO:0010467//gene expression	GO:0003676//nucleic acid binding;GO:0034062//RNA polymerase activity	-
Unigene10285_A0A	491	gi|189240288|ref|XP_973124.2|	PREDICTED: similar to CG6734 CG6734-PA [Tribolium castaneum]	-	GO:0004683//calmodulin-dependent protein kinase activity	-
Unigene10286_A0A	364	--	--	-	-	-
Unigene10287_A0A	557	gi|332028585|gb|EGI68622.1|	Protein wings apart-like protein [Acromyrmex echinatior]	-	-	-
Unigene10288_A0A	552	gi|195174161|ref|XP_002027849.1|	GL16282 [Drosophila persimilis] >gi|198466096|ref|XP_002135102.1| GA23431 [Drosophila pseudoobscura pseudoobscura] >gi|194115525|gb|EDW37568.1| GL16282 [Drosophila persimilis] >gi|198150444|gb|EDY73729.1| GA23431 [Drosophila pseudoobscura pseudoobscura]	-	GO:0008173//RNA methyltransferase activity	-
Unigene10289_A0A	698	gi|333469272|gb|EAA44497.5|	AGAP003372-PA [Anopheles gambiae str. PEST]	-	-	-
Unigene1028_A0A	341	--	--	-	-	-
Unigene10290_A0A	286	--	--	-	-	-
Unigene10291_A0A	231	--	--	-	-	-
Unigene10292_A0A	542	--	--	-	-	-
Unigene10293_A0A	204	--	--	-	-	-
Unigene10294_A0A	529	--	--	-	-	-
Unigene10295_A0A	509	--	--	-	-	-
Unigene10296_A0A	309	--	--	-	-	-
Unigene10297_A0A	505	gi|327260113|ref|XP_003214880.1|	PREDICTED: mucin-2-like [Anolis carolinensis]	-	-	-
Unigene10298_A0A	587	gi|147904959|ref|NP_001080792.1|	inosine monophosphate dehydrogenase 1 [Xenopus laevis] >gi|28422466|gb|AAH46868.1| Impdh1-prov protein [Xenopus laevis]	GO:0032943//mononuclear cell proliferation;GO:0009168//purine ribonucleoside monophosphate biosynthetic process	GO:0043169//cation binding;GO:0016616//oxidoreductase activity, acting on the CH-OH group of donors, NAD or NADP as acceptor	GO:0044444//cytoplasmic part
Unigene10299_A0A	237	gi|340505612|gb|EGR31927.1|	ribosomal phosphoprotein, putative [Ichthyophthirius multifiliis]	-	-	-
Unigene1029_A0A	209	--	--	-	-	-
Unigene102_A0A	243	--	--	-	-	-
Unigene10300_A0A	690	gi|131889878|ref|NP_001076472.1|	lanC-like protein 2 [Danio rerio] >gi|124481584|gb|AAI33081.1| Zgc:158293 protein [Danio rerio]	GO:0009738//abscisic acid mediated signaling pathway	GO:0035091//phosphoinositide binding	GO:0043231//intracellular membrane-bounded organelle;GO:0015629//actin cytoskeleton;GO:0044444//cytoplasmic part;GO:0016020//membrane
Unigene10301_A0A	238	--	--	-	-	-
Unigene10302_A0A	369	--	--	-	-	-
Unigene10303_A0A	411	--	--	-	-	-
Unigene10304_A0A	600	gi|307200198|gb|EFN80492.1|	Charged multivesicular body protein 6 [Harpegnathos saltator]	GO:0006810//transport	GO:0005515//protein binding	GO:0005770//late endosome
Unigene10305_A0A	296	gi|298402059|gb|ADI82349.1|	Scy1 protein [Heliconius cydno cordula]	GO:0006464//protein modification process	GO:0016301//kinase activity;GO:0032559//adenyl ribonucleotide binding	-
Unigene10306_A0A	234	--	--	-	-	-
Unigene10307_A0A	449	gi|345489053|ref|XP_001600530.2|	PREDICTED: sodium leak channel non-selective protein-like [Nasonia vitripennis]	GO:0006810//transport	-	-
Unigene10308_A0A	360	--	--	-	-	-
Unigene10309_A0A	859	gi|345479218|ref|XP_001604206.2|	PREDICTED: ribosome biogenesis protein BRX1 homolog [Nasonia vitripennis]	GO:0009987//cellular process	GO:0005488//binding	GO:0005634//nucleus
Unigene1030_A0A	415	gi|307203969|gb|EFN82876.1|	Protein bunched, class 2 isoform [Harpegnathos saltator]	-	-	-
Unigene10310_A0A	853	gi|28569972|dbj|BAC57894.1|	xylanase xynA [Epidinium caudatum]	-	-	-
Unigene10311_A0A	487	--	--	-	-	-
Unigene10312_A0A	234	gi|307178493|gb|EFN67182.1|	Exosome complex exonuclease MTR3 [Camponotus floridanus]	-	GO:0004518//nuclease activity	GO:0044424//intracellular part
Unigene10313_A0A	328	gi|326437908|gb|EGD83478.1|	zinc finger protein [Salpingoeca sp. ATCC 50818]	-	-	-
Unigene10314_A0A	414	--	--	-	-	-
Unigene10315_A0A	518	--	--	-	-	-
Unigene10316_A0A	261	--	--	-	-	-
Unigene10317_A0A	721	gi|307181681|gb|EFN69184.1|	Calcium-binding mitochondrial carrier protein Aralar1 [Camponotus floridanus]	GO:0006810//transport	GO:0046872//metal ion binding	GO:0019866//organelle inner membrane;GO:0031224//intrinsic to membrane
Unigene10318_A0A	1366	gi|307195677|gb|EFN77519.1|	Protein boule [Harpegnathos saltator]	-	-	-
Unigene10319_A0A	557	gi|63055551|gb|AAY29121.1|	cement precursor protein 3B variant 2 [Phragmatopoma californica]	GO:0007600//sensory perception	-	-
Unigene1031_A0A	262	--	--	-	-	-
Unigene10320_A0A	356	gi|194756858|ref|XP_001960687.1|	GF11372 [Drosophila ananassae] >gi|190621985|gb|EDV37509.1| GF11372 [Drosophila ananassae]	-	-	-
Unigene10321_A0A	285	--	--	-	-	-
Unigene10322_A0A	242	--	--	-	-	-
Unigene10323_A0A	288	--	--	-	-	-
Unigene10324_A0A	258	gi|268557034|ref|XP_002636506.1|	Hypothetical protein CBG23181 [Caenorhabditis briggsae]	-	-	-
Unigene10325_A0A	458	gi|321461754|gb|EFX72783.1|	ABC transporter [Daphnia pulex]	-	-	-
Unigene10326_A0A	322	--	--	-	-	-
Unigene10327_A0A	739	--	--	-	-	-
Unigene10328_A0A	246	--	--	-	-	-
Unigene10329_A0A	300	--	--	-	-	-
Unigene1032_A0A	214	--	--	-	-	-
Unigene10330_A0A	258	--	--	-	-	-
Unigene10331_A0A	323	gi|195350163|ref|XP_002041611.1|	GM16758 [Drosophila sechellia] >gi|194123384|gb|EDW45427.1| GM16758 [Drosophila sechellia]	-	GO:0005488//binding	-
Unigene10332_A0A	281	gi|33086440|gb|AAP92532.1|	Ab1-013 [Rattus norvegicus] >gi|149025437|gb|EDL81804.1| rCG63023 [Rattus norvegicus]	-	-	-
Unigene10333_A0A	204	gi|158289002|ref|XP_001687774.1|	AGAP000318-PA [Anopheles gambiae str. PEST]	GO:0009987//cellular process	GO:0003676//nucleic acid binding	-
Unigene10334_A0A	624	gi|66563607|ref|XP_391989.2|	PREDICTED: bone morphogenetic protein receptor type-1B [Apis mellifera]	GO:0007448//anterior/posterior pattern formation, imaginal disc;GO:0007178//transmembrane receptor protein serine/threonine kinase signaling pathway;GO:0016337//cell-cell adhesion;GO:0048870//cell motility;GO:0019827//stem cell maintenance;GO:0048592//eye morphogenesis;GO:0007281//germ cell development;GO:0008582//regulation of synaptic growth at neuromuscular junction;GO:0030703//eggshell format…	GO:0019838//growth factor binding;GO:0005024//transforming growth factor beta receptor activity	GO:0005770//late endosome
Unigene10335_A0A	588	gi|156554395|ref|XP_001603456.1|	PREDICTED: dual specificity mitogen-activated protein kinase kinase 4-like [Nasonia vitripennis]	GO:0009953//dorsal/ventral pattern formation;GO:0007165//signal transduction	GO:0005488//binding;GO:0016301//kinase activity	-
Unigene10336_A0A	431	--	--	-	-	-
Unigene10337_A0A	549	gi|118490648|ref|XP_001238633.1|	hypothetical protein, conserved [Eimeria tenella] >gi|109238416|emb|CAK51380.1| hypothetical protein, conserved [Eimeria tenella]	-	-	-
Unigene10338_A0A	375	gi|345494508|ref|XP_001604740.2|	PREDICTED: myosin-XVIIIa isoform 1 [Nasonia vitripennis]	-	GO:0017111//nucleoside-triphosphatase activity;GO:0032559//adenyl ribonucleotide binding	GO:0015629//actin cytoskeleton
Unigene10339_A0A	392	gi|221120366|ref|XP_002164134.1|	PREDICTED: similar to MYST histone acetyltransferase monocytic leukemia 4 [Hydra magnipapillata]	GO:0009987//cellular process	GO:0005488//binding;GO:0016740//transferase activity	-
Unigene1033_A0A	233	--	--	-	-	-
Unigene10340_A0A	269	--	--	-	-	-
Unigene10341_A0A	884	--	--	-	-	-
Unigene10342_A0A	424	--	--	-	-	-
Unigene10343_A0A	353	--	--	-	-	-
Unigene10344_A0A	306	--	--	-	-	-
Unigene10345_A0A	436	gi|258597185|ref|XP_001347711.2|	Plasmodium exported protein [Plasmodium falciparum 3D7] >gi|254832585|gb|AAN35624.2| Plasmodium exported protein [Plasmodium falciparum 3D7]	-	-	-
Unigene10346_A0A	409	--	--	-	-	-
Unigene10347_A0A	400	--	--	-	-	-
Unigene10348_A0A	489	gi|156546369|ref|XP_001606806.1|	PREDICTED: vacuolar fusion protein MON1 homolog A-like [Nasonia vitripennis]	GO:0015031//protein transport	-	-
Unigene10349_A0A	308	--	--	-	-	-
Unigene1034_A0A	421	gi|340728585|ref|XP_003402601.1|	PREDICTED: prestin-like isoform 2 [Bombus terrestris]	GO:0006810//transport	-	GO:0044459//plasma membrane part
Unigene10350_A0A	707	gi|340726384|ref|XP_003401539.1|	PREDICTED: transcription initiation factor TFIID subunit 8-like [Bombus terrestris]	GO:0009987//cellular process;GO:0001832//blastocyst growth	-	-
Unigene10351_A0A	250	gi|307212146|gb|EFN88000.1|	Tankyrase-1 [Harpegnathos saltator]	-	-	-
Unigene10352_A0A	222	--	--	-	-	-
Unigene10353_A0A	237	--	--	-	-	-
Unigene10354_A0A	756	--	--	-	-	-
Unigene10355_A0A	338	--	--	-	-	-
Unigene10356_A0A	833	gi|340712798|ref|XP_003394942.1|	PREDICTED: polypeptide N-acetylgalactosaminyltransferase 2-like [Bombus terrestris]	-	GO:0030246//carbohydrate binding;GO:0016740//transferase activity	GO:0031224//intrinsic to membrane;GO:0043231//intracellular membrane-bounded organelle
Unigene10357_A0A	707	gi|157114750|ref|XP_001652403.1|	n-acetylgalactosaminyltransferase [Aedes aegypti] >gi|108883556|gb|EAT47781.1| n-acetylgalactosaminyltransferase [Aedes aegypti]	-	GO:0030246//carbohydrate binding;GO:0016740//transferase activity	GO:0031224//intrinsic to membrane;GO:0043231//intracellular membrane-bounded organelle
Unigene10358_A0A	623	gi|340712798|ref|XP_003394942.1|	PREDICTED: polypeptide N-acetylgalactosaminyltransferase 2-like [Bombus terrestris]	GO:0006493//protein amino acid O-linked glycosylation;GO:0002377//immunoglobulin production	GO:0046914//transition metal ion binding;GO:0008376//acetylgalactosaminyltransferase activity	GO:0044431//Golgi apparatus part;GO:0016020//membrane
Unigene10359_A0A	296	gi|345483897|ref|XP_001602127.2|	PREDICTED: sn1-specific diacylglycerol lipase beta-like [Nasonia vitripennis]	-	-	-
Unigene1035_A0A	413	--	--	-	-	-
Unigene10360_A0A	391	--	--	-	-	-
Unigene10361_A0A	239	--	--	-	-	-
Unigene10362_A0A	558	--	--	-	-	-
Unigene10363_A0A	350	--	--	-	-	-
Unigene10364_A0A	218	--	--	-	-	-
Unigene10365_A0A	342	gi|3979968|emb|CAA21621.1|	C. elegans protein Y43F8C.9, confirmed by transcript evidence [Caenorhabditis elegans]	-	-	-
Unigene10366_A0A	539	--	--	-	-	-
Unigene10367_A0A	1369	gi|301604229|ref|XP_002931759.1|	PREDICTED: phosphorylated adapter RNA export protein-like [Xenopus (Silurana) tropicalis]	GO:0009987//cellular process;GO:0006810//transport;GO:0033036	-	GO:0031981//nuclear lumen;GO:0005737//cytoplasm
Unigene10368_A0A	454	--	--	-	-	-
Unigene10369_A0A	1018	--	--	-	-	-
Unigene1036_A0A	222	--	--	-	-	-
Unigene10370_A0A	410	gi|91087219|ref|XP_975481.1|	PREDICTED: similar to pinn [Tribolium castaneum]	GO:0009987//cellular process	-	GO:0030054//cell junction;GO:0044428//nuclear part
Unigene10371_A0A	305	gi|328778488|ref|XP_001121716.2|	PREDICTED: dedicator of cytokinesis protein 3-like [Apis mellifera]	-	GO:0019899//enzyme binding;GO:0032561//guanyl ribonucleotide binding;GO:0030695//GTPase regulator activity	-
Unigene10372_A0A	701	gi|302151395|gb|ADK97622.1|	NADH dehydrogenase subunit 5 [Heterodera glycines]	-	-	-
Unigene10373_A0A	655	gi|307199009|gb|EFN79733.1|	Probable ATP-dependent RNA helicase DDX56 [Harpegnathos saltator]	-	GO:0017111//nucleoside-triphosphatase activity;GO:0005488//binding	-
Unigene10374_A0A	360	--	--	-	-	-
Unigene10375_A0A	621	gi|340711825|ref|XP_003394469.1|	PREDICTED: e3 ubiquitin-protein ligase Bre1-like [Bombus terrestris]	-	GO:0046914//transition metal ion binding	-
Unigene10376_A0A	489	gi|307205950|gb|EFN84076.1|	NF-kappa-B-activating protein [Harpegnathos saltator]	-	-	-
Unigene10377_A0A	387	--	--	-	-	-
Unigene10378_A0A	257	--	--	-	-	-
Unigene10379_A0A	265	--	--	-	-	-
Unigene1037_A0A	324	--	--	-	-	-
Unigene10380_A0A	732	--	--	-	-	-
Unigene10381_A0A	407	--	--	-	-	-
Unigene10382_A0A	217	--	--	-	-	-
Unigene10383_A0A	480	gi|165970797|gb|AAI58457.1|	LOC100145052 protein [Xenopus (Silurana) tropicalis]	-	-	-
Unigene10384_A0A	429	--	--	-	-	-
Unigene10385_A0A	234	--	--	-	-	-
Unigene10386_A0A	301	--	--	-	-	-
Unigene10387_A0A	623	--	--	-	-	-
Unigene10388_A0A	365	gi|268556532|ref|XP_002636255.1|	Hypothetical protein CBG08535 [Caenorhabditis briggsae]	-	-	-
Unigene10389_A0A	414	gi|340728168|ref|XP_003402400.1|	PREDICTED: RNA polymerase II-associated factor 1 homolog [Bombus terrestris]	-	-	-
Unigene1038_A0A	545	gi|338728360|ref|XP_001499316.3|	PREDICTED: trafficking protein particle complex subunit 9 [Equus caballus]	-	-	-
Unigene10390_A0A	312	--	--	-	-	-
Unigene10391_A0A	324	gi|240266565|ref|YP_002970936.1|	NADH dehydrogenase subunit 4 [Lycorma delicatula] >gi|215788986|gb|ACJ69451.1| NADH dehydrogenase subunit 4 [Lycorma delicatula]	GO:0008152//metabolic process	-	GO:0044464//cell part
Unigene10392_A0A	381	--	--	-	-	-
Unigene10393_A0A	536	--	--	-	-	-
Unigene10394_A0A	686	--	--	-	-	-
Unigene10395_A0A	328	--	--	-	-	-
Unigene10396_A0A	220	gi|268575388|ref|XP_002642673.1|	C. briggsae CBR-RPL-35 protein [Caenorhabditis briggsae] >gi|187029607|emb|CAP31262.1| CBR-RPL-35 protein [Caenorhabditis briggsae AF16]	GO:0009790//embryonic development;GO:0007049//cell cycle;GO:0002164//larval development;GO:0006412//translation	-	GO:0044444//cytoplasmic part;GO:0030529//ribonucleoprotein complex
Unigene10397_A0A	230	--	--	-	-	-
Unigene10398_A0A	225	--	--	-	-	-
Unigene10399_A0A	313	gi|48097206|ref|XP_391854.1|	PREDICTED: glutamate [NMDA] receptor-associated protein 1-like isoform 1 [Apis mellifera]	-	-	GO:0016020//membrane
Unigene1039_A0A	328	gi|340375186|ref|XP_003386117.1|	PREDICTED: inverted formin-2-like [Amphimedon queenslandica]	-	-	-
Unigene103_A0A	325	gi|189234944|ref|XP_972570.2|	PREDICTED: similar to phospholipase c epsilon [Tribolium castaneum]	GO:0007165//signal transduction;GO:0044238//primary metabolic process	GO:0060089//molecular transducer activity;GO:0046872//metal ion binding;GO:0004629//phospholipase C activity	-
Unigene10400_A0A	652	gi|268578395|ref|XP_002644180.1|	Hypothetical protein CBG17156 [Caenorhabditis briggsae]	-	-	-
Unigene10401_A0A	699	gi|307203265|gb|EFN82420.1|	FYVE, RhoGEF and PH domain-containing protein 4 [Harpegnathos saltator]	GO:0007010//cytoskeleton organization;GO:0065008;GO:0030035//microspike assembly;GO:0006917//induction of apoptosis;GO:0032319//regulation of Rho GTPase activity	GO:0051020//GTPase binding;GO:0043169//cation binding;GO:0005085//guanyl-nucleotide exchange factor activity	GO:0043231//intracellular membrane-bounded organelle;GO:0031252//cell leading edge;GO:0044444//cytoplasmic part
Unigene10402_A0A	341	--	--	-	-	-
Unigene10403_A0A	232	--	--	-	-	-
Unigene10404_A0A	446	gi|256709244|gb|ACV21001.1|	small subunit ribosomal protein 14 [Neodiplogaster sp. WEM-2009]	-	-	GO:0005622//intracellular
Unigene10405_A0A	471	--	--	-	-	-
Unigene10406_A0A	239	--	--	-	-	-
Unigene10407_A0A	452	gi|326677081|ref|XP_003200751.1|	PREDICTED: midasin [Danio rerio]	-	-	-
Unigene10408_A0A	683	gi|307210934|gb|EFN87249.1|	Ankyrin repeat and fibronectin type-III domain-containing protein 1 [Harpegnathos saltator]	-	-	-
Unigene10409_A0A	788	--	--	-	-	-
Unigene1040_A0A	342	--	--	-	-	-
Unigene10410_A0A	488	--	--	-	-	-
Unigene10411_A0A	233	--	--	-	-	-
Unigene10412_A0A	663	gi|296482493|gb|DAA24608.1|	E3 ubiquitin-protein ligase KCMF1 [Bos taurus]	GO:0032446//protein modification by small protein conjugation	GO:0046914//transition metal ion binding;GO:0019787//small conjugating protein ligase activity	GO:0044464//cell part
Unigene10413_A0A	601	gi|332019515|gb|EGI59994.1|	E3 ubiquitin-protein ligase KCMF1 [Acromyrmex echinatior]	GO:0032446//protein modification by small protein conjugation	GO:0046914//transition metal ion binding;GO:0019787//small conjugating protein ligase activity	GO:0044464//cell part
Unigene10414_A0A	213	--	--	-	-	-
Unigene10415_A0A	1052	gi|119112859|ref|XP_318561.3|	AGAP010750-PA [Anopheles gambiae str. PEST] >gi|116118655|gb|EAA13701.4| AGAP010750-PA [Anopheles gambiae str. PEST]	-	-	-
Unigene10416_A0A	366	gi|318065067|ref|NP_001187432.1|	sys1-like [Ictalurus punctatus] >gi|308322993|gb|ADO28634.1| sys1-like [Ictalurus punctatus]	-	-	GO:0016020//membrane
Unigene10417_A0A	641	--	--	-	-	-
Unigene10418_A0A	296	gi|344252073|gb|EGW08177.1|	Nucleolar transcription factor 1 [Cricetulus griseus]	GO:0006356//regulation of transcription from RNA polymerase I promoter;GO:0006342//chromatin silencing	GO:0005488//binding	GO:0031981//nuclear lumen
Unigene10419_A0A	252	--	--	-	-	-
Unigene1041_A0A	222	--	--	-	-	-
Unigene10420_A0A	606	--	--	-	-	-
Unigene10421_A0A	375	gi|158289002|ref|XP_001687774.1|	AGAP000318-PA [Anopheles gambiae str. PEST]	-	-	-
Unigene10422_A0A	555	--	--	-	-	-
Unigene10423_A0A	221	--	--	-	-	-
Unigene10424_A0A	636	--	--	-	-	-
Unigene10425_A0A	333	--	--	-	-	-
Unigene10426_A0A	213	--	--	-	-	-
Unigene10427_A0A	529	gi|293339568|gb|ADE44091.1|	phosphoinositide 3-kinase isoform b [Panulirus argus]	GO:0019932//second-messenger-mediated signaling	GO:0035004//phosphoinositide 3-kinase activity	GO:0043234//protein complex
Unigene10428_A0A	461	--	--	-	-	-
Unigene10429_A0A	391	gi|308482644|ref|XP_003103525.1|	CRE-CLEC-199 protein [Caenorhabditis remanei] >gi|308259946|gb|EFP03899.1| CRE-CLEC-199 protein [Caenorhabditis remanei]	-	-	-
Unigene1042_A0A	275	gi|311334492|emb|CBN08627.1|	ribosomal protein L19 [Microcosmus squamiger]	-	-	-
[truncated: 56,583 more rows]
