# Supplementary material for: The protein-protein interaction network of eyestalk, Y-organ and hepatopancreas in Chinese mitten crab Eriocheir sinensis
Source: BMC Syst Biol. 2014 Mar 27;8:39. doi: 10.1186/1752-0509-8-39 (PMC3986667; doi:10.1186/1752-0509-8-39)
Supplement: Additional file 2 — PIN of E. sinensis. Scores and species source of all the proteins and interactions in E. sinensis. [file 1752-0509-8-39-S2.xls]

## Sheet: PIN
Protein A	Protein B	Total Score	Interaction Score	Protein A Score	Protein B Score	Interaction Species	Protein A Species	Protein B Species				abbreviation	full name
Jwa	epsilonCOP	13	10	1	2	dm	dm;hs	dm;ce				dm	D. melanogaster
yip2	Gdi	19	10	4	5	dm	dm;hs;rn;sc	dm;ce;hs;sc				ce	Caenorhabditiselegans
Syx1A	CG1599	25	13	7	5	dm;hs;rn;sc	dm;hs;rn;mm;sc	dm;hs;rn;mm;sc				hs	H. sapiens
TOP1_hs	dpa	8	1	4	3	sc	hs;mm;sc	dm;ce;sc				rn	Rattusnorvegicus
Ugt	CG5001-RA	8	1	4	3	sc	dm;ce;sc	dm;hs;sc				mm	Musmusculus
Amph	C34C12.8_ce	7	1	2	4	sc	dm;sc	ce;hs;sc				sc	S. cerevisiae
Ilk	Y59A8B.10_ce	16	7	6	3	hs	dm;ce;hs;mm	ce;hs;rn;mm
Pcaf	TAF12_sc	6	1	5	0	sc	dm;hs;rn;mm;sc	sc
eIF3-S8	Pros54	11	1	4	6	sc	dm;ce;sc	dm;ce;mm;sc
jagn	Sec61alpha	14	10	0	4	dm	dm	dm;hs;sc
Hsp83	Vps26	16	1	9	6	sc	dm;ce;hs;rn;mm;sc	dm;ce;hs;sc
CG10077	CG10077	13	7	3	3	hs	dm;hs;sc	dm;hs;sc
Pros28.1	Rpt4	20	10	4	6	dm	dm;ce;sc	dm;hs;rn;mm;sc
Smg1	plx	9	1	4	4	sc	dm;hs;rn;mm;sc	dm;hs;sc
RpS3	waw	9	1	6	2	sc	dm;ce;hs;sc	dm;hs;sc
Rack1	CG11814	20	7	8	5	hs	dm;ce;hs;rn;sc	dm;hs;mm;sc
Vha68-2	Syt7	15	1	8	6	sc	dm;hs;rn;mm;sc	dm;ce;hs;rn;mm;sc
Prosalpha1	alien	18	7	6	5	hs	dm;ce;hs;sc	dm;ce;hs;mm
Sos	Fem-1	16	10	5	1	dm	dm;ce;hs;mm;sc	dm;hs
RpL3	RpL14	9	1	6	2	sc	dm;ce;hs;sc	dm;sc
Pka-C1	RpII33	10	1	5	4	sc	dm;hs;mm;sc	dm;hs;sc
Pka-R1	sun	19	10	9	0	dm	dm;ce;hs;rn;mm;sc	dm
F43G9.1_ce	AGL_hs	9	1	4	4	sc	ce;hs;sc	hs;rn;sc
Tcp-1zeta	Pk92B	20	8	8	4	hs;sc	dm;ce;hs;rn;sc	dm;ce;hs;sc
blw	Iswi	12	1	8	3	sc	dm;hs;rn;mm;sc	dm;mm;sc
tkv	stck	15	7	3	5	hs	dm;hs;mm	dm;ce;hs;mm
Cbl	CG40045	13	7	4	2	hs	dm;hs;mm	dm;hs;sc
dom	rept	10	1	1	8	sc	dm;sc	dm;ce;hs;mm;sc
Aats-phe	TFAM	8	1	4	3	sc	dm;hs;sc	dm;hs;sc
Cnx99A	Pros45	23	5	8	10	rn	dm;ce;hs;rn;sc	dm;ce;hs;rn;mm;sc
Ef1alpha48D	CG3605	13	1	8	4	sc	dm;ce;hs;rn;mm;sc	dm;ce;sc
Pgk	Scp1	16	10	6	0	dm	dm;hs;rn;sc	dm
eIF-1A	Cul-3	22	7	6	9	hs	dm;ce;hs;sc	dm;ce;hs;rn;mm;sc
CTPsyn	Pros45	12	1	1	10	sc	dm;sc	dm;ce;hs;rn;mm;sc
alphaTub84B	lace	14	1	9	4	sc	dm;ce;hs;rn;mm;sc	dm;ce;hs;sc
Kap-alpha1	Rrp6	5	1	2	2	sc	dm;sc	dm;sc
ImpL3	Pcaf	16	7	4	5	hs	dm;hs;rn	dm;hs;rn;mm;sc
CG17737	Arp14D	17	7	6	4	hs	dm;ce;hs;sc	dm;hs;sc
Cyp6a13	Ost48	9	1	2	6	sc	dm;sc	dm;ce;hs;sc
Hsc70-4	SAC1_sc	11	1	10	0	sc	dm;ce;hs;rn;mm;sc	sc
Npc1b	Vps4	15	7	2	6	hs	dm;hs;sc	dm;ce;hs;sc
Src42A	CG17471	16	7	5	4	hs	dm;ce;hs;rn;mm	dm;hs;sc
Mcm6	rpia-1_ce	17	9	4	4	ce	dm;ce;hs	ce;hs;sc
Hsc70-1	CG4764	6	1	1	4	sc	dm;sc	dm;hs;sc
Hsc70-1	Cdc42	10	1	1	8	sc	dm;sc	dm;hs;rn;mm;sc
CG5001-RA	ELOF1_hs	6	1	3	2	sc	dm;hs;sc	hs;sc
alphaTub84B	N	23	10	9	4	dm	dm;ce;hs;rn;mm;sc	dm;ce;hs;rn
Gapdh1	Dyb	22	9	8	5	ce	dm;ce;hs;rn;sc	dm;ce;hs;mm
Dap160	crl	11	1	5	5	sc	dm;ce;hs;rn;mm;sc	dm;ce;hs;sc
Dhc64C	Vps20	9	1	5	3	sc	dm;hs;rn;sc	dm;hs;sc
mts	Rpt4	24	10	8	6	dm	dm;ce;hs;mm;sc	dm;hs;rn;mm;sc
ERp60	eIF2B-alpha	19	7	4	8	hs	dm;ce;hs	dm;ce;hs;mm;sc
Aats-asp	Rpn1	9	1	2	6	sc	dm;sc	dm;ce;mm;sc
Rpn1	CG6950-RC	11	1	6	4	sc	dm;ce;mm;sc	dm;hs;sc
Ubi-p5E	Cyp6a13	5	1	2	2	sc	dm;sc	dm;sc
Cul-5	Ank	13	7	4	2	hs	dm;ce;hs	dm;ce;hs
CG8147	eIF-4a	15	7	2	6	hs	dm;hs;sc	dm;ce;hs;rn
Ubi-p5E	Utx	6	1	2	3	sc	dm;sc	dm;mm;sc
Pros26.4	Pcaf	16	1	10	5	sc	dm;ce;hs;rn;mm;sc	dm;hs;rn;mm;sc
Pp1alpha-96A	MOT2_sc	8	1	7	0	sc	dm;ce;hs;mm;sc	sc
MED20	Bap60	15	10	2	3	dm	dm;hs	dm;mm;sc
rps-0_ce	CG5604	9	1	4	4	sc	ce;rn;sc	dm;hs;sc
Snx16	Gas41	16	10	0	6	dm	dm	dm;ce;mm;sc
r	Cnx99A	23	10	5	8	dm	dm;ce;hs;rn;sc	dm;ce;hs;rn;sc
Vha36-1	His3.3A	10	1	2	7	sc	dm;sc	dm;ce;hs;rn;sc
CG5931	CG10635	9	1	4	4	sc	dm;hs;sc	dm;hs;sc
r	Su	12	1	5	6	sc	dm;ce;hs;rn;sc	dm;ce;rn;mm;sc
Dhc64C	lap	8	1	5	2	sc	dm;hs;rn;sc	dm;sc
RpS15Aa	Cdc37	21	7	6	8	hs	dm;ce;hs;sc	dm;ce;hs;rn;mm
dbe	kin-10_ce	9	1	4	4	sc	dm;hs;sc	ce;mm;sc
Hsp60	mtm	11	1	8	2	sc	dm;ce;hs;rn;sc	dm;sc
CG13298	CG13298	11	7	2	2	hs	dm;hs	dm;hs
CASK	betaggt-II	15	9	2	4	ce	dm;ce	dm;ce;hs;sc
alphaTub84B	rps-0_ce	14	1	9	4	sc	dm;ce;hs;rn;mm;sc	ce;rn;sc
Kr-h2	CG4169	16	10	2	4	dm	dm;hs	dm;hs;rn
Pgi	pnut	7	1	4	2	sc	dm;hs;sc	dm;sc
Pglym78	ESD_hs	5	1	2	2	sc	dm;sc	hs;sc
Hsc70-1	mask	7	1	1	5	sc	dm;sc	dm;ce;hs;mm;sc
His4	ZK1127.5_ce	15	1	10	4	sc	dm;ce;hs;rn;mm;sc	ce;hs;sc
Dp1	Hsc70-1	6	1	4	1	sc	dm;hs;sc	dm;sc
alph	Fem-1	13	7	5	1	hs	dm;ce;hs;rn;sc	dm;hs
rad50	hipk	9	1	4	4	sc	dm;ce;sc	dm;ce;rn;sc
mus309	CG7048	11	1	4	6	sc	dm;ce;hs;sc	dm;ce;hs;sc
Hsc70-1	skpA	12	1	1	10	sc	dm;sc	dm;ce;hs;rn;mm;sc
CG6719	Idh	10	1	4	5	sc	dm;hs;sc	dm;hs;rn;sc
Tpi	Ubi-p5E	7	1	4	2	sc	dm;rn;sc	dm;sc
CG11660	Cdk12	4	1	1	2	sc	dm;sc	dm;sc
clu	MAE1_sc	5	1	4	0	sc	dm;hs;sc	sc
RpLP0	rpl-6_ce	9	1	6	2	sc	dm;ce;hs;sc	ce;sc
CG6937	SDA1_sc	3	1	2	0	sc	dm;sc	sc
Cul-3	abs	18	7	9	2	hs	dm;ce;hs;rn;mm;sc	dm;hs
Hsp83	CG5001-RA	13	1	9	3	sc	dm;ce;hs;rn;mm;sc	dm;hs;sc
PGP_hs	HSP78_sc	3	1	2	0	sc	hs;sc	sc
CoVa	Ant2	15	1	6	8	sc	dm;ce;hs;sc	dm;hs;rn;mm;sc
FK506-bp2	GCN1L1_hs	7	1	4	2	sc	dm;hs;sc	hs;sc
LRP1	krz	15	7	3	5	hs	dm;hs;mm	dm;hs;rn;mm
His4	T-cp1	21	1	10	10	sc	dm;ce;hs;rn;mm;sc	dm;ce;hs;rn;mm;sc
RpL10Ab	CSN5	19	7	4	8	hs	dm;ce;hs	dm;ce;hs;mm;sc
Nop56	RpL13	15	7	4	4	hs	dm;hs;sc	dm;hs;sc
Ank2	Rpd3	18	7	3	8	hs	dm;hs;rn;sc	dm;ce;hs;rn;mm;sc
veli	RN-tre	18	9	5	4	ce	dm;ce;hs;rn;mm	dm;ce;hs
Dyb	CG5599	17	10	5	2	dm	dm;ce;hs;mm	dm;ce;sc
BcDNA.GH04978	SAC1_sc	3	1	2	0	sc	dm;hs;sc	sc
ATPsyn-beta	Tcp-1zeta	19	1	10	8	sc	dm;ce;hs;rn;mm;sc	dm;ce;hs;rn;sc
Nab2	CoVIb	5	1	2	2	sc	dm;sc	dm;sc
CG9344	HSP78_sc	5	1	4	0	sc	dm;hs;sc	sc
K01G5.5_ce	CG33228	7	1	4	2	sc	ce;hs;sc	dm;sc
Mer	BtbVII	12	10	2	0	dm	dm;hs;rn	dm
Bx42	Cctgamma	11	1	4	6	sc	dm;hs;sc	dm;hs;rn;sc
RpL40	CG10418	13	1	8	4	sc	dm;ce;hs;mm;sc	dm;hs;sc
CG5931	OTUD6B_hs	11	7	4	0	hs	dm;hs;sc	hs
eIF-4a	nst	22	10	6	6	dm	dm;ce;hs;rn	dm;ce;hs;sc
MRPS2_hs	Droj2	7	1	2	4	sc	hs;sc	dm;hs;sc
RpLP2	R	20	10	4	6	dm	dm;hs;sc	dm;hs;mm;sc
Aats-asp	GCN1L1_hs	5	1	2	2	sc	dm;sc	hs;sc
CG7845	CG6937	12	10	0	2	dm	dm	dm;sc
CG1316	Prosbeta3	15	10	0	5	dm	dm	dm;ce;hs;sc
CG9630	l(1)G0020	5	1	2	2	sc	dm;hs;sc	dm;sc
Hsp83	RhoGAP68F	20	8	9	3	hs;sc	dm;ce;hs;rn;mm;sc	dm;hs;sc
CG7785	CG4925	12	10	0	2	dm	dm	dm;hs
CG3812	CG30194	6	1	2	3	sc	dm;sc	dm;hs;sc
CG6084	CG8258	10	1	3	6	sc	dm;hs;sc	dm;hs;rn;sc
Hsc70Cb	cat-4_ce	13	1	8	4	sc	dm;hs;rn;mm;sc	ce;hs;sc
Ciao1	CG7949	24	13	5	6	dm;ce;hs;sc	dm;ce;hs;sc	dm;ce;hs;sc
CG4849	CG2807	9	1	4	4	sc	dm;ce;sc	dm;hs;sc
Gbeta13F	Ggamma30A	15	7	6	2	hs	dm;hs;rn;sc	dm;hs
SmG	CG15440	8	1	4	3	sc	dm;hs;sc	dm;hs;sc
Not1	Rcd-1	5	1	2	2	sc	dm;sc	dm;sc
Fib	par-1	7	1	5	1	sc	dm;hs;mm;sc	dm;sc
eIF-2alpha	LYAR_hs	13	7	6	0	hs	dm;hs;mm;sc	hs
Acon	Vps4	10	1	3	6	sc	dm;ce;sc	dm;ce;hs;sc
ArfGAP3	Syx16	5	1	2	2	sc	dm;sc	dm;rn;sc
bys	CG11837	21	11	6	4	dm;sc	dm;hs;rn;sc	dm;hs;sc
CG9951	CG8235	14	10	0	4	dm	dm	dm;hs;sc
Pgk	smt3	24	8	6	10	hs;sc	dm;hs;rn;sc	dm;ce;hs;rn;mm;sc
beta'Cop	alphaCop	23	12	6	5	dm;hs;sc	dm;ce;hs;sc	dm;ce;hs;sc
Not1	Mtor	6	1	2	3	sc	dm;sc	dm;hs;sc
RpS27A	skpA	15	1	4	10	sc	dm;hs;sc	dm;ce;hs;rn;mm;sc
eIF6	C34C12.8_ce	17	7	6	4	hs	dm;ce;hs;sc	ce;hs;sc
PMCA	CG10635	8	1	3	4	sc	dm;hs;mm;sc	dm;hs;sc
RpL31	ftt-2_ce	18	7	4	7	hs	dm;hs;sc	ce;hs;rn;mm;sc
Gdi	Gdi	11	1	5	5	sc	dm;ce;hs;sc	dm;ce;hs;sc
Pgd	Chd64	22	10	4	8	dm	dm;hs;sc	dm;hs;rn;mm;sc
Hsp83	Cap	16	1	9	6	sc	dm;ce;hs;rn;mm;sc	dm;hs;mm;sc
Sin3A	Aats-asn	11	1	6	4	sc	dm;hs;mm;sc	dm;hs;sc
cdc2c	2013-09-01	9	1	4	4	sc	dm;rn;sc	dm;rn;sc
RpL13	Nedd8	17	7	4	6	hs	dm;hs;sc	dm;ce;hs;mm
Fib	ZCCHC9_hs	7	1	5	1	sc	dm;hs;mm;sc	hs;sc
thoc-2_ce	Kap-alpha1	7	1	4	2	sc	ce;hs;sc	dm;sc
CSN4	CSN4	17	7	5	5	hs	dm;ce;hs;mm	dm;ce;hs;mm
wal	Gfat2	20	10	4	6	dm	dm;hs;sc	dm;ce;hs;sc
yip2	AGXT_hs	11	7	4	0	hs	dm;hs;rn;sc	hs
RpL15	CG17360	14	10	4	0	dm	dm;hs;sc	dm
CG15100	smt3	13	1	2	10	sc	dm;sc	dm;ce;hs;rn;mm;sc
abba	l(2)37Ce	15	9	4	2	ce	dm;ce;hs	dm;ce
Pka-R2	Cf2	7	1	4	2	sc	dm;hs;sc	dm;mm;sc
dco	Smg1	7	1	2	4	sc	dm;sc	dm;hs;rn;mm;sc
T-cp1	dod	18	1	10	7	sc	dm;ce;hs;rn;mm;sc	dm;ce;hs;mm;sc
Snap25	Snap	21	11	6	4	dm;hs	dm;hs;rn;mm	dm;hs;sc
RpS7	eIF3-S10	15	1	6	8	sc	dm;ce;hs;sc	dm;ce;hs;mm;sc
CG1315	Git	19	10	4	5	dm	dm;hs;sc	dm;ce;hs;mm
Ca-P60A	Cctgamma	20	10	4	6	dm	dm;ce;hs;rn	dm;hs;rn;sc
r	Droj2	10	1	5	4	sc	dm;ce;hs;rn;sc	dm;hs;sc
pit	TXNL1_hs	6	1	2	3	sc	dm;sc	hs;rn;sc
Syt7	PCBD1_hs	15	7	6	2	hs	dm;ce;hs;rn;mm;sc	hs;mm
CG5514-RA	CG10754	14	10	0	4	dm	dm	dm;ce;hs
CG8258	CG1371	16	10	6	0	dm	dm;hs;rn;sc	dm
CTPsyn	Trn	6	1	1	4	sc	dm;sc	dm;ce;sc
alien	ANAPC1_hs	12	7	5	0	hs	dm;ce;hs;mm	hs
BRWD3	dor	13	7	4	2	hs	dm;hs;rn;mm;sc	dm;hs
Idh	Glut1	17	8	5	4	hs;rn	dm;hs;rn;sc	dm;hs;rn;mm;sc
CYB5R3_hs	CYB5R3_hs	11	7	2	2	hs	hs;sc	hs;sc
Chc	Hsc70Cb	17	1	8	8	sc	dm;ce;hs;mm;sc	dm;hs;rn;mm;sc
RASAL2_hs	asna-1_ce	8	1	3	4	sc	hs;rn;mm;sc	ce;hs;sc
RpL27	RpL38	9	1	4	4	sc	dm;hs;sc	dm;hs;sc
krz	RpL3	18	7	5	6	hs	dm;hs;rn;mm	dm;ce;hs;sc
RpL31	Cand1	15	7	4	4	hs	dm;hs;sc	dm;hs;rn
Mer	rok	11	7	2	2	hs	dm;hs;rn	dm;hs
ari-2	RpL8	15	7	4	4	hs	dm;ce;hs;mm	dm;ce;hs
CG7033	SmD3	7	1	4	2	sc	dm;rn;sc	dm;sc
RpS7	CG2260	9	1	6	2	sc	dm;ce;hs;sc	dm;sc
CG8965	Rcd5	12	10	2	0	dm	dm;ce	dm
NUP160_hs	AHCTF1_hs	7	7	0	0	hs	hs	hs
Droj2	alphaCop	10	1	4	5	sc	dm;hs;sc	dm;ce;hs;sc
Nab2	COX15_sc	3	1	2	0	sc	dm;sc	sc
Tpi	Hsc70-1	6	1	4	1	sc	dm;rn;sc	dm;sc
l(2)37Cc	Cul-3	20	7	4	9	hs	dm;hs;sc	dm;ce;hs;rn;mm;sc
Galk	Ciao1	9	1	3	5	sc	dm;hs;sc	dm;ce;hs;sc
TfIIFbeta	trc	15	7	4	4	hs	dm;hs;sc	dm;hs;sc
Sply	HSP78_sc	5	1	4	0	sc	dm;hs;sc	sc
wds	Fip1	11	1	6	4	sc	dm;ce;hs;mm;sc	dm;ce;sc
l(1)G0020	Pcaf	8	1	2	5	sc	dm;sc	dm;hs;rn;mm;sc
Hsp83	D19B	11	1	9	1	sc	dm;ce;hs;rn;mm;sc	dm;sc
SF2	Act5C	16	1	6	9	sc	dm;hs;mm;sc	dm;ce;hs;rn;mm;sc
CG7006	eIF6	9	1	2	6	sc	dm;sc	dm;ce;hs;sc
SRF_hs	slp1	7	1	4	2	sc	hs;mm;sc	dm;hs;sc
CG4546	lin19	20	7	3	10	hs	dm;hs;rn	dm;ce;hs;rn;mm;sc
Pgi	rap	7	1	4	2	sc	dm;hs;sc	dm;sc
Ef1alpha48D	Rpn11	18	1	8	9	sc	dm;ce;hs;rn;mm;sc	dm;ce;hs;rn;mm;sc
Y57A10A.25_ce	UPF2_hs	9	7	2	0	hs	ce;hs;mm	hs
CG2260	EMG1_hs	5	1	2	2	sc	dm;sc	hs;sc
p115	tth	14	10	4	0	dm	dm;ce;sc	dm
Rpn6	Sik2	14	7	6	1	hs	dm;hs;rn;sc	dm;hs
CkIIalpha	Mekk1	11	1	8	2	sc	dm;ce;rn;mm;sc	dm;hs;sc
Hsc70-1	CG10214	5	1	1	3	sc	dm;sc	dm;hs;sc
mib1	CG30122	12	5	5	2	rn	dm;hs;rn;mm	dm;rn
MED23	Cdk8	16	10	2	4	dm	dm;mm	dm;hs;sc
cpb	beta'Cop	13	1	6	6	sc	dm;ce;rn;sc	dm;ce;hs;sc
exo-3_ce	eIF6	17	7	4	6	hs	ce;hs;mm	dm;ce;hs;sc
sav	Ntf-2	18	10	0	8	dm	dm	dm;ce;hs;rn;sc
CG6523	ebp-1_ce	19	9	4	6	ce	dm;ce;hs;mm;sc	ce;hs;rn;sc
CG6937	pen	7	1	2	4	sc	dm;sc	dm;hs;sc
Mekk1	bys	9	1	2	6	sc	dm;hs;sc	dm;hs;rn;sc
desat1	crl	10	1	4	5	sc	dm;hs;sc	dm;ce;hs;sc
Hsc70Cb	l(1)G0136	11	1	8	2	sc	dm;hs;rn;mm;sc	dm;sc
CkIIalpha	Prp38	18	10	8	0	dm	dm;ce;rn;mm;sc	dm
RpS6	smt3	21	7	4	10	hs	dm;hs;mm	dm;ce;hs;rn;mm;sc
CG5161	CG6196	10	1	3	6	sc	dm;ce;sc	dm;ce;hs;sc
Ssrp	ATG101_hs	12	7	5	0	hs	dm;hs;rn;mm;sc	hs
dod	Rrp6	10	1	7	2	sc	dm;ce;hs;mm;sc	dm;sc
Vha26	Vha100-2	8	1	6	1	sc	dm;ce;hs;sc	dm;sc
wkd	enok	10	10	0	0	dm	dm	dm
Pros45	Taf10b	21	7	10	4	hs	dm;ce;hs;rn;mm;sc	dm;hs;sc
Bin1	Aats-tyr	15	7	2	6	hs	dm;hs	dm;ce;hs;sc
Ef1gamma	OGFOD2_hs	17	7	10	0	hs	dm;ce;hs;rn;mm;sc	hs
tim-17_ce	blp	9	1	4	4	sc	ce;hs;sc	dm;hs;sc
dpa	Act5C	13	1	3	9	sc	dm;ce;sc	dm;ce;hs;rn;mm;sc
Uba1	drk	21	7	6	8	hs	dm;ce;hs;sc	dm;ce;hs;rn;mm;sc
CG12107	Pnn	10	10	0	0	dm	dm	dm
His4	His3;	19	7	10	2	hs	dm;ce;hs;rn;mm;sc	dm;hs
boca	Art4	15	10	4	1	dm	dm;hs;mm	dm;mm
ftt-2_ce	alpha-Spec	15	7	7	1	hs	ce;hs;rn;mm;sc	dm;hs
Cctgamma	DST1_sc	7	1	6	0	sc	dm;hs;rn;sc	sc
CG10688	Kap-alpha1	5	1	2	2	sc	dm;sc	dm;sc
wdb	fl(2)d	14	10	3	1	dm	dm;ce;sc	dm;hs
CG15440	RpS30	15	10	3	2	dm	dm;hs;sc	dm;ce
CG8128	Stam	14	10	1	3	dm	dm;hs	dm;ce;sc
CG1513-RA	CG5525	12	1	4	7	sc	dm;hs;sc	dm;ce;hs;rn;mm;sc
Arf79F	Ctr1A	8	1	5	2	sc	dm;ce;hs;sc	dm;sc
RpL7A	CG8031	14	10	4	0	dm	dm;hs;sc	dm
Rpt4	mor	13	1	6	6	sc	dm;hs;rn;mm;sc	dm;ce;hs;sc
RpS11	lin19	21	7	4	10	hs	dm;ce;hs	dm;ce;hs;rn;mm;sc
Rpn1	RpS26	11	1	6	4	sc	dm;ce;mm;sc	dm;hs;sc
Smg1	CG7770	9	1	4	4	sc	dm;hs;rn;mm;sc	dm;ce;hs;sc
Ubi-p5E	MAK21_sc	3	1	2	0	sc	dm;sc	sc
RpL17	CG10077	10	1	6	3	sc	dm;ce;hs;sc	dm;hs;sc
kin-10_ce	Sce	11	3	4	4	mm	ce;mm;sc	dm;hs;mm
Arp87C	ftt-2_ce	16	3	6	7	mm	dm;ce;hs;mm	ce;hs;rn;mm;sc
Ubi-p5E	RpL5	9	1	2	6	sc	dm;sc	dm;ce;hs;sc
Cam	Acon	12	1	8	3	sc	dm;ce;hs;rn;mm;sc	dm;ce;sc
Rpn1	CG17273	11	1	6	4	sc	dm;ce;mm;sc	dm;hs;sc
Vps45	RpL24	15	10	1	4	dm	dm;sc	dm;ce;sc
Hsc70-1	CAT_hs	6	1	1	4	sc	dm;sc	hs;rn;sc
crl	Hel25E	10	1	5	4	sc	dm;ce;hs;sc	dm;mm;sc
cdc2c	Arp14D	9	1	4	4	sc	dm;rn;sc	dm;hs;sc
p120ctn	CycK	10	10	0	0	dm	dm	dm
CG9732	Hrs	13	10	0	3	dm	dm	dm;ce;sc
CG11107	MEP-1	16	9	5	2	ce	dm;ce;hs;sc	dm;ce
Nab2	AHP1_sc	3	1	2	0	sc	dm;sc	sc
CtBP	Sas-4	14	10	2	2	dm	dm;hs	dm;hs
Ef1alpha48D	CG7414	17	1	8	8	sc	dm;ce;hs;rn;mm;sc	dm;hs;rn;mm;sc
Pk92B	wts	10	1	4	5	sc	dm;ce;hs;sc	dm;ce;hs;sc
Nab2	Spx	8	1	2	5	sc	dm;sc	dm;ce;mm;sc
PRL-1	clu	8	1	3	4	sc	dm;hs;sc	dm;hs;sc
eIF-4a	smt3	23	7	6	10	hs	dm;ce;hs;rn	dm;ce;hs;rn;mm;sc
RpS15	eff	19	7	6	6	hs	dm;ce;hs;sc	dm;ce;hs;mm;sc
RpL17	MAK21_sc	7	1	6	0	sc	dm;ce;hs;sc	sc
eIF4AIII	128up	11	1	4	6	sc	dm;hs;mm;sc	dm;hs;mm;sc
trio	CG5001-RA	8	1	4	3	sc	dm;hs;rn;sc	dm;hs;sc
Cyt-c-p	alc	19	7	8	4	hs	dm;ce;hs;rn;sc	dm;hs;sc
RpII140	HSP104_sc	3	1	2	0	sc	dm;sc	sc
Oscp	ari-2	19	9	6	4	ce	dm;ce;hs;sc	dm;ce;hs;mm
Uch	CG1707	18	10	4	4	dm	dm;hs;sc	dm;hs;sc
dco	HSP104_sc	3	1	2	0	sc	dm;sc	sc
Patr-1	sec10	16	10	0	6	dm	dm	dm;ce;hs;sc
Nab2	DPH5_sc	3	1	2	0	sc	dm;sc	sc
Nep2	MESK2	11	7	1	3	hs	dm;hs	dm;ce;hs
CG5161	CG6015	10	1	3	6	sc	dm;ce;sc	dm;ce;hs;sc
Arp14D	HSP104_sc	5	1	4	0	sc	dm;hs;sc	sc
K01G5.5_ce	mrj	8	1	4	3	sc	ce;hs;sc	dm;ce;hs;sc
lwr	CG9588	20	10	8	2	dm	dm;ce;hs;rn;sc	dm;ce
Galk	smt3	14	1	3	10	sc	dm;hs;sc	dm;ce;hs;rn;mm;sc
Tal	Arf51F	20	7	6	7	hs	dm;ce;hs;sc	dm;hs;rn;mm;sc
4EHP	SNF4_sc	6	1	5	0	sc	dm;hs;rn;mm;sc	sc
cno	CELE_F35G2.2_ce	12	9	1	2	ce	dm;ce	ce;hs
Mlh1	HSP104_sc	3	1	2	0	sc	dm;sc	sc
CG6370	Tcp-1eta	20	10	2	8	dm	dm;hs	dm;hs;rn;mm;sc
CG4998	ago	11	10	0	1	dm	dm	dm;sc
cdc2c	wdb	18	11	4	3	dm;sc	dm;rn;sc	dm;ce;sc
gsy-1_ce	Pp1alpha-96A	14	1	6	7	sc	ce;hs;rn;sc	dm;ce;hs;mm;sc
Gapdh1	CG5525	16	1	8	7	sc	dm;ce;hs;rn;sc	dm;ce;hs;rn;mm;sc
Fip1	CG11596	6	1	4	1	sc	dm;ce;sc	dm;sc
CG7429	CG9951	10	10	0	0	dm	dm	dm
HspB8	CG11178	12	10	0	2	dm	dm	dm;sc
Pabp2	clu	9	1	4	4	sc	dm;ce;sc	dm;hs;sc
sec23	Hsc70Cb	11	1	2	8	sc	dm;sc	dm;hs;rn;mm;sc
Orc2	CG6905	15	7	4	4	hs	dm;hs;sc	dm;hs;sc
Thiolase	ATG101_hs	11	7	4	0	hs	dm;hs;rn	hs
slbo	BRWD3	18	8	6	4	hs;rn	dm;hs;rn;mm	dm;hs;rn;mm;sc
His2Av	RpIII128	9	1	6	2	sc	dm;hs;mm;sc	dm;mm;sc
Cct2	shf	14	10	2	2	dm	dm;sc	dm;hs
TXNL1_hs	Pfrx	10	1	3	6	sc	hs;rn;sc	dm;hs;hs;sc
Ank2	RpII215	19	7	3	9	hs	dm;hs;rn;sc	dm;ce;hs;rn;mm;sc
Pka-C1	His3.3A	13	1	5	7	sc	dm;hs;mm;sc	dm;ce;hs;rn;sc
GckIII	alphaTub84B	13	1	3	9	sc	dm;hs;mm;sc	dm;ce;hs;rn;mm;sc
Hsc70-1	CG18317	3	1	1	1	sc	dm;sc	dm;sc
Anp32a	CG9977-RA	12	10	2	0	dm	dm;mm	dm
Gbeta76C	Ggamma30A	12	10	0	2	dm	dm	dm;hs
didum	AIM29_sc	8	1	7	0	sc	dm;ce;hs;rn;mm;sc	sc
CG11107	CSN5	20	7	5	8	hs	dm;ce;hs;sc	dm;ce;hs;mm;sc
Prm	CG4617	12	10	2	0	dm	dm;ce	dm
Hsc70Cb	MET7_sc	9	1	8	0	sc	dm;hs;rn;mm;sc	sc
RPA2	Mcm3	19	7	4	8	hs	dm;hs;sc	dm;hs;rn;mm;sc
Graf	CG7048	11	1	4	6	sc	dm;hs;sc	dm;ce;hs;sc
RpS13	Nle	8	1	6	1	sc	dm;ce;hs;sc	dm;sc
NOC2L_hs	BRIX1_hs	5	1	2	2	sc	hs;sc	hs;sc
awd	Uch	24	10	10	4	dm	dm;ce;hs;rn;mm;sc	dm;hs;sc
CG12604	CG34353	10	10	0	0	dm	dm	dm
mle	Ssrp	13	7	1	5	hs	dm;hs	dm;hs;rn;mm;sc
pAbp	trc	12	1	7	4	sc	dm;ce;hs;rn;mm;sc	dm;hs;sc
Taf10b	alpha-Spec	12	7	4	1	hs	dm;hs;sc	dm;hs
lic	Dap160	10	1	4	5	sc	dm;ce;hs;rn;sc	dm;ce;hs;rn;mm;sc
CG2930	Taf7	12	10	0	2	dm	dm	dm;hs
Hsc70Cb	ash1	10	1	8	1	sc	dm;hs;rn;mm;sc	dm;sc
emb	Ranbp9	21	10	8	3	dm	dm;ce;hs;mm;sc	dm;hs;sc
Jra	Mad	15	7	2	6	hs	dm;hs	dm;ce;hs;mm
Su	Idh	12	1	6	5	sc	dm;ce;rn;mm;sc	dm;hs;rn;sc
CG5919	Rpn11	12	1	2	9	sc	dm;sc	dm;ce;hs;rn;mm;sc
Pen	Sucb	16	10	0	6	dm	dm	dm;ce;hs;sc
Aats-glupro	sec10	11	1	4	6	sc	dm;ce;hs;sc	dm;ce;hs;sc
Prosbeta2	w	8	1	6	1	sc	dm;ce;hs;sc	dm;sc
RpII33	IntS1	13	7	4	2	hs	dm;hs;sc	dm;hs
mus209	ben	19	1	8	10	sc	dm;ce;hs;mm;sc	dm;ce;hs;rn;mm;sc
His3.3A	CG9630	10	1	7	2	sc	dm;ce;hs;rn;sc	dm;hs;sc
Tbp-1	RpL7	17	1	10	6	sc	dm;ce;hs;rn;mm;sc	dm;ce;mm;sc
RpS9	Hsp83	16	1	6	9	sc	dm;ce;hs;sc	dm;ce;hs;rn;mm;sc
His2Av	Pp1alpha-96A	20	7	6	7	hs	dm;hs;mm;sc	dm;ce;hs;mm;sc
His4	CG17209	13	1	10	2	sc	dm;ce;hs;rn;mm;sc	dm;sc
RpS20	RpS15	13	1	6	6	sc	dm;ce;hs;sc	dm;ce;hs;sc
Cam	CG9705	20	10	8	2	dm	dm;ce;hs;rn;mm;sc	dm;hs
Rab6	VPS74_sc	7	1	6	0	sc	dm;hs;mm;sc	sc
Gbeta13F	Sra-1	16	7	6	3	hs	dm;hs;rn;sc	dm;ce;hs
CG9426	CG3295	14	10	2	2	dm	dm;hs	dm;sc
Hsc70-1	SAC1_sc	2	1	1	0	sc	dm;sc	sc
Gp93	mor	21	7	8	6	hs	dm;ce;hs;rn;mm	dm;ce;hs;sc
boca	MED27	15	10	4	1	dm	dm;hs;mm	dm;hs
Nep2	METTL7A_hs	8	7	1	0	hs	dm;hs	hs
RpL15	smt3	15	1	4	10	sc	dm;hs;sc	dm;ce;hs;rn;mm;sc
Sec61alpha	CG18616	14	10	4	0	dm	dm;hs;sc	dm
Rpn12	CG8858	10	1	4	5	sc	dm;hs;sc	dm;ce;hs;sc
Hsc70-1	Ahcy13	8	1	1	6	sc	dm;sc	dm;ce;hs;sc
CG9267-RA	Mal-A4	3	1	1	1	sc	dm;sc	dm;sc
Fhos	Prosbeta3	15	10	0	5	dm	dm	dm;ce;hs;sc
Pros25	Rpn1	24	11	7	6	dm;sc	dm;ce;hs;rn;sc	dm;ce;mm;sc
His3.3A	TAF12_sc	8	1	7	0	sc	dm;ce;hs;rn;sc	sc
Scsalpha	SNF4_sc	7	1	6	0	sc	dm;ce;hs;mm;sc	sc
Hsc70Cb	Kr	12	1	8	3	sc	dm;hs;rn;mm;sc	dm;mm;sc
CG9267-RA	C37E2.1_ce	4	1	1	2	sc	dm;sc	ce;sc
ENO2_hs	Tcp-1zeta	11	1	2	8	sc	hs;sc	dm;ce;hs;rn;sc
pAbp	alc	18	7	7	4	hs	dm;ce;hs;rn;mm;sc	dm;hs;sc
eff	Sce	17	7	6	4	hs	dm;ce;hs;mm;sc	dm;hs;mm
Socs36E	CG5869	10	10	0	0	dm	dm	dm
trc	Pak	8	1	4	3	sc	dm;hs;sc	dm;hs;rn;sc
Nacalpha	alphaCop	12	1	6	5	sc	dm;ce;rn;sc	dm;ce;hs;sc
RpL27	lin19	21	7	4	10	hs	dm;hs;sc	dm;ce;hs;rn;mm;sc
r	Cdc42	14	1	5	8	sc	dm;ce;hs;rn;sc	dm;hs;rn;mm;sc
SmD3	CG6905	7	1	2	4	sc	dm;sc	dm;hs;sc
RpS17	RpL13A	7	1	2	4	sc	dm;sc	dm;hs;sc
Pglym78	dco	5	1	2	2	sc	dm;sc	dm;sc
Droj2	CG15309	7	1	4	2	sc	dm;hs;sc	dm;sc
Rab1	CG12007	15	7	5	3	hs	dm;ce;hs;sc	dm;hs;sc
CaMKII	gammaTub23C	10	1	5	4	sc	dm;ce;hs;rn;mm;sc	dm;hs;sc
CG10077	CG9267-RA	5	1	3	1	sc	dm;hs;sc	dm;sc
capt	kst	8	1	6	1	sc	dm;rn;rn;sc	dm;sc
Ubi-p5E	ERCC3_hs	6	1	2	3	sc	dm;sc	hs;mm;sc
CG2982	CG6196	16	10	0	6	dm	dm	dm;ce;hs;sc
Vps35	mtm	11	1	8	2	sc	dm;ce;hs;mm;sc	dm;sc
ENO2_hs	eIF2B-alpha	11	1	2	8	sc	hs;sc	dm;ce;hs;mm;sc
TfIIFbeta	POLR2H_hs	14	8	4	2	hs;sc	dm;hs;sc	hs;sc
sip1	Trs23	12	7	2	3	hs	dm;hs	dm;ce;hs
ftt-2_ce	TAF12_sc	8	1	7	0	sc	ce;hs;rn;mm;sc	sc
Rbf	E2f	16	10	4	2	dm	dm;ce;mm	dm;hs;mm
RpS5a	rps-0_ce	9	1	4	4	sc	dm;hs;sc	ce;rn;sc
Wdr82	Cpsf73	8	1	4	3	sc	dm;hs;sc	dm;hs;sc
Mob4	LSm-4-RB	17	10	4	3	dm	dm;hs;rn	dm;ce;hs
Gp93	CG12262	22	10	8	4	dm	dm;ce;hs;rn;mm	dm;ce;hs
wee	bsk	14	10	4	0	dm	dm;ce;hs	dm
CG8258	Sec61alpha	20	10	6	4	dm	dm;hs;rn;sc	dm;hs;sc
Pk92B	rept	19	7	4	8	hs	dm;ce;hs;sc	dm;ce;hs;mm;sc
CG8032	Rpd3	17	7	2	8	hs	dm;hs;mm	dm;ce;hs;rn;mm;sc
Mad	CG7039	17	7	6	4	hs	dm;ce;hs;mm	dm;hs;sc
ATPsyn-beta	CG14614-RA	16	1	10	5	sc	dm;ce;hs;rn;mm;sc	dm;hs;mm;sc
alien	CSN4	22	12	5	5	dm;ce;hs	dm;ce;hs;mm	dm;ce;hs;mm
CG14614-RA	Pk92B	16	7	5	4	hs	dm;hs;mm;sc	dm;ce;hs;sc
Tbp-1	yip2	15	1	10	4	sc	dm;ce;hs;rn;mm;sc	dm;hs;rn;sc
Hsc70-5	trc	11	1	6	4	sc	dm;hs;rn;sc	dm;hs;sc
ttk	eff	16	10	0	6	dm	dm	dm;ce;hs;mm;sc
RpII215	Sin3A	16	1	9	6	sc	dm;ce;hs;rn;mm;sc	dm;hs;mm;sc
CG17259	veli	19	9	5	5	ce	dm;ce;hs;sc	dm;ce;hs;rn;mm
Not1	pont	13	1	2	10	sc	dm;sc	dm;ce;hs;rn;mm;sc
Hsc70-4	CG7427	21	7	10	4	hs	dm;ce;hs;rn;mm;sc	dm;hs;sc
cpa	Dap160	14	1	8	5	sc	dm;ce;hs;mm;sc	dm;ce;hs;rn;mm;sc
Kap-alpha1	Pcaf	8	1	2	5	sc	dm;sc	dm;hs;rn;mm;sc
betaTub56D	Mer	20	10	8	2	dm	dm;ce;hs;rn;sc	dm;hs;rn
Hsc70-1	TfIIB	8	1	1	6	sc	dm;sc	dm;hs;rn;sc
His3.3A	eIF3-S4-1	12	1	7	4	sc	dm;ce;hs;rn;sc	dm;hs;sc
nst	Rpn11	16	1	6	9	sc	dm;ce;hs;sc	dm;ce;hs;rn;mm;sc
RpL7	RpL15	11	1	6	4	sc	dm;ce;mm;sc	dm;hs;sc
Ubi-p5E	Rpb10	7	1	2	4	sc	dm;sc	dm;hs;sc
Gyc76C	CG5001-RA	17	10	4	3	dm	dm;hs;rn;mm	dm;hs;sc
T-cp1	Rpn11	20	1	10	9	sc	dm;ce;hs;rn;mm;sc	dm;ce;hs;rn;mm;sc
Gapdh1	regucalcin	20	10	8	2	dm	dm;ce;hs;rn;sc	dm;hs
Kap-alpha3	CG30291	12	7	3	2	hs	dm;ce;hs	dm;hs
Sik2	SMC1	14	7	1	6	hs	dm;hs	dm;hs;mm;sc
Ef1alpha48D	ran	17	1	8	8	sc	dm;ce;hs;rn;mm;sc	dm;ce;hs;rn;sc
2013-09-01	Usp7	8	1	4	3	sc	dm;rn;sc	dm;hs;sc
Sam-S	CG9330-RA	8	1	5	2	sc	dm;hs;mm;sc	dm;sc
Pex19	bic	15	9	2	4	ce	dm;ce	dm;ce;sc
xrn-2_ce	CG4364	7	1	4	2	sc	ce;hs;sc	dm;sc
rnr-1_ce	Pp2A-29B	11	1	2	8	sc	ce;sc	dm;ce;hs;mm;sc
CG6370	Cand1	16	10	2	4	dm	dm;hs	dm;hs;rn
CG6719	CG6196	11	1	4	6	sc	dm;hs;sc	dm;ce;hs;sc
chic	Arp66B	18	10	2	6	dm	dm;sc	dm;hs;rn;sc
beta'Cop	ADE17_sc	7	1	6	0	sc	dm;ce;hs;sc	sc
mbf1	Pkc98E	19	7	6	6	hs	dm;hs;rn;sc	dm;ce;hs;rn;mm;sc
Eip55E	Nab2	9	1	6	2	sc	dm;ce;hs;sc	dm;sc
Gapdh1	ck	12	1	8	3	sc	dm;ce;hs;rn;sc	dm;ce;hs;sc
slbo	smt3	23	7	6	10	hs	dm;hs;rn;mm	dm;ce;hs;rn;mm;sc
2013-09-01	Act5C	14	1	4	9	sc	dm;rn;sc	dm;ce;hs;rn;mm;sc
Hsc70-1	PHO90_sc	2	1	1	0	sc	dm;sc	sc
2013-09-01	Pak	8	1	4	3	sc	dm;rn;sc	dm;hs;rn;sc
RpL7	CG9630	9	1	6	2	sc	dm;ce;mm;sc	dm;hs;sc
Rpd3	Graf	19	7	8	4	hs	dm;ce;hs;rn;mm;sc	dm;hs;sc
Gfat2	CG9630	9	1	6	2	sc	dm;ce;hs;sc	dm;hs;sc
Sym	Cpsf73	12	7	2	3	hs	dm;hs	dm;hs;sc
Crc	CG6776	19	10	6	3	dm	dm;ce;hs;mm	dm;ce;hs
Hsc70-1	CoVIb	4	1	1	2	sc	dm;sc	dm;sc
Hsc70-1	Hint2_mm	4	1	1	2	sc	dm;sc	mm;sc
Sap-r	kug	11	7	2	2	hs	dm;hs	dm;ce;hs
ATP6V1C1_hs	Vha36-1	7	1	4	2	sc	hs;mm;sc	dm;sc
Hsc70-1	sec24	7	1	1	5	sc	dm;sc	dm;ce;hs;sc
egg	SUFU_hs	9	7	2	0	hs	dm;hs	hs
K01G5.5_ce	CG7637	9	1	4	4	sc	ce;hs;sc	dm;hs;sc
Mdr65	Ubqn	14	10	2	2	dm	dm;hs;sc	dm;hs
DPM1_hs	Tbp-1	13	1	2	10	sc	hs;sc	dm;ce;hs;rn;mm;sc
Cdc27	ftt-2_ce	22	9	6	7	ce	dm;ce;mm;sc	ce;hs;rn;mm;sc
His2Av	CaMKII	12	1	6	5	sc	dm;hs;mm;sc	dm;ce;hs;rn;mm;sc
Dap160	CG6230-RA	8	1	5	2	sc	dm;ce;hs;rn;mm;sc	dm;sc
MESK2	FASN_hs	18	7	3	8	hs	dm;ce;hs	hs;rn;rn;sc;sc
Hsc70-5	ago	8	1	6	1	sc	dm;hs;rn;sc	dm;sc
Arc-p34	CG10418	16	7	5	4	hs	dm;hs;mm;sc	dm;hs;sc
l(2)35Df	lin19	21	7	4	10	hs	dm;hs;sc	dm;ce;hs;rn;mm;sc
smt3	UTP20_hs	17	7	10	0	hs	dm;ce;hs;rn;mm;sc	hs
Pros54	Ubpy	15	3	6	6	mm	dm;ce;mm;sc	dm;hs;rn;mm;sc
pAbp	Cand1	18	7	7	4	hs	dm;ce;hs;rn;mm;sc	dm;hs;rn
Ubi-p5E	ACH1_sc	3	1	2	0	sc	dm;sc	sc
ck	Pak	7	1	3	3	sc	dm;ce;hs;sc	dm;hs;rn;sc
Rpt4	Cul-3	22	7	6	9	hs	dm;hs;rn;mm;sc	dm;ce;hs;rn;mm;sc
CG2017	CSN5	18	7	3	8	hs	dm;ce;hs	dm;ce;hs;mm;sc
Scamp	Snap25	15	7	2	6	hs	dm;hs	dm;hs;rn;mm
cathD	Gp93	26	10	8	8	dm	dm;ce;hs;mm;sc	dm;ce;hs;rn;mm
CG7993	RpL13	9	1	4	4	sc	dm;hs;sc	dm;hs;sc
CG4196	beta'Cop	9	1	2	6	sc	dm;sc	dm;ce;hs;sc
CG11134	CG30089	12	10	2	0	dm	dm;sc	dm
Pros28.1	Rpn6	11	1	4	6	sc	dm;ce;sc	dm;hs;rn;sc
ENO2_hs	Amph	5	1	2	2	sc	hs;sc	dm;sc
SmB	CG9344	11	1	6	4	sc	dm;ce;mm;sc	dm;hs;sc
Hsc70Cb	Cul-5	19	7	8	4	hs	dm;hs;rn;mm;sc	dm;ce;hs
Pmp70	LSm3	14	1	7	6	sc	dm;hs;rn;mm;sc	dm;ce;hs;sc
Nup50	Ssu72	18	10	4	4	dm	dm;hs;rn	dm;hs;sc
CG5599	tsr	9	1	2	6	sc	dm;ce;sc	dm;hs;rn;sc
Hsc70Cb	Mad	21	7	8	6	hs	dm;hs;rn;mm;sc	dm;ce;hs;mm
Rac1	hiw	14	7	6	1	hs	dm;hs;rn;mm	dm;hs
Aats-asn	Pros54	11	1	4	6	sc	dm;hs;sc	dm;ce;mm;sc
cpb	Sop2	11	1	6	4	sc	dm;ce;rn;sc	dm;hs;sc
Nab2	ras	7	1	2	4	sc	dm;sc	dm;ce;hs;sc
Hsc70-3	HMG1_sc	9	1	8	0	sc	dm;hs;rn;mm;sc	sc
Prosalpha7	Prosalpha1	25	13	6	6	dm;ce;hs;sc	dm;ce;hs;sc	dm;ce;hs;sc
cenG1A	CG9977-RA	12	10	2	0	dm	dm;hs;sc	dm
CG17259	Nab2	8	1	5	2	sc	dm;ce;hs;sc	dm;sc
Hex-A	par-1	10	1	8	1	sc	dm;ce;hs;rn;sc	dm;sc
CG11486-RB	Sucb	16	10	0	6	dm	dm	dm;ce;hs;sc
S6k	Ssu72	15	10	1	4	dm	dm;sc	dm;hs;sc
RpS6	Nedd8	17	7	4	6	hs	dm;hs;mm	dm;ce;hs;mm
ck	Pkc98E	10	1	3	6	sc	dm;ce;hs;sc	dm;ce;hs;rn;mm;sc
Sec61alpha	CG12262	18	10	4	4	dm	dm;hs;sc	dm;ce;hs
Cctgamma	Tapdelta	20	10	6	4	dm	dm;hs;rn;sc	dm;ce;hs
Dap160	kug	14	7	5	2	hs	dm;ce;hs;rn;mm;sc	dm;ce;hs
CG9630	RpL9	9	1	2	6	sc	dm;hs;sc	dm;ce;hs;sc
Hsp83	Tim10	13	1	9	3	sc	dm;ce;hs;rn;mm;sc	dm;hs;sc
Hsc70Cb	gammaTub23C	13	1	8	4	sc	dm;hs;rn;mm;sc	dm;hs;sc
Gale	Tcp-1zeta	24	10	6	8	dm	dm;ce;hs;sc	dm;ce;hs;rn;sc
ATPsyn-beta	porin	24	10	10	4	dm	dm;ce;hs;rn;mm;sc	dm;rn;sc
Snr1	CycY	14	10	4	0	dm	dm;ce;sc	dm
ENO2_hs	Rpn11	12	1	2	9	sc	hs;sc	dm;ce;hs;rn;mm;sc
smt3	nop5	21	8	10	3	hs;sc	dm;ce;hs;rn;mm;sc	dm;hs;sc
Nle	CG4364	4	1	1	2	sc	dm;sc	dm;sc
Spn1	N	13	7	2	4	hs	dm;hs	dm;ce;hs;rn
CG13097	nop5	6	1	2	3	sc	dm;sc	dm;hs;sc
Fkbp13	CG6776	15	10	2	3	dm	dm;sc	dm;ce;hs
Hsp83	Dp1	14	1	9	4	sc	dm;ce;hs;rn;mm;sc	dm;hs;sc
Parp	dre4	17	7	4	6	hs	dm;hs;rn	dm;hs;mm;sc
RpS17	RpS7	9	1	2	6	sc	dm;sc	dm;ce;hs;sc
Hsp60	CG13142	11	1	8	2	sc	dm;ce;hs;rn;sc	dm;sc
Uev1A	UGP	21	9	8	4	ce	dm;ce;hs;mm;sc	dm;ce;sc
didum	ATG101_hs	14	7	7	0	hs	dm;ce;hs;rn;mm;sc	hs
RpL32	RpS15	11	1	4	6	sc	dm;hs;sc	dm;ce;hs;sc
alphaTub84B	Hsp60	18	1	9	8	sc	dm;ce;hs;rn;mm;sc	dm;ce;hs;rn;sc
Lar	PRL-1	8	1	4	3	sc	dm;hs;rn;mm;sc	dm;hs;sc
Rab2	Tcp-1zeta	20	10	2	8	dm	dm;hs	dm;ce;hs;rn;sc
Mad	CG13900	16	10	6	0	dm	dm;ce;hs;mm	dm
Rpb4	POLR2K_hs	14	8	4	2	hs;sc	dm;hs;sc	hs;sc
vtd	r	16	7	4	5	hs	dm;hs;mm	dm;ce;hs;rn;sc
Hsc70Cb	bic	13	1	8	4	sc	dm;hs;rn;mm;sc	dm;ce;sc
RpL23A	Cul-3	22	7	6	9	hs	dm;ce;hs;sc	dm;ce;hs;rn;mm;sc
NOC2L_hs	RpL24-like	7	1	2	4	sc	hs;sc	dm;hs;sc
me31B	LSm3	15	1	8	6	sc	dm;ce;hs;mm;sc	dm;ce;hs;sc
Gp93	Hsc70-3	19	3	8	8	mm	dm;ce;hs;rn;mm	dm;hs;rn;mm;sc
CG5706	Rpn1	15	1	8	6	sc	dm;ce;hs;rn;sc	dm;ce;mm;sc
fne	fne	13	9	2	2	ce	dm;ce	dm;ce
inaD	NUCB1	10	10	0	0	dm	dm	dm
Ubi-p5E	EMG1_hs	5	1	2	2	sc	dm;sc	hs;sc
EG:95B7.7	CG7787	12	10	0	2	dm	dm	dm;hs
ZnT63C	CG10635	7	1	2	4	sc	dm;sc	dm;hs;sc
Hsp83	r	15	1	9	5	sc	dm;ce;hs;rn;mm;sc	dm;ce;hs;rn;sc
ebi	Kap-alpha1	9	1	6	2	sc	dm;hs;mm;sc	dm;sc
CG6905	CG17273	18	10	4	4	dm	dm;hs;sc	dm;hs;sc
mbf1	Hip1	10	1	6	3	sc	dm;hs;rn;sc	dm;hs;sc
CG7262	alc	12	7	1	4	hs	dm;hs	dm;hs;sc
Hsc70-1	RpS26	6	1	1	4	sc	dm;sc	dm;hs;sc
Pdi	Dlc90F	17	7	6	4	hs	dm;ce;hs;sc	dm;hs;mm
Cul-3	mRpL45	18	7	9	2	hs	dm;ce;hs;rn;mm;sc	dm;hs
par-1	CG8801	6	1	1	4	sc	dm;sc	dm;hs;sc
Cdk5	Baldspot	8	1	5	2	sc	dm;hs;rn;mm;sc	dm;sc
capt	viaf	9	1	6	2	sc	dm;rn;rn;sc	dm;sc
CG1416	CG2789	12	10	2	0	dm	dm;hs	dm
Usp7	sur-6_ce	10	1	3	6	sc	dm;hs;sc	ce;hs;mm;sc
CG7430	HSP104_sc	6	1	5	0	sc	dm;hs;rn;sc	sc
Atg5	CG10214	14	7	4	3	hs	dm;hs;mm	dm;hs;sc
Ef2b	NHP2	21	10	7	4	dm	dm;ce;hs;rn;sc	dm;hs;sc
eIF-5A	RpL4	11	1	6	4	sc	dm;ce;hs;sc	dm;ce;sc
Tcp-1eta	dom	10	1	8	1	sc	dm;hs;rn;mm;sc	dm;sc
CG6776	egg	12	7	3	2	hs	dm;ce;hs	dm;hs
alphaTub84B	His2Av	16	1	9	6	sc	dm;ce;hs;rn;mm;sc	dm;hs;mm;sc
blw	PRL-1	12	1	8	3	sc	dm;hs;rn;mm;sc	dm;hs;sc
alien	CG11247	16	10	5	1	dm	dm;ce;hs;mm	dm;ce
Mer	cdi	14	10	2	2	dm	dm;hs;rn	dm;hs
Ef1gamma	Arf79F	22	7	10	5	hs	dm;ce;hs;rn;mm;sc	dm;ce;hs;sc
sec31	RpL13	7	1	2	4	sc	dm;sc	dm;hs;sc
SmB	CG11596	8	1	6	1	sc	dm;ce;mm;sc	dm;sc
CG2789	CG11242	12	10	0	2	dm	dm	dm;hs
GABA-B-R2	ninaE	13	7	3	3	hs	dm;hs;rn	dm;hs;rn;mm
skd	MED16	12	10	2	0	dm	dm;hs	dm
Lis-1	crl	13	1	7	5	sc	dm;ce;hs;mm;sc	dm;ce;hs;sc
Prosbeta2	Rpn1	22	10	6	6	dm	dm;ce;hs;sc	dm;ce;mm;sc
Sos	Nab2	8	1	5	2	sc	dm;ce;hs;mm;sc	dm;sc
Arc-p34	CG11107	17	7	5	5	hs	dm;hs;mm;sc	dm;ce;hs;sc
CG8235	CSN5	19	7	4	8	hs	dm;hs;sc	dm;ce;hs;mm;sc
CG6066	Cul-5	15	7	4	4	hs	dm;ce;hs	dm;ce;hs
CycK	ph-d	10	10	0	0	dm	dm	dm
l(2)k01209	asna-1_ce	9	1	4	4	sc	dm;hs;mm;sc	ce;hs;sc
trio	p38b	11	1	4	6	sc	dm;hs;rn;sc	dm;ce;hs;rn;mm;sc
CG5931	CG7427	15	7	4	4	hs	dm;hs;sc	dm;hs;sc
FK506-bp2	Ahcy13	11	1	4	6	sc	dm;hs;sc	dm;ce;hs;sc
Crc	yip2	20	10	6	4	dm	dm;ce;hs;mm	dm;hs;rn;sc
Arf72A	PMCA	8	1	4	3	sc	dm;hs;sc	dm;hs;mm;sc
tankyrase	Rpn6	11	1	4	6	sc	dm;ce;hs;sc	dm;hs;rn;sc
CG9630	CG17652	5	1	2	2	sc	dm;hs;sc	dm;sc
Thiolase	stck	19	10	4	5	dm	dm;hs;rn	dm;ce;hs;mm
Tm1	ZK1127.5_ce	16	9	3	4	ce	dm;ce;hs;mm	ce;hs;sc
CG15440	RpS24	13	10	3	0	dm	dm;hs;sc	dm
ftt-2_ce	pcs	16	7	7	2	hs	ce;hs;rn;mm;sc	dm;hs
kek2	CG4168	10	7	1	2	hs	dm;hs	dm;hs;mm
RpL35A	RpS3A	11	1	4	6	sc	dm;hs;sc	dm;ce;hs;sc
Tal	CG5001-RA	10	1	6	3	sc	dm;ce;hs;sc	dm;hs;sc
RpL7	BRIX1_hs	9	1	6	2	sc	dm;ce;mm;sc	hs;sc
Hsc70-1	Pld2_rn	4	1	1	2	sc	dm;sc	rn;sc
CkIIalpha	xrn-2_ce	13	1	8	4	sc	dm;ce;rn;mm;sc	ce;hs;sc
Fib	l(1)G0020	8	1	5	2	sc	dm;hs;mm;sc	dm;sc
Trn	vkg	15	9	4	2	ce	dm;ce;sc	dm;ce
CG6664	Pp2A-29B	21	9	4	8	ce	dm;ce;hs	dm;ce;hs;mm;sc
pAbp	CG8232	10	1	7	2	sc	dm;ce;hs;rn;mm;sc	dm;sc
Iswi	HMG1_sc	4	1	3	0	sc	dm;mm;sc	sc
eIF-2alpha	Cand1	17	7	6	4	hs	dm;hs;mm;sc	dm;hs;rn
RpL23A	RpL10	13	1	6	6	sc	dm;ce;hs;sc	dm;ce;hs;sc
Hsp83	ATPsyn-beta	30	11	9	10	dm;sc	dm;ce;hs;rn;mm;sc	dm;ce;hs;rn;mm;sc
Edem2	Usp7	9	1	5	3	sc	dm;ce;hs;sc	dm;hs;sc
xrn-2_ce	CG11107	10	1	4	5	sc	ce;hs;sc	dm;ce;hs;sc
Snx6	Trn	18	10	4	4	dm	dm;ce;hs	dm;ce;sc
Trf2	NHP2	11	1	6	4	sc	dm;ce;hs;sc	dm;hs;sc
Rpn12	Rpt4	18	8	4	6	hs;sc	dm;hs;sc	dm;hs;rn;mm;sc
His4	Rack1	25	7	10	8	hs	dm;ce;hs;rn;mm;sc	dm;ce;hs;rn;sc
Smg1	Cdc37	19	7	4	8	hs	dm;hs;rn;mm;sc	dm;ce;hs;rn;mm
Ef1alpha48D	Cand1	19	7	8	4	hs	dm;ce;hs;rn;mm;sc	dm;hs;rn
Pen	Dys	13	10	0	3	dm	dm	dm;ce;hs
DOHH_hs	Rtf1	7	1	2	4	sc	hs;sc	dm;hs;sc
Karybeta3	His3.3A	15	1	7	7	sc	dm;ce;hs;mm;sc	dm;ce;hs;rn;sc
mtSSB	CG10214	13	10	0	3	dm	dm	dm;hs;sc
CG2017	MED7	17	10	3	4	dm	dm;ce;hs	dm;ce;sc
CG5599	CG5001-RA	6	1	2	3	sc	dm;ce;sc	dm;hs;sc
Stam	CG12299	10	1	3	6	sc	dm;ce;sc	dm;ce;hs;rn;mm;sc
flr	rept	15	3	4	8	mm	dm;mm;sc	dm;ce;hs;mm;sc
CG17737	eIF-2alpha	20	8	6	6	hs;sc	dm;ce;hs;sc	dm;hs;mm;sc
ftt-2_ce	AHNAK_hs	14	7	7	0	hs	ce;hs;rn;mm;sc	hs
RpS3A	Pp2A-29B	15	1	6	8	sc	dm;ce;hs;sc	dm;ce;hs;mm;sc
w	par-1	3	1	1	1	sc	dm;sc	dm;sc
Npc1b	CG30190;CG30193	7	1	2	4	sc	dm;hs;sc	dm;ce;hs;sc
RpII33	rpb-7_ce	15	8	4	3	hs;sc	dm;hs;sc	ce;hs;sc
Pros54	clu	11	1	6	4	sc	dm;ce;mm;sc	dm;hs;sc
ZFP36_hs	CG6523	8	1	3	4	sc	hs;mm;sc	dm;ce;hs;mm;sc
CG1129	ARO8_sc	3	1	2	0	sc	dm;sc	sc
Bet3	Rab11	13	1	8	4	sc	dm;ce;hs;mm;sc	dm;hs;sc
Cam	Pros45	19	1	8	10	sc	dm;ce;hs;rn;mm;sc	dm;ce;hs;rn;mm;sc
Aats-ile	CG8858	10	1	4	5	sc	dm;hs;sc	dm;ce;hs;sc
CG8129	Hsc70-1	5	1	3	1	sc	dm;ce;sc	dm;sc
ras	Cul-3	20	7	4	9	hs	dm;ce;hs;sc	dm;ce;hs;rn;mm;sc
Hsc70Cb	RpS3A	15	1	8	6	sc	dm;hs;rn;mm;sc	dm;ce;hs;sc
Inos	CG7430	19	10	4	5	dm	dm;hs;sc	dm;hs;rn;sc
Pdi	Gp93	24	10	6	8	dm	dm;ce;hs;sc	dm;ce;hs;rn;mm
eIF-2alpha	xrn-2_ce	11	1	6	4	sc	dm;hs;mm;sc	ce;hs;sc
mts	Smg1	13	1	8	4	sc	dm;ce;hs;mm;sc	dm;hs;rn;mm;sc
CycG	CG8128	11	10	0	1	dm	dm	dm;hs
ZK1127.5_ce	CG7338	8	1	4	3	sc	ce;hs;sc	dm;hs;sc
Hsc70-3	PCID2	13	1	8	4	sc	dm;hs;rn;mm;sc	dm;hs;sc
sec24	HSP104_sc	6	1	5	0	sc	dm;ce;hs;sc	sc
Cdk5	CG5009	20	10	5	5	dm	dm;hs;rn;mm;sc	dm;hs;rn;sc
Fdh	128up	12	1	5	6	sc	dm;hs;hs;sc	dm;hs;mm;sc
GlyP	aux	8	1	6	1	sc	dm;ce;hs;sc	dm;sc
kdn	Mdh2	16	8	4	4	hs;sc	dm;hs;sc	dm;hs;sc
ATPsyn-beta	Cam	19	1	10	8	sc	dm;ce;hs;rn;mm;sc	dm;ce;hs;rn;mm;sc
eIF2B-alpha	Vha36-1	11	1	8	2	sc	dm;ce;hs;mm;sc	dm;sc
Hem	Sra-1	19	12	4	3	dm;ce;hs	dm;ce;hs	dm;ce;hs
Tm1	eIF-4a	16	7	3	6	hs	dm;ce;hs;mm	dm;ce;hs;rn
Rpt1	sip3	13	1	6	6	sc	dm;hs;rn;sc	dm;ce;hs;sc
Src42A	CG1307	14	5	5	4	rn	dm;ce;hs;rn;mm	dm;rn;sc
Ef2b	Prosbeta3	22	10	7	5	dm	dm;ce;hs;rn;sc	dm;ce;hs;sc
l(2)37Cc	l(2)03709	20	8	4	8	hs;sc	dm;hs;sc	dm;hs;rn;mm;sc
RpL27	Cul-5	15	7	4	4	hs	dm;hs;sc	dm;ce;hs
pit	CG7033	7	1	2	4	sc	dm;sc	dm;rn;sc
RFeSP	CG4908	9	1	6	2	sc	dm;ce;hs;sc	dm;sc
Droj2	DPM1_hs	7	1	4	2	sc	dm;hs;sc	hs;sc
Cdk7	Ssu72	8	1	3	4	sc	dm;hs;sc	dm;hs;sc
Hsc70-1	ArfGAP3	4	1	1	2	sc	dm;sc	dm;sc
Rpn12	CG7048	17	7	4	6	hs	dm;hs;sc	dm;ce;hs;sc
Rala	EG:115C2.8	14	10	4	0	dm	dm;hs;mm	dm
RpL10	pix	13	1	6	6	sc	dm;ce;hs;sc	dm;ce;hs;sc
RpLP2	RpL27	9	1	4	4	sc	dm;hs;sc	dm;hs;sc
RpS5a	DOM3Z_hs	7	1	4	2	sc	dm;hs;sc	hs;sc
ND23	CG12203	16	10	4	2	dm	dm;ce;hs	dm;hs
Hsc70-1	Vha68-2	10	1	1	8	sc	dm;sc	dm;hs;rn;mm;sc
par-1	p38b	8	1	1	6	sc	dm;sc	dm;ce;hs;rn;mm;sc
drk	Drp1	11	1	8	2	sc	dm;ce;hs;rn;mm;sc	dm;sc
POLR2E_hs	PDCD11_hs	5	1	2	2	sc	hs;sc	hs;sc
Magi	ben	19	7	2	10	hs	dm;ce;hs	dm;ce;hs;rn;mm;sc
Hdac3	CG1231	14	10	4	0	dm	dm;mm;sc	dm
RpII215	CG2469	16	1	9	6	sc	dm;ce;hs;rn;mm;sc	dm;hs;mm;sc
Hsc70-1	Ubpy	8	1	1	6	sc	dm;sc	dm;hs;rn;mm;sc
Rpd3	HIF1AN_hs	15	7	8	0	hs	dm;ce;hs;rn;mm;sc	hs
Mekk1	Rpn1	9	1	2	6	sc	dm;hs;sc	dm;ce;mm;sc
CG14641	CG9911	16	10	2	4	dm	dm;hs	dm;ce;hs
CG9205	CG1513-RA	14	10	0	4	dm	dm	dm;hs;sc
Usp7	mop	13	7	3	3	hs	dm;hs;sc	dm;hs;mm;sc
Cand1	xrn-2_ce	15	7	4	4	hs	dm;hs;rn	ce;hs;sc
Rpn11	clu	14	1	9	4	sc	dm;ce;hs;rn;mm;sc	dm;hs;sc
CG6707	CG17824	10	10	0	0	dm	dm	dm
RpL17	CG8801	11	1	6	4	sc	dm;ce;hs;sc	dm;hs;sc
trsn	alc	17	7	6	4	hs	dm;hs;rn;mm	dm;hs;sc
SmD3	CG3605	7	1	2	4	sc	dm;sc	dm;ce;sc
CG7993	RRS1_hs	7	1	4	2	sc	dm;hs;sc	hs;sc
emb	LanA	11	1	8	2	sc	dm;ce;hs;mm;sc	dm;hs;sc
Nab2	lwr	11	1	2	8	sc	dm;sc	dm;ce;hs;rn;sc
crl	MRPL51_sc	6	1	5	0	sc	dm;ce;hs;sc	sc
Iswi	PMCA	7	1	3	3	sc	dm;mm;sc	dm;hs;mm;sc
l(2)NC136	Rcd-1	10	1	7	2	sc	dm;ce;hs;mm;sc	dm;sc
Nab2	CG7006	5	1	2	2	sc	dm;sc	dm;sc
Hsc70Cb	lwr	17	1	8	8	sc	dm;hs;rn;mm;sc	dm;ce;hs;rn;sc
viaf	Tcp-1eta	21	11	2	8	dm;sc	dm;sc	dm;hs;rn;mm;sc
Hsc70-1	LIP5_sc	2	1	1	0	sc	dm;sc	sc
CG8858	shrb	10	1	5	4	sc	dm;ce;hs;sc	dm;hs;sc
Ten-m	Rack1	17	7	2	8	hs	dm;ce;hs	dm;ce;hs;rn;sc
CG9578	Cul-3	20	7	4	9	hs	dm;hs;sc	dm;ce;hs;rn;mm;sc
Ahcy13	ADE17_sc	7	1	6	0	sc	dm;ce;hs;sc	sc
Spx	ZCCHC9_hs	7	1	5	1	sc	dm;ce;mm;sc	hs;sc
rept	SAC1_sc	9	1	8	0	sc	dm;ce;hs;mm;sc	sc
Hsc70-4	COY1_sc	11	1	10	0	sc	dm;ce;hs;rn;mm;sc	sc
Taf6	rept	11	1	2	8	sc	dm;sc	dm;ce;hs;mm;sc
Chc	CG7427	19	7	8	4	hs	dm;ce;hs;mm;sc	dm;hs;sc
Pkc98E	Rho1	19	8	6	5	hs;sc	dm;ce;hs;rn;mm;sc	dm;hs;mm;sc
CG11034	ADA_hs	12	7	3	2	hs	dm;hs;sc	hs;sc
RpL7A	CG6994	8	1	4	3	sc	dm;hs;sc	dm;hs;sc
CSN5	MRPL15_hs	15	7	8	0	hs	dm;ce;hs;mm;sc	hs
Pros29	Rpt3	20	10	6	4	dm	dm;ce;hs;sc	dm;ce;hs;sc
Hsc70-1	DPM1_hs	4	1	1	2	sc	dm;sc	hs;sc
Tox4_mm	dre4	8	1	1	6	sc	mm;sc	dm;hs;mm;sc
ck	didum	11	1	3	7	sc	dm;ce;hs;sc	dm;ce;hs;rn;mm;sc
Su	His3.3A	14	1	6	7	sc	dm;ce;rn;mm;sc	dm;ce;hs;rn;sc
emb	Kap-alpha1	11	1	8	2	sc	dm;ce;hs;mm;sc	dm;sc
Mekk1	Nab2	5	1	2	2	sc	dm;hs;sc	dm;sc
CG7770	sec24	10	1	4	5	sc	dm;ce;hs;sc	dm;ce;hs;sc
Rpb4	eIF3-S8	9	1	4	4	sc	dm;hs;sc	dm;ce;sc
Trip1	CG33303	13	1	6	6	sc	dm;hs;mm;sc	dm;hs;rn;sc
rnr-1_ce	Ssadh	8	1	2	5	sc	ce;sc	dm;hs;mm;sc
Top2	trc	13	1	8	4	sc	dm;ce;hs;mm;sc	dm;hs;sc
Rpt3	Rpt3	17	9	4	4	ce	dm;ce;hs;sc	dm;ce;hs;sc
His3.3A	PDCD11_hs	10	1	7	2	sc	dm;ce;hs;rn;sc	hs;sc
dco	Rack1	11	1	2	8	sc	dm;sc	dm;ce;hs;rn;sc
Arf79F	Gale	21	10	5	6	dm	dm;ce;hs;sc	dm;ce;hs;sc
Snap25	Ykt6	20	10	6	4	dm	dm;hs;rn;mm	dm;ce;sc
SmD3	CG15440	6	1	2	3	sc	dm;sc	dm;hs;sc
EfTuM	eIF6	19	7	6	6	hs	dm;hs;rn;sc	dm;ce;hs;sc
Mcr	Cdc42	17	7	2	8	hs	dm;hs;mm	dm;hs;rn;mm;sc
Nf-YB	Droj2	13	1	8	4	sc	dm;ce;hs;rn;sc	dm;hs;sc
Trn	Aldh	11	1	4	6	sc	dm;ce;sc	dm;ce;hs;sc
CG10465	CG7427	15	7	4	4	hs	dm;ce;hs	dm;hs;sc
Sec22	koko	14	10	4	0	dm	dm;hs;sc	dm
Prp19	CG3605	13	1	8	4	sc	dm;ce;hs;mm;sc	dm;ce;sc
FBP1_hs	eIF2B-beta	7	1	2	4	sc	hs;sc	dm;hs;sc
CG7993	Nacalpha	11	1	4	6	sc	dm;hs;sc	dm;ce;rn;sc
betaTub56D	CG5823	13	1	8	4	sc	dm;ce;hs;rn;sc	dm;hs;sc
SF2	TOP1_hs	17	7	6	4	hs	dm;hs;mm;sc	hs;mm;sc
Adk2	eff	9	1	2	6	sc	dm;sc	dm;ce;hs;mm;sc
Inos	RhoGDI	18	10	4	4	dm	dm;hs;sc	dm;hs;sc
Pdi	CG2852	21	10	6	5	dm	dm;ce;hs;sc	dm;hs;rn;sc
CG8728-RA	CG4612	15	10	4	1	dm	dm;hs;sc	dm;sc
RpS3A	RpL38	11	1	6	4	sc	dm;ce;hs;sc	dm;hs;sc
CG10600	Rab26	10	10	0	0	dm	dm	dm
eIF4AIII	MOT2_sc	5	1	4	0	sc	dm;hs;mm;sc	sc
Nap1	Taf6	7	1	4	2	sc	dm;mm;sc	dm;sc
CG5447	CG2064	12	10	0	2	dm	dm	dm;hs
RpL3	Nmd3	9	1	6	2	sc	dm;ce;hs;sc	dm;sc
Hsc70Cb	aux	10	1	8	1	sc	dm;hs;rn;mm;sc	dm;sc
Rpb10	PBP2_sc	5	1	4	0	sc	dm;hs;sc	sc
Wdr82	Ssu72	9	1	4	4	sc	dm;hs;sc	dm;hs;sc
Ubi-p5E	Trip1	9	1	2	6	sc	dm;sc	dm;hs;mm;sc
Rpb4	Pcaf	20	11	4	5	dm;sc	dm;hs;sc	dm;hs;rn;mm;sc
CG16817	CG2064	14	10	2	2	dm	dm;hs	dm;hs
CaMKII	LSm1	10	1	5	4	sc	dm;ce;hs;rn;mm;sc	dm;hs;sc
Syt7	Syt4	15	7	6	2	hs	dm;ce;hs;rn;mm;sc	dm;hs;mm
Dhc64C	ebp-1_ce	12	1	5	6	sc	dm;hs;rn;sc	ce;hs;rn;sc
garz	l(2)03709	12	1	3	8	sc	dm;hs;rn;sc	dm;hs;rn;mm;sc
RpII140	POLR2E_hs	5	1	2	2	sc	dm;sc	hs;sc
blw	krz	20	7	8	5	hs	dm;hs;rn;mm;sc	dm;hs;rn;mm
Hsc70-1	clu	16	11	1	4	dm;sc	dm;sc	dm;hs;sc
RpS13	RpS7	13	1	6	6	sc	dm;ce;hs;sc	dm;ce;hs;sc
ERp60	CG7379	14	10	4	0	dm	dm;ce;hs	dm
RpL17	RpS25	11	1	6	4	sc	dm;ce;hs;sc	dm;hs;sc
MED14	Parp	13	7	2	4	hs	dm;hs;mm	dm;hs;rn
betaTub56D	ago	10	1	8	1	sc	dm;ce;hs;rn;sc	dm;sc
CG11596	CG7979	11	10	1	0	dm	dm;sc	dm
K01G5.5_ce	Ip259	9	1	4	4	sc	ce;hs;sc	dm;ce;sc
Fdh	Kap-alpha1	8	1	5	2	sc	dm;hs;hs;sc	dm;sc
Vha55	RAD3_sc	3	1	2	0	sc	dm;sc	sc
CG7033	Aldh	11	1	4	6	sc	dm;rn;sc	dm;ce;hs;sc
Hsc70-1	l(2)35Df	6	1	1	4	sc	dm;sc	dm;hs;sc
Pli	CG7979	12	10	2	0	dm	dm;hs	dm
Pld2_rn	Snx1	7	1	2	4	sc	rn;sc	dm;ce;sc
Cf2	SNF4_sc	3	1	2	0	sc	dm;mm;sc	sc
Ubi-p5E	LSm7	11	1	2	8	sc	dm;sc	dm;ce;hs;mm;sc
ApepP	RINT1_hs	13	7	6	0	hs	dm;ce;hs;sc	hs
RpL30	K01G5.5_ce	7	1	2	4	sc	dm;sc	ce;hs;sc
Patj	Axin1_rn	6	5	1	0	rn	dm;rn	rn
alphaTub84D	CG6020	12	10	0	2	dm	dm	dm;hs
Pdi	PMT1_sc	7	1	6	0	sc	dm;ce;hs;sc	sc
RpL15	CG7427	15	7	4	4	hs	dm;hs;sc	dm;hs;sc
pho	XRCC5_hs	11	7	2	2	hs	dm;hs	hs;mm
ATPsyn-Cf6	CG4769	18	10	2	6	dm	dm;hs	dm;ce;hs;sc
Hsc70-1	Gfat2	8	1	1	6	sc	dm;sc	dm;ce;hs;sc
Prosalpha7	Ubpy	19	7	6	6	hs	dm;ce;hs;sc	dm;hs;rn;mm;sc
CycG	RASSF8	10	10	0	0	dm	dm	dm
ninaE	krz	15	7	3	5	hs	dm;hs;rn;mm	dm;hs;rn;mm
Rab7	CG1416	19	10	7	2	dm	dm;ce;hs;rn;sc	dm;hs
Nab2	haao-1_ce	6	1	2	3	sc	dm;sc	ce;hs;sc
Cand1	His2B;	15	7	4	4	hs	dm;hs;rn	dm;hs;sc
Droj2	LSm3	11	1	4	6	sc	dm;hs;sc	dm;ce;hs;sc
gsy-1_ce	Cctgamma	13	1	6	6	sc	ce;hs;rn;sc	dm;hs;rn;sc
pnut	Chmp1	6	1	2	3	sc	dm;sc	dm;hs;sc
cytb-5.1_ce	Cyt-c-p	19	7	4	8	hs	ce;hs;sc	dm;ce;hs;rn;sc
Hsp83	Hint2_mm	12	1	9	2	sc	dm;ce;hs;rn;mm;sc	mm;sc
Gdi	CG6776	18	10	5	3	dm	dm;ce;hs;sc	dm;ce;hs
Pgk	Sh3beta	20	10	6	4	dm	dm;hs;rn;sc	dm;ce;hs
Act5C	Rad23	22	5	9	8	rn	dm;ce;hs;rn;mm;sc	dm;ce;rn;mm;sc
pho	His4	19	7	2	10	hs	dm;hs	dm;ce;hs;rn;mm;sc
CG2260	Tcp-1eta	11	1	2	8	sc	dm;sc	dm;hs;rn;mm;sc
Sppl	l(3)01239	9	1	3	5	sc	dm;hs;sc	dm;ce;hs;sc
pnut	RPA2	7	1	2	4	sc	dm;sc	dm;hs;sc
MED15	MED8	11	10	0	1	dm	dm	dm;hs
Nab2	drk	11	1	2	8	sc	dm;sc	dm;ce;hs;rn;mm;sc
Arp14D	Arc-p20	22	12	4	6	dm;hs;sc	dm;hs;sc	dm;hs;rn;sc
Ubi-p5E	Rbp6	8	1	2	5	sc	dm;sc	dm;ce;hs;sc
CG8858	HSP104_sc	6	1	5	0	sc	dm;ce;hs;sc	sc
ftt-2_ce	CG12054	11	1	7	3	sc	ce;hs;rn;mm;sc	dm;hs;sc
Ant2	Pkc98E	21	7	8	6	hs	dm;hs;rn;mm;sc	dm;ce;hs;rn;mm;sc
BCAT2_hs	HSP78_sc	2	1	1	0	sc	hs;sc	sc
CG5830-RA	TSG101	18	10	4	4	dm	dm;hs;sc	dm;ce;mm
DPM1_hs	Rpn1	9	1	2	6	sc	hs;sc	dm;ce;mm;sc
Droj2	gammaTub23C	9	1	4	4	sc	dm;hs;sc	dm;hs;sc
CG5703	betaggt-II	14	10	0	4	dm	dm	dm;ce;hs;sc
Ilk	SrpRbeta	17	7	6	4	hs	dm;ce;hs;mm	dm;hs;sc
Hsc70-1	AP-2sigma	6	1	1	4	sc	dm;sc	dm;hs;rn;sc
CG8841	Rcd-1	14	10	2	2	dm	dm;ce	dm;sc
eff	UBASH3B_hs	13	7	6	0	hs	dm;ce;hs;mm;sc	hs
Ef1alpha48D	128up	15	1	8	6	sc	dm;ce;hs;rn;mm;sc	dm;hs;mm;sc
ATPsyn-beta	COX3_sc	11	1	10	0	sc	dm;ce;hs;rn;mm;sc	sc
Rab1	Sucb	21	10	5	6	dm	dm;ce;hs;sc	dm;ce;hs;sc
Cul-3	AGL_hs	20	7	9	4	hs	dm;ce;hs;rn;mm;sc	hs;rn;sc
pAbp	dbe	12	1	7	4	sc	dm;ce;hs;rn;mm;sc	dm;hs;sc
Hsc70-3	Pten	21	7	8	6	hs	dm;hs;rn;mm;sc	dm;ce;hs;mm
RpLP2	Hsc70Cb	13	1	4	8	sc	dm;hs;sc	dm;hs;rn;mm;sc
kibra	CG34114	10	10	0	0	dm	dm	dm
Snap	Rab7	12	1	4	7	sc	dm;hs;sc	dm;ce;hs;rn;sc
T-cp1	CSN5	25	7	10	8	hs	dm;ce;hs;rn;mm;sc	dm;ce;hs;mm;sc
LAMTOR1_hs	LAMTOR1_hs	11	3	4	4	mm	hs;rn;mm	hs;rn;mm
p38b	CG9987	15	5	6	4	rn	dm;ce;hs;rn;mm;sc	dm;hs;rn
ENO2_hs	Hsc70-1	4	1	2	1	sc	hs;sc	dm;sc
nito	CG14711	11	10	1	0	dm	dm;hs	dm
KdelR	CG7830	14	10	4	0	dm	dm;hs;sc	dm
Ack	mof	10	7	1	2	hs	dm;hs	dm;hs
Cdk4	CG5009	17	10	2	5	dm	dm;hs	dm;hs;rn;sc
Sucb	Gie	16	10	6	0	dm	dm;ce;hs;sc	dm
eIF5	eIF4G	7	1	4	2	sc	dm;hs;sc	dm;sc
RpL13	Bap60	17	10	4	3	dm	dm;hs;sc	dm;mm;sc
eIF4AIII	Cbp80	9	1	4	4	sc	dm;hs;mm;sc	dm;hs;sc
Syx16	Bap60	15	10	2	3	dm	dm;rn;sc	dm;mm;sc
nito	CG15436	14	10	1	3	dm	dm;hs	dm;ce;sc
HMG1_sc	ERG25_sc	1	1	0	0	sc	sc	sc
Surf4	CG5447	12	10	2	0	dm	dm;sc	dm
Ocrl	N	18	10	4	4	dm	dm;ce;sc	dm;ce;hs;rn
wal	l(1)G0320	18	10	4	4	dm	dm;hs;sc	dm;hs;rn
His4	Sir2	14	1	10	3	sc	dm;ce;hs;rn;mm;sc	dm;ce;sc
Trf2	smt3	17	1	6	10	sc	dm;ce;hs;sc	dm;ce;hs;rn;mm;sc
Ef1gamma	CG3909	18	7	10	1	hs	dm;ce;hs;rn;mm;sc	dm;hs
lin19	Tim13	21	7	10	4	hs	dm;ce;hs;rn;mm;sc	dm;hs;sc
Surf4	KdelR	16	10	2	4	dm	dm;sc	dm;hs;sc
Cyp1	Kap-alpha3	15	7	5	3	hs	dm;ce;hs;mm;sc	dm;ce;hs
crn-1_ce	eIF4G	9	1	6	2	sc	ce;hs;rn;sc	dm;sc
epg-6_ce	Atg9	4	1	1	2	sc	ce;sc	dm;sc
Hsc70-1	Cbs	4	1	1	2	sc	dm;sc	dm;sc
XNP	sec6	15	10	3	2	dm	dm;ce;mm	dm;mm
mtSSB	CG1532	10	10	0	0	dm	dm	dm
FBP1_hs	Kap-alpha1	5	1	2	2	sc	hs;sc	dm;sc
Ubi-p5E	Klp68D	11	1	2	8	sc	dm;sc	dm;ce;hs;hs;mm;sc
Nab2	Tcp-1eta	11	1	2	8	sc	dm;sc	dm;hs;rn;mm;sc
alphaTub84B	blos2	21	10	9	2	dm	dm;ce;hs;rn;mm;sc	dm;hs
Stam	CG31548	7	1	3	3	sc	dm;ce;sc	dm;hs;sc
Cnx99A	Tcp-1zeta	26	10	8	8	dm	dm;ce;hs;rn;sc	dm;ce;hs;rn;sc
Orc2	RNF8_hs	11	7	4	0	hs	dm;hs;sc	hs
CG7430	Lig4	10	1	5	4	sc	dm;hs;rn;sc	dm;hs;sc
RpL3	CG8939	10	1	6	3	sc	dm;ce;hs;sc	dm;hs;sc
Ykt6	Pcaf	10	1	4	5	sc	dm;ce;sc	dm;hs;rn;mm;sc
TADA2B_hs	Taf10b	7	1	2	4	sc	hs;sc	dm;hs;sc
Hsc70-1	bic	6	1	1	4	sc	dm;sc	dm;ce;sc
RpL17	dimm	18	10	6	2	dm	dm;ce;hs;sc	dm;hs
Karybeta3	Cbp20	10	1	7	2	sc	dm;ce;hs;mm;sc	dm;sc
CG10418	AGL_hs	9	1	4	4	sc	dm;hs;sc	hs;rn;sc
sl	crl	11	1	5	5	sc	dm;hs;rn;sc	dm;ce;hs;sc
Pp4-19C	Cul-2	15	10	5	0	dm	dm;ce;hs;sc	dm
eIF-3p40	CG32530	11	7	2	2	hs	dm;hs	dm;hs
ImpL3	Tcp-1zeta	22	10	4	8	dm	dm;hs;rn	dm;ce;hs;rn;sc
Ubi-p5E	Cctgamma	9	1	2	6	sc	dm;sc	dm;hs;rn;sc
Fib	CG8801	10	1	5	4	sc	dm;hs;mm;sc	dm;hs;sc
RpL38	CG3224	9	1	4	4	sc	dm;hs;sc	dm;hs;sc
Art1	CG8939	8	1	4	3	sc	dm;ce;sc	dm;hs;sc
Dap160	Atg3_rn	10	1	5	4	sc	dm;ce;hs;rn;mm;sc	rn;mm;sc
Hip1	aux	5	1	3	1	sc	dm;hs;sc	dm;sc
lid	CG15356-RA	16	10	6	0	dm	dm;ce;hs;mm;sc	dm
Tox4_mm	Trf2	8	1	1	6	sc	mm;sc	dm;ce;hs;sc
Rpb4	IntS10	13	7	4	2	hs	dm;hs;sc	dm;hs
p38b	TPM1_sc	7	1	6	0	sc	dm;ce;hs;rn;mm;sc	sc
Ranbp9	BcDNA.GH04978	6	1	3	2	sc	dm;hs;sc	dm;hs;sc
Rab10	didum	11	1	3	7	sc	dm;hs;sc	dm;ce;hs;rn;mm;sc
Atg8a	hpo	19	7	10	2	hs	dm;ce;hs;rn;mm;sc	dm;hs;sc
RpS2	rept	21	7	6	8	hs	dm;ce;hs;sc	dm;ce;hs;mm;sc
ras	CG13142	7	1	4	2	sc	dm;ce;hs;sc	dm;sc
pho	N	13	7	2	4	hs	dm;hs	dm;ce;hs;rn
His2B;	dre4	11	1	4	6	sc	dm;hs;sc	dm;hs;mm;sc
mfrn	YHR080C_sc	4	1	3	0	sc	dm;hs;sc	sc
Pka-C1	hipk	10	1	5	4	sc	dm;hs;mm;sc	dm;ce;rn;sc
MESK2	CG17337	14	7	3	4	hs	dm;ce;hs	dm;hs;sc
Sir2	RpIII128	6	1	3	2	sc	dm;ce;sc	dm;mm;sc
CG2017	CELE_F54C9.11_ce	12	9	3	0	ce	dm;ce;hs	ce
Tapdelta	BEST:CK01296	13	7	4	2	hs	dm;ce;hs	dm;hs
CaMKII	asf1	12	1	5	6	sc	dm;ce;hs;rn;mm;sc	dm;hs;mm;sc
Hexo2	His2Av	14	7	1	6	hs	dm;hs	dm;hs;mm;sc
Hsc70Cb	CG5604	13	1	8	4	sc	dm;hs;rn;mm;sc	dm;hs;sc
Hsp83	waw	12	1	9	2	sc	dm;ce;hs;rn;mm;sc	dm;hs;sc
pnut	Gas41	9	1	2	6	sc	dm;sc	dm;ce;mm;sc
Cbp80	lin19	21	7	4	10	hs	dm;hs;sc	dm;ce;hs;rn;mm;sc
Gapdh1	Rpn11	18	1	8	9	sc	dm;ce;hs;rn;sc	dm;ce;hs;rn;mm;sc
trol	GRN_hs	11	7	4	0	hs	dm;ce;hs;mm	hs
Hsc70Cb	Rpt4	22	8	8	6	hs;sc	dm;hs;rn;mm;sc	dm;hs;rn;mm;sc
Hsc70-1	Uev1A	10	1	1	8	sc	dm;sc	dm;ce;hs;mm;sc
CG17209	Sir2	6	1	2	3	sc	dm;sc	dm;ce;sc
Graf	p38b	11	1	4	6	sc	dm;hs;sc	dm;ce;hs;rn;mm;sc
RpS13	eIF3-S9	13	1	6	6	sc	dm;ce;hs;sc	dm;ce;mm;sc
Chd1	smt3	14	1	3	10	sc	dm;hs;sc	dm;ce;hs;rn;mm;sc
Fib	CG6937	8	1	5	2	sc	dm;hs;mm;sc	dm;sc
CG34113	CG12339	12	10	0	2	dm	dm	dm;mm
dod	CG8184	12	1	7	4	sc	dm;ce;hs;mm;sc	dm;hs;mm;sc
GckIII	ARO8_sc	4	1	3	0	sc	dm;hs;mm;sc	sc
RpL13A	RpL21	9	1	4	4	sc	dm;hs;sc	dm;hs;sc
Nf-YA	4EHP	8	1	2	5	sc	dm;sc	dm;hs;rn;mm;sc
Hsp83	DST1_sc	10	1	9	0	sc	dm;ce;hs;rn;mm;sc	sc
Hsc70-5	Amph	9	1	6	2	sc	dm;hs;rn;sc	dm;sc
alphaTub84B	CG8334	20	7	9	4	hs	dm;ce;hs;rn;mm;sc	dm;hs;sc
CG10323	vfl	10	10	0	0	dm	dm	dm
Rpd3	CG6843	19	7	8	4	hs	dm;ce;hs;rn;mm;sc	dm;ce;hs
Hsc70-3	Bx42	19	7	8	4	hs	dm;hs;rn;mm;sc	dm;hs;sc
CG9630	RpL10	9	1	2	6	sc	dm;hs;sc	dm;ce;hs;sc
sina	CG5104	14	10	4	0	dm	dm;ce;rn	dm
CG17259	CG12262	19	10	5	4	dm	dm;ce;hs;sc	dm;ce;hs
crl	UBR1	21	10	5	6	ce;hs	dm;ce;hs;sc	dm;ce;hs;sc
RASSF8	CG11534	10	10	0	0	dm	dm	dm
His4	Ssrp	23	8	10	5	hs;sc	dm;ce;hs;rn;mm;sc	dm;hs;rn;mm;sc
CG8939	alphaCop	9	1	3	5	sc	dm;hs;sc	dm;ce;hs;sc
Hsc70-3	ns2	13	1	8	4	sc	dm;hs;rn;mm;sc	dm;hs;sc
SAC1_sc	PSD1_sc	1	1	0	0	sc	sc	sc
Hsc70Cb	Tip60	11	1	8	2	sc	dm;hs;rn;mm;sc	dm;sc
Ef1alpha48D	RpLP0-like	11	1	8	2	sc	dm;ce;hs;rn;mm;sc	dm;sc
CG7949	CG9578	11	1	6	4	sc	dm;ce;hs;sc	dm;hs;sc
Vha55	skpA	13	1	2	10	sc	dm;sc	dm;ce;hs;rn;mm;sc
l(1)10Bb	CG6905	9	1	4	4	sc	dm;hs;sc	dm;hs;sc
Hsp83	CG6195	14	1	9	4	sc	dm;ce;hs;rn;mm;sc	dm;mm;sc
Hsp83	Fip1	14	1	9	4	sc	dm;ce;hs;rn;mm;sc	dm;ce;sc
alphaCop	Syx8	14	7	5	2	hs	dm;ce;hs;sc	dm;hs
Pros54	Mov34	17	1	6	10	sc	dm;ce;mm;sc	dm;ce;hs;rn;mm;sc
Trf2	Pfk	15	1	6	8	sc	dm;ce;hs;sc	dm;hs;rn;mm;sc
Rrp42	Ski6	15	11	2	2	dm;hs	dm;hs	dm;hs
RPA2	HSP78_sc	5	1	4	0	sc	dm;hs;sc	sc
CG4617	CG10289	10	10	0	0	dm	dm	dm
RpL15	CG5514-RA	14	10	4	0	dm	dm;hs;sc	dm
Trn	CG11837	9	1	4	4	sc	dm;ce;sc	dm;hs;sc
RpL3	CG8858	12	1	6	5	sc	dm;ce;hs;sc	dm;ce;hs;sc
lin19	Roc1a	28	12	10	6	dm;hs;sc	dm;ce;hs;rn;mm;sc	dm;ce;hs;mm;sc
Pdi	Cg25C	15	7	6	2	hs	dm;ce;hs;sc	dm;hs;hs
CG1307	CG15525-RA	14	10	4	0	dm	dm;rn;sc	dm
Nab2	Pros54	9	1	2	6	sc	dm;sc	dm;ce;mm;sc
Ubi-p5E	THS1_sc	3	1	2	0	sc	dm;sc	sc
sec63	Pfrx	11	1	4	6	sc	dm;hs;sc	dm;hs;hs;sc
spn-A	CycG	12	10	2	0	dm	dm;sc	dm
Hil	LSm1	14	10	0	4	dm	dm	dm;hs;sc
par-1	l(2)03709	10	1	1	8	sc	dm;sc	dm;hs;rn;mm;sc
Rad23	ben	19	1	8	10	sc	dm;ce;rn;mm;sc	dm;ce;hs;rn;mm;sc
Bap55	e(y)3	15	10	2	3	dm	dm;hs	dm;ce;hs;mm
Dap160	CG6719	10	1	5	4	sc	dm;ce;hs;rn;mm;sc	dm;hs;sc
gro	gro	12	10	1	1	dm	dm;ce	dm;ce
mRpS4	nop5	6	1	2	3	sc	dm;sc	dm;hs;sc
ppl	EG:BACR7A4.17	6	1	2	3	sc	dm;sc	dm;ce;sc
Lin29	eIF3-S10	19	10	1	8	dm	dm;sc	dm;ce;hs;mm;sc
CG6512	Ipk2	14	10	4	0	dm	dm;hs;sc	dm
Src64B	Pka-C1	17	10	2	5	dm	dm;hs;mm	dm;hs;mm;sc
CkIIalpha	kin-10_ce	22	10	8	4	ce;sc	dm;ce;rn;mm;sc	ce;mm;sc
RpL32	RpS25	9	1	4	4	sc	dm;hs;sc	dm;hs;sc
pnut	Nab2	5	1	2	2	sc	dm;sc	dm;sc
SmD3	CG8155	12	10	2	0	dm	dm;sc	dm
Cdk8	SUZ12_hs	13	7	4	2	hs	dm;hs;sc	hs;mm
CaMKII	CASK	17	10	5	2	dm	dm;ce;hs;rn;mm;sc	dm;ce
sec63	Sec61alpha	9	1	4	4	sc	dm;hs;sc	dm;hs;sc
qdpr-1_ce	His2Av	15	7	2	6	hs	ce;hs	dm;hs;mm;sc
2013-09-01	SmD3	7	1	4	2	sc	dm;rn;sc	dm;sc
Nab2	RpL35A	7	1	2	4	sc	dm;sc	dm;hs;sc
GRIN2B_hs	p38b	12	3	3	6	mm	hs;rn;mm	dm;ce;hs;rn;mm;sc
mts	Ptpa	13	1	8	4	sc	dm;ce;hs;mm;sc	dm;mm;sc
Rpn12	smt3	15	1	4	10	sc	dm;hs;sc	dm;ce;hs;rn;mm;sc
Fur2	Spx	18	10	3	5	dm	dm;hs;sc	dm;ce;mm;sc
Rpt4	p47	22	8	6	8	hs;rn	dm;hs;rn;mm;sc	dm;ce;hs;rn;sc
CG11876	wds	16	1	9	6	sc	dm;ce;hs;rn;mm;sc	dm;ce;hs;mm;sc
CG17765	CG17259	20	10	5	5	dm	dm;hs;mm;sc	dm;ce;hs;sc
RPL29_hs	RpS3A	9	1	2	6	sc	hs;sc	dm;ce;hs;sc
ninaE	drk	18	7	3	8	hs	dm;hs;rn;mm	dm;ce;hs;rn;mm;sc
Rpt4	CG4169	20	10	6	4	dm	dm;hs;rn;mm;sc	dm;hs;rn
chico	Alk	13	7	4	2	hs	dm;hs;rn	dm;hs
CG11660	alphaCop	7	1	1	5	sc	dm;sc	dm;ce;hs;sc
His2B;	VIP1_sc	5	1	4	0	sc	dm;hs;sc	sc
Smg1	CG4562	8	1	4	3	sc	dm;hs;rn;mm;sc	dm;hs;rn;sc
Sir2	ULP2_sc	4	1	3	0	sc	dm;ce;sc	sc
CG1513-RA	CG4562	8	1	4	3	sc	dm;hs;sc	dm;hs;rn;sc
RpA-70	asf1	15	1	8	6	sc	dm;ce;hs;mm;sc	dm;hs;mm;sc
CG5001-RA	Roc1a	10	1	3	6	sc	dm;hs;sc	dm;ce;hs;mm;sc
Aldh-III	Cul-3	20	7	4	9	hs	dm;hs;sc	dm;ce;hs;rn;mm;sc
His2B;	Droj2	9	1	4	4	sc	dm;hs;sc	dm;hs;sc
alphaCop	RpL24-like	10	1	5	4	sc	dm;ce;hs;sc	dm;hs;sc
RpL26	CG6994	14	7	4	3	hs	dm;hs;sc	dm;hs;sc
Hsp83	Droj2	14	1	9	4	sc	dm;ce;hs;rn;mm;sc	dm;hs;sc
Top3beta	CG12299	17	7	4	6	hs	dm;hs;sc	dm;ce;hs;rn;mm;sc
RpS14a	RpL30	9	1	6	2	sc	dm;ce;hs;sc	dm;sc
eIF4AIII	viaf	7	1	4	2	sc	dm;hs;mm;sc	dm;sc
Nab2	VTH2_sc	3	1	2	0	sc	dm;sc	sc
RpL4	pit	7	1	4	2	sc	dm;ce;sc	dm;sc
pps	Cand1	12	7	1	4	hs	dm;hs	dm;hs;rn
CG11899	ck	8	1	4	3	sc	dm;hs;sc	dm;ce;hs;sc
Act5C	Zyx	17	7	9	1	hs	dm;ce;hs;rn;mm;sc	dm;hs
Psf2	pqn-51_ce	13	9	2	2	ce	dm;ce	ce;sc
ATPsyn-beta	S6k	12	1	10	1	sc	dm;ce;hs;rn;mm;sc	dm;sc
emb	Tcp-1zeta	17	1	8	8	sc	dm;ce;hs;mm;sc	dm;ce;hs;rn;sc
CG2807	CG15440	8	1	4	3	sc	dm;hs;sc	dm;hs;sc
Uba1	Mad	19	7	6	6	hs	dm;ce;hs;sc	dm;ce;hs;mm
RpLP0	Cand1	17	7	6	4	hs	dm;ce;hs;sc	dm;hs;rn
Hop	sip3	13	1	6	6	sc	dm;hs;rn;sc	dm;ce;hs;sc
flr	regucalcin	16	10	4	2	dm	dm;mm;sc	dm;hs
Cdc42	Pak	19	8	8	3	hs;sc	dm;hs;rn;mm;sc	dm;hs;rn;sc
gammaTub23C	CG10635	9	1	4	4	sc	dm;hs;sc	dm;hs;sc
Srp68	Anxb11	11	10	0	1	dm	dm	dm;rn
emb	mle	16	7	8	1	hs	dm;ce;hs;mm;sc	dm;hs
trsn	Snx1	20	10	6	4	dm	dm;hs;rn;mm	dm;ce;sc
Ef1alpha48D	xrn-2_ce	19	7	8	4	hs	dm;ce;hs;rn;mm;sc	ce;hs;sc
CG11266	fne	12	10	0	2	dm	dm	dm;ce
sec63	Sc2	18	10	4	4	dm	dm;hs;sc	dm;ce;sc
26-29-p	eIF-3p66	15	9	2	4	ce	dm;ce;hs	dm;ce;hs
pho	krz	14	7	2	5	hs	dm;hs	dm;hs;rn;mm
Rpn11	Ubpy	22	7	9	6	hs	dm;ce;hs;rn;mm;sc	dm;hs;rn;mm;sc
Hsc70-4	T-cp1	27	7	10	10	hs	dm;ce;hs;rn;mm;sc	dm;ce;hs;rn;mm;sc
rpl-6_ce	BRIX1_hs	5	1	2	2	sc	ce;sc	hs;sc
Ef1gamma	NADK_hs	18	7	10	1	hs	dm;ce;hs;rn;mm;sc	hs;sc
pont	SAC1_sc	11	1	10	0	sc	dm;ce;hs;rn;mm;sc	sc
trio	CG6905	15	7	4	4	hs	dm;hs;rn;sc	dm;hs;sc
TfIIB	zyg-9_ce	10	1	6	3	sc	dm;hs;rn;sc	ce;hs;sc
RpL31	Nab2	7	1	4	2	sc	dm;hs;sc	dm;sc
Crc	RpS10b	22	10	6	6	dm	dm;ce;hs;mm	dm;ce;hs;sc
cpb	epg-6_ce	8	1	6	1	sc	dm;ce;rn;sc	ce;sc
CG5214	Nc73EF	20	10	4	6	ce;sc	dm;ce;sc	dm;ce;hs;sc
CG12339	CG14232	16	10	2	4	dm	dm;mm	dm;ce;hs
CG8545-RA	MAK21_sc	3	1	2	0	sc	dm;sc	sc
Vha68-2	VhaAC39-1	13	1	8	4	sc	dm;hs;rn;mm;sc	dm;ce;sc
ftt-2_ce	unc-45	12	1	7	4	sc	ce;hs;rn;mm;sc	dm;hs;sc
CG4546	Pp1alpha-96A	17	7	3	7	hs	dm;hs;rn	dm;ce;hs;mm;sc
Scm	Scm	12	10	1	1	dm	dm;hs	dm;hs
Hsp83	alph	15	1	9	5	sc	dm;ce;hs;rn;mm;sc	dm;ce;hs;rn;sc
Ca-P60A	Gfat2	20	10	4	6	dm	dm;ce;hs;rn	dm;ce;hs;sc
Dlc90F	Syt4	13	7	4	2	hs	dm;hs;mm	dm;hs;mm
eIF3-S9	regucalcin	18	10	6	2	dm	dm;ce;mm;sc	dm;hs
Y105E8B.5_ce	alc	13	7	2	4	hs	ce;hs	dm;hs;sc
CG11267	Chd64	22	10	4	8	dm	dm;hs;sc	dm;hs;rn;mm;sc
Hop	ERCC3_hs	10	1	6	3	sc	dm;hs;rn;sc	hs;mm;sc
mus205	TAF1_sc	3	1	2	0	sc	dm;sc	sc
lin19	CG2263	25	7	10	8	hs	dm;ce;hs;rn;mm;sc	dm;ce;hs;rn;sc
Hsc70Cb	Mov34	19	1	8	10	sc	dm;hs;rn;mm;sc	dm;ce;hs;rn;mm;sc
CG11107	lin19	22	7	5	10	hs	dm;ce;hs;sc	dm;ce;hs;rn;mm;sc
gem	Ef1gamma	22	10	2	10	dm	dm;mm	dm;ce;hs;rn;mm;sc
l(2)NC136	shrb	12	1	7	4	sc	dm;ce;hs;mm;sc	dm;hs;sc
CG6523	CG31619	13	7	4	2	hs	dm;ce;hs;mm;sc	dm;ce;hs
Nab2	Nacalpha	9	1	2	6	sc	dm;sc	dm;ce;rn;sc
CG5001-RA	Arf51F	11	1	3	7	sc	dm;hs;sc	dm;hs;rn;mm;sc
sl	CG6293-RA	14	7	5	2	hs	dm;hs;rn;sc	dm;hs
CG5009	tup	17	10	5	2	dm	dm;hs;rn;sc	dm;hs
Cnx99A	Gfat2	24	10	8	6	dm	dm;ce;hs;rn;sc	dm;ce;hs;sc
RpS4	Pk92B	13	7	2	4	hs	dm;hs	dm;ce;hs;sc
cpa	Ssrp	14	1	8	5	sc	dm;ce;hs;mm;sc	dm;hs;rn;mm;sc
ck	Hsc70Cb	12	1	3	8	sc	dm;ce;hs;sc	dm;hs;rn;mm;sc
Cul-3	Pxt	18	7	9	2	hs	dm;ce;hs;rn;mm;sc	dm;hs;mm
CG8801	alphaCop	10	1	4	5	sc	dm;hs;sc	dm;ce;hs;sc
Rpn3	Snx3	9	1	6	2	sc	dm;ce;rn;sc	dm;sc
MED16	Bap60	13	10	0	3	dm	dm	dm;mm;sc
RpL14	asf1	18	10	2	6	dm	dm;sc	dm;hs;mm;sc
spn-A	RPA2	16	10	2	4	dm	dm;sc	dm;hs;sc
Cctgamma	Act5C	16	1	6	9	sc	dm;hs;rn;sc	dm;ce;hs;rn;mm;sc
Chc	Nup54	21	9	8	4	ce	dm;ce;hs;mm;sc	dm;ce;hs
Ubi-p5E	rps-0_ce	7	1	2	4	sc	dm;sc	ce;rn;sc
CkIIalpha	CG2469	15	1	8	6	sc	dm;ce;rn;mm;sc	dm;hs;mm;sc
mri	pod1	12	10	0	2	dm	dm	dm;hs
PPA1_hs	Rpn1	9	1	2	6	sc	hs;sc	dm;ce;mm;sc
crl	CG3198	10	1	5	4	sc	dm;ce;hs;sc	dm;mm;sc
betaTub56D	CG3756	11	1	8	2	sc	dm;ce;hs;rn;sc	dm;sc
CG6370	Rho1	14	7	2	5	hs	dm;hs	dm;hs;mm;sc
Adam	Vps36	14	10	0	4	dm	dm	dm;ce;mm
mtRNApol	Uev1A	13	1	4	8	sc	dm;hs;sc	dm;ce;hs;mm;sc
Syt7	Cam	21	7	6	8	hs	dm;ce;hs;rn;mm;sc	dm;ce;hs;rn;mm;sc
blw	beta'Cop	15	1	8	6	sc	dm;hs;rn;mm;sc	dm;ce;hs;sc
l(1)G0320	Edem2	16	7	4	5	hs	dm;hs;rn	dm;ce;hs;sc
Cbs	Rpn11	12	1	2	9	sc	dm;sc	dm;ce;hs;rn;mm;sc
Droj2	Sply	9	1	4	4	sc	dm;hs;sc	dm;hs;sc
CG5525	Tip60	10	1	7	2	sc	dm;ce;hs;rn;mm;sc	dm;sc
l(2)37Cc	Pdi	20	10	4	6	dm	dm;hs;sc	dm;ce;hs;sc
Ca-P60A	wal	18	10	4	4	dm	dm;ce;hs;rn	dm;hs;sc
CG5933	CG7818	12	10	2	0	dm	dm;sc	dm
CG13993	Act5C	18	7	2	9	hs	dm;hs	dm;ce;hs;rn;mm;sc
His2Av	CG4968	17	7	6	4	hs	dm;hs;mm;sc	dm;ce;hs
CG1354	Pros45	17	1	6	10	sc	dm;ce;hs;sc	dm;ce;hs;rn;mm;sc
exo70	sec10	9	1	2	6	sc	dm;sc	dm;ce;hs;sc
Cand1	dre4	17	7	4	6	hs	dm;hs;rn	dm;hs;mm;sc
r	TPM1_sc	6	1	5	0	sc	dm;ce;hs;rn;sc	sc
ETF1_hs	CG6287	9	1	2	6	sc	hs;sc	dm;ce;hs;sc
Hsc70Cb	CG33138	15	1	8	6	sc	dm;hs;rn;mm;sc	dm;ce;hs;sc
nop5	AGO1	13	7	3	3	hs	dm;hs;sc	dm;ce;hs
CG9630	Pros54	9	1	2	6	sc	dm;hs;sc	dm;ce;mm;sc
Pcaf	MAE1_sc	6	1	5	0	sc	dm;hs;rn;mm;sc	sc
Vha55	tre-1_ce	4	1	2	1	sc	dm;sc	ce;sc
Got2	CTPsyn	8	1	6	1	sc	dm;ce;hs;sc	dm;sc
eIF4AIII	LSm7	13	1	4	8	sc	dm;hs;mm;sc	dm;ce;hs;mm;sc
Ras64B	Sos	15	7	3	5	hs	dm;ce;hs	dm;ce;hs;mm;sc
CG8258	CG1444	20	10	6	4	dm	dm;hs;rn;sc	dm;ce;sc
Hsc70-3	Nab2	11	1	8	2	sc	dm;hs;rn;mm;sc	dm;sc
Ak6	rept	19	7	4	8	hs	dm;hs;sc	dm;ce;hs;mm;sc
Rho1	Gbeta13F	12	1	5	6	sc	dm;hs;mm;sc	dm;hs;rn;sc
ssh	eIF6	10	1	3	6	sc	dm;hs;sc	dm;ce;hs;sc
RpL23	cpb	20	10	4	6	dm	dm;ce;hs	dm;ce;rn;sc
CG9922	dalao	12	10	2	0	dm	dm;hs	dm
Gapdh1	Hsc70-3	17	1	8	8	sc	dm;ce;hs;rn;sc	dm;hs;rn;mm;sc
mus209	Sh3beta	22	10	8	4	dm	dm;ce;hs;mm;sc	dm;ce;hs
porin	CG1129	7	1	4	2	sc	dm;rn;sc	dm;sc
Pgd	p38b	11	1	4	6	sc	dm;hs;sc	dm;ce;hs;rn;mm;sc
rpl-6_ce	snama	5	1	2	2	sc	ce;sc	dm;sc
Scsalpha	Chmp1	16	7	6	3	hs	dm;ce;hs;mm;sc	dm;hs;sc
Dp1	CG5001-RA	8	1	4	3	sc	dm;hs;sc	dm;hs;sc
Fib	RpL10	12	1	5	6	sc	dm;hs;mm;sc	dm;ce;hs;sc
Hsp83	VIP1_sc	10	1	9	0	sc	dm;ce;hs;rn;mm;sc	sc
Cul-3	dre4	22	7	9	6	hs	dm;ce;hs;rn;mm;sc	dm;hs;mm;sc
CG4747	CG3099	10	10	0	0	dm	dm	dm
CG17059	CSN3	14	10	2	2	dm	dm;hs	dm;mm
RpL7A	MAK21_sc	5	1	4	0	sc	dm;hs;sc	sc
Pgk	CG7993	11	1	6	4	sc	dm;hs;rn;sc	dm;hs;sc
ns3	ck	6	1	2	3	sc	dm;sc	dm;ce;hs;sc
CG8507	LpR1	13	7	4	2	hs	dm;hs;rn	dm;hs
pAbp	MAK21_sc	8	1	7	0	sc	dm;ce;hs;rn;mm;sc	sc
CG7023	CG11107	16	7	4	5	hs	dm;hs;sc	dm;ce;hs;sc
CG1826	GalNAc-T1	13	9	2	2	ce	dm;ce	dm;ce;hs
Rpn11	Act5C	19	1	9	9	sc	dm;ce;hs;rn;mm;sc	dm;ce;hs;rn;mm;sc
Rpt3	plp-1_ce	13	9	4	0	ce	dm;ce;hs;sc	ce
His2Av	PSY2_sc	7	1	6	0	sc	dm;hs;mm;sc	sc
Lam	Pen	12	10	2	0	dm	dm;hs	dm
bip2	bip2	11	3	4	4	mm	dm;hs;mm	dm;hs;mm
Tm1	eIF-1A	18	9	3	6	ce	dm;ce;hs;mm	dm;ce;hs;sc
Act5C	crl	15	1	9	5	sc	dm;ce;hs;rn;mm;sc	dm;ce;hs;sc
mRpL3	ns1	7	1	4	2	sc	dm;hs;sc	dm;sc
Pp1alpha-96A	PIAS1_hs	15	7	7	1	hs	dm;ce;hs;mm;sc	hs;sc
DOM3Z_hs	RpL13	7	1	2	4	sc	hs;sc	dm;hs;sc
THNSL2_hs	Pros54	9	1	2	6	sc	hs;sc	dm;ce;mm;sc
Droj2	Rop	11	1	4	6	sc	dm;hs;sc	dm;hs;rn;sc
eIF3-S10	CG2263	25	9	8	8	ce	dm;ce;hs;mm;sc	dm;ce;hs;rn;sc
Droj2	CG8184	9	1	4	4	sc	dm;hs;sc	dm;hs;mm;sc
Pk92B	PDCD11_hs	7	1	4	2	sc	dm;ce;hs;sc	hs;sc
krz	Cdc42	20	7	5	8	hs	dm;hs;rn;mm	dm;hs;rn;mm;sc
pcs	baf	16	10	2	4	dm	dm;hs	dm;ce;hs
Usp7	Sce	14	7	3	4	hs	dm;hs;sc	dm;hs;mm
Acon	Rpn11	13	1	3	9	sc	dm;ce;sc	dm;ce;hs;rn;mm;sc
Hsc70-4	Cul-3	26	7	10	9	hs	dm;ce;hs;rn;mm;sc	dm;ce;hs;rn;mm;sc
CG9947-RA	Hsc70Cb	11	1	2	8	sc	dm;sc	dm;hs;rn;mm;sc
CG10466	Top2	22	9	5	8	ce	dm;ce;hs;sc	dm;ce;hs;mm;sc
Cyp1	Sod	21	10	5	6	dm	dm;ce;hs;mm;sc	dm;hs;rn;sc
par-1	Bre1	8	1	1	6	sc	dm;sc	dm;hs;rn;sc
CkIIalpha	Rpd3	17	1	8	8	sc	dm;ce;rn;mm;sc	dm;ce;hs;rn;mm;sc
cdc2c	Rpn12	9	1	4	4	sc	dm;rn;sc	dm;hs;sc
CG6712	Rbm13	14	10	2	2	dm	dm;sc	dm;sc
dco	Cbs	5	1	2	2	sc	dm;sc	dm;sc
babo	Snx6	14	7	3	4	hs	dm;ce;hs	dm;ce;hs
Hsc70-4	PDCD11_hs	13	1	10	2	sc	dm;ce;hs;rn;mm;sc	hs;sc
aPKC	Rab2	12	7	3	2	hs	dm;hs;mm	dm;hs
Cdk5	CG11523	14	7	5	2	hs	dm;hs;rn;mm;sc	dm;hs
Top2	arm	21	7	8	6	hs	dm;ce;hs;mm;sc	dm;ce;hs;mm
Mlp84B	CG13830-RB	12	10	2	0	dm	dm;hs	dm
krz	RpS3A	18	7	5	6	hs	dm;hs;rn;mm	dm;ce;hs;sc
Pros26	eIF2B-alpha	22	9	5	8	ce	dm;ce;hs;sc	dm;ce;hs;mm;sc
CG6178	ADE17_sc	4	1	3	0	sc	dm;ce;hs;sc	sc
CSN5	xrn-2_ce	19	7	8	4	hs	dm;ce;hs;mm;sc	ce;hs;sc
Arp14D	Mov34	15	1	4	10	sc	dm;hs;sc	dm;ce;hs;rn;mm;sc
comt	Ykt6	13	1	8	4	sc	dm;hs;rn;mm;sc	dm;ce;sc
ftt-2_ce	GCN1L1_hs	16	7	7	2	hs	ce;hs;rn;mm;sc	hs;sc
Nop56	BRIX1_hs	13	7	4	2	hs	dm;hs;sc	hs;sc
RpL27A	Hsc70-1	6	1	4	1	sc	dm;hs;sc	dm;sc
gammaTub23C	Arc-p34	10	1	4	5	sc	dm;hs;sc	dm;hs;mm;sc
lin19	SGT1_sc	11	1	10	0	sc	dm;ce;hs;rn;mm;sc	sc
Galt	beta'Cop	9	1	2	6	sc	dm;sc	dm;ce;hs;sc
Hsc70-1	GAB1_sc	2	1	1	0	sc	dm;sc	sc
Hsc70-4	CG1104	20	10	10	0	dm	dm;ce;hs;rn;mm;sc	dm
rps-0_ce	VIP1_sc	5	1	4	0	sc	ce;rn;sc	sc
Sgt	CG15436	18	9	6	3	ce	dm;ce;hs;mm;sc	dm;ce;sc
Cand1	Prp19	19	7	4	8	hs	dm;hs;rn	dm;ce;hs;mm;sc
Sod	Rpn1	13	1	6	6	sc	dm;hs;rn;sc	dm;ce;mm;sc
ATPsyn-beta	REG	23	7	10	6	hs	dm;ce;hs;rn;mm;sc	dm;ce;hs;rn
CG9267-RA	CG30190;CG30193	6	1	1	4	sc	dm;sc	dm;ce;hs;sc
Prm	CG12339	14	10	2	2	dm	dm;ce	dm;mm
Rpn11	Aprt	16	1	9	6	sc	dm;ce;hs;rn;mm;sc	dm;hs;rn;sc
Cbs	ESD_hs	5	1	2	2	sc	dm;sc	hs;sc
SmG	wds	11	1	4	6	sc	dm;hs;sc	dm;ce;hs;mm;sc
Ubi-p5E	CG12054	6	1	2	3	sc	dm;sc	dm;hs;sc
RpL13A	CG33228	7	1	4	2	sc	dm;hs;sc	dm;sc
CG3756	ZNRD1_hs	5	1	2	2	sc	dm;sc	hs;sc
Rpt1	CG1444	20	10	6	4	dm	dm;hs;rn;sc	dm;ce;sc
Prosalpha5	MOT2_sc	6	1	5	0	sc	dm;ce;hs;sc	sc
Aats-phe	Hsc70Cb	13	1	4	8	sc	dm;hs;sc	dm;hs;rn;mm;sc
CTCF	bip2	15	7	4	4	hs	dm;hs;mm	dm;hs;mm
mask	BG:DS02740.8	16	10	5	1	dm	dm;ce;hs;mm;sc	dm;hs
mrj	HSP104_sc	4	1	3	0	sc	dm;ce;hs;sc	sc
RpS27A	RpL31	9	1	4	4	sc	dm;hs;sc	dm;hs;sc
Cdk5	CSN5	20	7	5	8	hs	dm;hs;rn;mm;sc	dm;ce;hs;mm;sc
Rpn12	Smg1	9	1	4	4	sc	dm;hs;sc	dm;hs;rn;mm;sc
scu	Ald	14	10	1	3	dm	dm;hs	dm;hs;rn
Ubi-p5E	S6k	4	1	2	1	sc	dm;sc	dm;sc
p38b	Dhc64C	16	5	6	5	rn	dm;ce;hs;rn;mm;sc	dm;hs;rn;sc
CtBP	pAbp	19	10	2	7	dm	dm;hs	dm;ce;hs;rn;mm;sc
RpII215	Rpt4	16	1	9	6	sc	dm;ce;hs;rn;mm;sc	dm;hs;rn;mm;sc
T-cp1	arx-5_ce	17	1	10	6	sc	dm;ce;hs;rn;mm;sc	ce;hs;mm;sc
RpS14a	RpL4	11	1	6	4	sc	dm;ce;hs;sc	dm;ce;sc
Hsp83	CG3295	12	1	9	2	sc	dm;ce;hs;rn;mm;sc	dm;sc
Pp2A-29B	Apc10	19	7	8	4	hs	dm;ce;hs;mm;sc	dm;hs;mm
DOHH_hs	CG10635	7	1	2	4	sc	hs;sc	dm;hs;sc
RpL26	Nedd8	17	7	4	6	hs	dm;hs;sc	dm;ce;hs;mm
CG13097	Nop56	7	1	2	4	sc	dm;sc	dm;hs;sc
sec6	sec5	14	10	2	2	dm	dm;mm	dm;hs
Nab2	Cdk12	5	1	2	2	sc	dm;sc	dm;sc
Got2	GLUD1_hs	15	7	6	2	hs	dm;ce;hs;sc	hs;sc
polo	bi	16	10	6	0	dm	dm;ce;mm;sc	dm
Pros26.4	smt3	21	1	10	10	sc	dm;ce;hs;rn;mm;sc	dm;ce;hs;rn;mm;sc
Ubi-p5E	MOT2_sc	3	1	2	0	sc	dm;sc	sc
Gclm	Gclc	14	10	2	2	dm	dm;hs	dm;sc
Vha36-1	ERCC3_hs	6	1	2	3	sc	dm;sc	hs;mm;sc
Ubi-p5E	Arp14D	7	1	2	4	sc	dm;sc	dm;hs;sc
BRWD3	Gas41	11	1	4	6	sc	dm;hs;rn;mm;sc	dm;ce;mm;sc
alien	arm	14	3	5	6	mm	dm;ce;hs;mm	dm;ce;hs;mm
His4	CG4164	18	7	10	1	hs	dm;ce;hs;rn;mm;sc	dm;hs
eIF3-S8	Rack1	13	1	4	8	sc	dm;ce;sc	dm;ce;hs;rn;sc
Fkbp13	RhoGDI	16	10	2	4	dm	dm;sc	dm;hs;sc
Ef1alpha48D	CG13090	13	1	8	4	sc	dm;ce;hs;rn;mm;sc	dm;hs;sc
CkIIalpha	dre4	15	1	8	6	sc	dm;ce;rn;mm;sc	dm;hs;mm;sc
Sox21b	Chd1	11	7	1	3	hs	dm;hs	dm;hs;sc
Pgi	Kap-alpha1	7	1	4	2	sc	dm;hs;sc	dm;sc
RpS21	step	22	10	8	4	dm	dm;ce;hs;rn;sc	dm;ce;hs;sc
CG17337	Atg5	18	10	4	4	dm	dm;hs;sc	dm;hs;mm
Pi3K21B	MED28	17	7	6	4	hs	dm;hs;rn;mm	dm;hs;mm
CG4364	eIF6	9	1	2	6	sc	dm;sc	dm;ce;hs;sc
hipk	Kap-alpha1	7	1	4	2	sc	dm;ce;rn;sc	dm;sc
sec23	sec31	5	1	2	2	sc	dm;sc	dm;sc
dco	wts	8	1	2	5	sc	dm;sc	dm;ce;hs;sc
Vha55	AP-50	7	1	2	4	sc	dm;sc	dm;ce;hs;sc
drk	COBRA1_hs	17	7	8	2	hs	dm;ce;hs;rn;mm;sc	hs;rn
dco	coq5	7	1	2	4	sc	dm;sc	dm;ce;sc
CG15100	Rpn11	12	1	2	9	sc	dm;sc	dm;ce;hs;rn;mm;sc
Hsp83	RAD3_sc	10	1	9	0	sc	dm;ce;hs;rn;mm;sc	sc
Hsc70Cb	ZFP36_hs	18	7	8	3	hs	dm;hs;rn;mm;sc	hs;mm;sc
mle	Cul-3	17	7	1	9	hs	dm;hs	dm;ce;hs;rn;mm;sc
Prosbeta3	alc	16	7	5	4	hs	dm;ce;hs;sc	dm;hs;sc
RpS19a	CG9630	7	1	4	2	sc	dm;hs;sc	dm;hs;sc
POLR2H_hs	His3.3A	10	1	2	7	sc	hs;sc	dm;ce;hs;rn;sc
ImpL3	CG2789	14	10	4	0	dm	dm;hs;rn	dm
ADA_hs	ADA_hs	11	7	2	2	hs	hs;sc	hs;sc
Rpb4	Pros54	11	1	4	6	sc	dm;hs;sc	dm;ce;mm;sc
Sox21b	Rpd3	16	7	1	8	hs	dm;hs	dm;ce;hs;rn;mm;sc
hrg	Wdr82	9	1	4	4	sc	dm;hs;sc	dm;hs;sc
RpLP1	DOS2_sc	7	1	6	0	sc	dm;ce;hs;sc	sc
dpa	HSP104_sc	4	1	3	0	sc	dm;ce;sc	sc
CG17737	Nup358	18	7	6	5	hs	dm;ce;hs;sc	dm;ce;hs;sc
smt3	Sin3A	24	8	10	6	hs;sc	dm;ce;hs;rn;mm;sc	dm;hs;mm;sc
CG5599	GCN1L1_hs	5	1	2	2	sc	dm;ce;sc	hs;sc
xrn-2_ce	dco	7	1	4	2	sc	ce;hs;sc	dm;sc
Nap1	ARO8_sc	5	1	4	0	sc	dm;mm;sc	sc
wal	Gp93	22	10	4	8	dm	dm;hs;sc	dm;ce;hs;rn;mm
CG33228	pen	7	1	2	4	sc	dm;sc	dm;hs;sc
ATPsyn-beta	CaMKII	16	1	10	5	sc	dm;ce;hs;rn;mm;sc	dm;ce;hs;rn;mm;sc
Cam	Aldh	15	1	8	6	sc	dm;ce;hs;rn;mm;sc	dm;ce;hs;sc
RpS27A	Cbl	15	7	4	4	hs	dm;hs;sc	dm;hs;mm
blw	ATPsyn-d	18	10	8	0	dm	dm;hs;rn;mm;sc	dm
EG:131F2.3	eIF3-S10	17	7	2	8	hs	dm;hs	dm;ce;hs;mm;sc
mmd	l(2)37Cc	12	7	1	4	hs	dm;hs	dm;hs;sc
RpLP1	ZAP3	18	10	6	2	dm	dm;ce;hs;sc	dm;mm
Iswi	TAF1_sc	4	1	3	0	sc	dm;mm;sc	sc
Ef1beta	eIF-4a	21	7	8	6	hs	dm;hs;rn;mm;sc	dm;ce;hs;rn
UbcD10	Mad	19	7	6	6	hs	dm;ce;hs;mm	dm;ce;hs;mm
vtd	Pros26.4	21	7	4	10	hs	dm;hs;mm	dm;ce;hs;rn;mm;sc
RpS3A	EMG1_hs	9	1	6	2	sc	dm;ce;hs;sc	hs;sc
Hsc70-1	Atg4	5	1	1	3	sc	dm;sc	dm;ce;sc
Bx42	raps	18	10	4	4	dm	dm;hs;sc	dm;ce;hs
Tapdelta	Cand1	15	7	4	4	hs	dm;ce;hs	dm;hs;rn
RpLP0	pit	9	1	6	2	sc	dm;ce;hs;sc	dm;sc
Droj2	Vha100-2	6	1	4	1	sc	dm;hs;sc	dm;sc
CG9630	dpa	6	1	2	3	sc	dm;hs;sc	dm;ce;sc
krz	Pk92B	16	7	5	4	hs	dm;hs;rn;mm	dm;ce;hs;sc
Ef1alpha48D	Cam	17	1	8	8	sc	dm;ce;hs;rn;mm;sc	dm;ce;hs;rn;mm;sc
RPL29_hs	RpS17	5	1	2	2	sc	hs;sc	dm;sc
Hsp60	pit	11	1	8	2	sc	dm;ce;hs;rn;sc	dm;sc
CG6905	GCN1L1_hs	13	7	4	2	hs	dm;hs;sc	hs;sc
RpL18A	SPoCk	16	10	4	2	dm	dm;ce;hs	dm;sc
RpII15	l(3)01239	10	1	4	5	sc	dm;hs;sc	dm;ce;hs;sc
Hsc70-1	Upf1	6	1	1	4	sc	dm;sc	dm;hs;mm;sc
Shal	Shal	15	7	4	4	hs	dm;ce;hs;rn;mm	dm;ce;hs;rn;mm
dia	eIF4AIII	9	1	4	4	sc	dm;ce;hs;sc	dm;hs;mm;sc
TADA2B_hs	TAF12_sc	3	1	2	0	sc	hs;sc	sc
N	MED17	16	10	4	2	dm	dm;ce;hs;rn	dm;mm
CG17259	PhKgamma	9	1	5	3	sc	dm;ce;hs;sc	dm;hs;sc
Rac1	Rho1	14	3	6	5	mm	dm;hs;rn;mm	dm;hs;mm;sc
mts	Sgf11	20	10	8	2	dm	dm;ce;hs;mm;sc	dm;hs
Ssrp	slbo	18	7	5	6	hs	dm;hs;rn;mm;sc	dm;hs;rn;mm
fliI	smt3	14	1	3	10	sc	dm;ce;sc	dm;ce;hs;rn;mm;sc
Hsc70-1	Droj2	6	1	1	4	sc	dm;sc	dm;hs;sc
CG7427	CG17059	13	7	4	2	hs	dm;hs;sc	dm;hs
E2f	l(2)37Cg	13	7	2	4	hs	dm;hs;mm	dm;hs;sc
RpL5	pit	9	1	6	2	sc	dm;ce;hs;sc	dm;sc
MED10	TRIP4_hs	11	7	4	0	hs	dm;hs;sc	hs
CG2807	CG13298	17	11	4	2	dm;hs	dm;hs;sc	dm;hs
krz	TWISTNB_hs	12	7	5	0	hs	dm;hs;rn;mm	hs
Aldh	Ubi-p5E	9	1	6	2	sc	dm;ce;hs;sc	dm;sc
Vha68-2	CG1354	15	1	8	6	sc	dm;hs;rn;mm;sc	dm;ce;hs;sc
CG10466	CG3605	10	1	5	4	sc	dm;ce;hs;sc	dm;ce;sc
RpLP1	cpb	22	10	6	6	dm	dm;ce;hs;sc	dm;ce;rn;sc
Tcp-1zeta	Mi-2	13	1	8	4	sc	dm;ce;hs;rn;sc	dm;mm;sc
nAcRalpha-30D	garz	14	8	3	3	hs;rn	dm;ce;hs;rn	dm;hs;rn;sc
vtd	Hsp83	20	7	4	9	hs	dm;hs;mm	dm;ce;hs;rn;mm;sc
ran	RagC	22	9	8	5	ce	dm;ce;hs;rn;sc	dm;ce;hs;sc
eIF-2beta	eIF5	16	8	4	4	hs;sc	dm;hs;sc	dm;hs;sc
His2B;	Rpt4	11	1	4	6	sc	dm;hs;sc	dm;hs;rn;mm;sc
C37E2.1_ce	GCN1L1_hs	5	1	2	2	sc	ce;sc	hs;sc
Pros54	Hsc70Cb	25	11	6	8	dm;sc	dm;ce;mm;sc	dm;hs;rn;mm;sc
Vha26	CG4365	10	1	6	3	sc	dm;ce;hs;sc	dm;hs;sc
Hsc70-5	alphaCop	12	1	6	5	sc	dm;hs;rn;sc	dm;ce;hs;sc
cathD	Tcp-1zeta	26	10	8	8	dm	dm;ce;hs;mm;sc	dm;ce;hs;rn;sc
Arr1	Pde9	13	10	0	3	dm	dm	dm;hs;mm;sc
CoVa	CG8545-RA	9	1	6	2	sc	dm;ce;hs;sc	dm;sc
CG11107	ns2	10	1	5	4	sc	dm;ce;hs;sc	dm;hs;sc
RpS3A	smt3	24	8	6	10	hs;sc	dm;ce;hs;sc	dm;ce;hs;rn;mm;sc
LanA	PRL-1	6	1	2	3	sc	dm;hs;sc	dm;hs;sc
bys	CG4612	8	1	6	1	sc	dm;hs;rn;sc	dm;sc
Zpr1	HUB1_sc	7	1	6	0	sc	dm;ce;hs;sc	sc
RpS17	RpS25	7	1	2	4	sc	dm;sc	dm;hs;sc
Nab2	sec13	7	1	2	4	sc	dm;sc	dm;ce;sc
COQ7	COQ4_sc	3	1	2	0	sc	dm;sc	sc
Hsc70Cb	CG17652	11	1	8	2	sc	dm;hs;rn;mm;sc	dm;sc
lace	lace	16	8	4	4	hs;sc	dm;ce;hs;sc	dm;ce;hs;sc
CG10077	Dys	13	7	3	3	hs	dm;hs;sc	dm;ce;hs
Hsp60	CaMKII	14	1	8	5	sc	dm;ce;hs;rn;sc	dm;ce;hs;rn;mm;sc
porin	Gp93	22	10	4	8	dm	dm;rn;sc	dm;ce;hs;rn;mm
eff	MOT2_sc	7	1	6	0	sc	dm;ce;hs;mm;sc	sc
fzy	CG5174	12	10	0	2	dm	dm	dm;ce
Sam-S	smt3	16	1	5	10	sc	dm;hs;mm;sc	dm;ce;hs;rn;mm;sc
Hsc70-3	MNN4_sc	9	1	8	0	sc	dm;hs;rn;mm;sc	sc
Tapdelta	CSN5	19	7	4	8	hs	dm;ce;hs	dm;ce;hs;mm;sc
veli	Dys	18	10	5	3	ce;hs	dm;ce;hs;rn;mm	dm;ce;hs
Sos	ns3	8	1	5	2	sc	dm;ce;hs;mm;sc	dm;sc
mRpL23	mRpS30	12	10	2	0	dm	dm;hs	dm
Pros26	Prosalpha7	22	11	5	6	dm;sc	dm;ce;hs;sc	dm;ce;hs;sc
His3;	escl	12	10	2	0	dm	dm;hs	dm
cdc2c	fry	14	10	4	0	dm	dm;rn;sc	dm
RpLP0-like	CG4364	5	1	2	2	sc	dm;sc	dm;sc
RhoGAP92B	RhoGAP92B	5	1	2	2	sc	dm;mm;sc	dm;mm;sc
Vps20	YHR080C_sc	4	1	3	0	sc	dm;hs;sc	sc
CG4849	CG17652	7	1	4	2	sc	dm;ce;sc	dm;sc
Pgi	Iswi	8	1	4	3	sc	dm;hs;sc	dm;mm;sc
eIF4AIII	Pdcd4	11	3	4	4	mm	dm;hs;mm;sc	dm;rn;mm
Mad	bowl	16	10	6	0	dm	dm;ce;hs;mm	dm
Glut1	CG7949	11	1	4	6	sc	dm;hs;rn;mm;sc	dm;ce;hs;sc
r	Mdh2	16	7	5	4	hs	dm;ce;hs;rn;sc	dm;hs;sc
MED10	CG3008	14	10	4	0	dm	dm;hs;sc	dm
ebp-1_ce	Rpt4	13	1	6	6	sc	ce;hs;rn;sc	dm;hs;rn;mm;sc
twin	CG7033	9	1	4	4	sc	dm;hs;sc	dm;rn;sc
Nab2	Kdm2	6	1	2	3	sc	dm;sc	dm;hs;sc
RpL5	RpS5a	11	1	6	4	sc	dm;ce;hs;sc	dm;hs;sc
CG17737	RpS28b	17	7	6	4	hs	dm;ce;hs;sc	dm;hs;sc
vpr-1_ce	CG9865	11	1	6	4	sc	ce;hs;rn;sc	dm;hs;sc
Sirt2	CG17508-RA	13	10	2	1	dm	dm;sc	dm;hs
Snap	Syx8	17	11	4	2	dm;hs	dm;hs;sc	dm;hs
Rab1	beta'Cop	12	1	5	6	sc	dm;ce;hs;sc	dm;ce;hs;sc
CG7967	CTPsyn	11	10	0	1	dm	dm	dm;sc
viaf	plx	7	1	2	4	sc	dm;sc	dm;hs;sc
POLR2E_hs	EG:BACR7A4.17	6	1	2	3	sc	hs;sc	dm;ce;sc
eIF2B-alpha	lic	21	9	8	4	ce	dm;ce;hs;mm;sc	dm;ce;hs;rn;sc
CkIIalpha	ELOF1_hs	11	1	8	2	sc	dm;ce;rn;mm;sc	hs;sc
Ubi-p5E	RpL38	7	1	2	4	sc	dm;sc	dm;hs;sc
Got2	ADE16_sc	7	1	6	0	sc	dm;ce;hs;sc	sc
Prosbeta2	Pros54	13	1	6	6	sc	dm;ce;hs;sc	dm;ce;mm;sc
CG16817	CG11267	16	10	2	4	dm	dm;hs	dm;hs;sc
Prosalpha5	Cbl	16	7	5	4	hs	dm;ce;hs;sc	dm;hs;mm
ftt-2_ce	mle	15	7	7	1	hs	ce;hs;rn;mm;sc	dm;hs
CG7834	Sucb	12	1	5	6	sc	dm;ce;hs;sc	dm;ce;hs;sc
CoVa	Droj2	11	1	6	4	sc	dm;ce;hs;sc	dm;hs;sc
Erk7	Erk7	15	7	4	4	hs	dm;hs;rn	dm;hs;rn
GCN1L1_hs	tsr	9	1	2	6	sc	hs;sc	dm;hs;rn;sc
Pp1alpha-96A	CG6664	18	7	7	4	hs	dm;ce;hs;mm;sc	dm;ce;hs
Cand1	CG8939	14	7	4	3	hs	dm;hs;rn	dm;hs;sc
Tom70	HSP104_sc	5	1	4	0	sc	dm;hs;sc	sc
CG10077	RpS7	10	1	3	6	sc	dm;hs;sc	dm;ce;hs;sc
Pros45	CG4980	22	10	10	2	dm	dm;ce;hs;rn;mm;sc	dm;hs
dco	pelo	7	1	2	4	sc	dm;sc	dm;hs;sc
Crc	crl	20	9	6	5	ce	dm;ce;hs;mm	dm;ce;hs;sc
coro	His2Av	13	1	6	6	sc	dm;hs;rn;sc	dm;hs;mm;sc
Act5C	Abi	19	7	9	3	hs	dm;ce;hs;rn;mm;sc	dm;ce;hs
CG5862	CG1104	12	10	2	0	dm	dm;hs	dm
Sod2	FAM192A_hs	11	7	4	0	hs	dm;hs;sc	hs
Fmo-2	boca	14	10	0	4	dm	dm	dm;hs;mm
Droj2	Slu7	9	1	4	4	sc	dm;hs;sc	dm;hs;sc
Sam-S	CG6195	10	1	5	4	sc	dm;hs;mm;sc	dm;mm;sc
Pros54	CG6178	10	1	6	3	sc	dm;ce;mm;sc	dm;ce;hs;sc
Arf79F	MOT2_sc	6	1	5	0	sc	dm;ce;hs;sc	sc
Kap-alpha3	drk	18	7	3	8	hs	dm;ce;hs	dm;ce;hs;rn;mm;sc
Cdk7	p38b	10	1	3	6	sc	dm;hs;sc	dm;ce;hs;rn;mm;sc
Rsf1	CG6843	13	7	2	4	hs	dm;hs;mm	dm;ce;hs
Hsc70-1	Kr	5	1	1	3	sc	dm;sc	dm;mm;sc
RpL23A	LYAR_hs	13	7	6	0	hs	dm;ce;hs;sc	hs
glo	ZK121.2_ce	11	9	2	0	ce	dm;ce	ce
Hsc70Cb	rb	11	1	8	2	sc	dm;hs;rn;mm;sc	dm;sc
Pfk	Rpn1	15	1	8	6	sc	dm;hs;rn;mm;sc	dm;ce;mm;sc
BcDNA.GH04978	Bre1	9	1	2	6	sc	dm;hs;sc	dm;hs;rn;sc
eIF3-S10	Rpn11	18	1	8	9	sc	dm;ce;hs;mm;sc	dm;ce;hs;rn;mm;sc
crl	CG8635	10	1	5	4	sc	dm;ce;hs;sc	dm;mm;sc
CG7834	CG7338	9	1	5	3	sc	dm;ce;hs;sc	dm;hs;sc
Droj2	vpr-1_ce	11	1	4	6	sc	dm;hs;sc	ce;hs;rn;sc
His2Av	ras	11	1	6	4	sc	dm;hs;mm;sc	dm;ce;hs;sc
RpS3A	RpL11	11	1	6	4	sc	dm;ce;hs;sc	dm;ce;sc
NHP2	Nab2	7	1	4	2	sc	dm;hs;sc	dm;sc
beta'Cop	mrj	10	1	6	3	sc	dm;ce;hs;sc	dm;ce;hs;sc
La	Cdc27	17	10	1	6	dm	dm;ce	dm;ce;mm;sc
Uba1	Mcm3	15	1	6	8	sc	dm;ce;hs;sc	dm;hs;rn;mm;sc
RpII33	TfIIFalpha	13	7	4	2	hs	dm;hs;sc	dm;hs
RpS15Aa	rps-0_ce	11	1	6	4	sc	dm;ce;hs;sc	ce;rn;sc
Rpt4	CG11107	12	1	6	5	sc	dm;hs;rn;mm;sc	dm;ce;hs;sc
RpS7	MOT2_sc	7	1	6	0	sc	dm;ce;hs;sc	sc
Hsc70-1	Rop	8	1	1	6	sc	dm;sc	dm;hs;rn;sc
Rab1	ImpL3	19	10	5	4	dm	dm;ce;hs;sc	dm;hs;rn
CG4335	CaMKII	7	1	1	5	sc	dm;sc	dm;ce;hs;rn;mm;sc
Nap1	unc-45	9	1	4	4	sc	dm;mm;sc	dm;hs;sc
Mer	polybromo	15	10	2	3	dm	dm;hs;rn	dm;mm;sc
Pros54	Karybeta3	14	1	6	7	sc	dm;ce;mm;sc	dm;ce;hs;mm;sc
porin	Amph	7	1	4	2	sc	dm;rn;sc	dm;sc
SmF	SmG	17	7	6	4	hs	dm;ce;hs;sc	dm;hs;sc
RpL15	eIF6	11	1	4	6	sc	dm;hs;sc	dm;ce;hs;sc
Chc	Sucb	24	10	8	6	dm	dm;ce;hs;mm;sc	dm;ce;hs;sc
Cam	Spx	14	1	8	5	sc	dm;ce;hs;rn;mm;sc	dm;ce;mm;sc
r	CG10418	10	1	5	4	sc	dm;ce;hs;rn;sc	dm;hs;sc
Nmnat	Kap-alpha1	7	1	4	2	sc	dm;hs;sc	dm;sc
Kap-alpha1	Git	17	10	2	5	dm	dm;sc	dm;ce;hs;mm
Tbp-1	vpr-1_ce	17	1	10	6	sc	dm;ce;hs;rn;mm;sc	ce;hs;rn;sc
CG8435	CG15141	12	10	2	0	dm	dm;sc	dm
l(2)NC136	Cdk8	12	1	7	4	sc	dm;ce;hs;mm;sc	dm;hs;sc
cdc2c	CG6523	18	10	4	4	dm	dm;rn;sc	dm;ce;hs;mm;sc
RpL5	eIF-5A	19	7	6	6	hs	dm;ce;hs;sc	dm;ce;hs;sc
Arp14D	ctp	11	1	4	6	sc	dm;hs;sc	dm;ce;rn;sc
Vha68-2	Rpn1	15	1	8	6	sc	dm;hs;rn;mm;sc	dm;ce;mm;sc
Hsp83	Ocrl	14	1	9	4	sc	dm;ce;hs;rn;mm;sc	dm;ce;sc
CG6287	Maf1	11	1	6	4	sc	dm;ce;hs;sc	dm;hs;sc
CG9865	Aldh-III	9	1	4	4	sc	dm;hs;sc	dm;hs;sc
eIF-5A	Sh3beta	20	10	6	4	dm	dm;ce;hs;sc	dm;ce;hs
Aats-glupro	Sucb	20	10	4	6	dm	dm;ce;hs;sc	dm;ce;hs;sc
LSm7	Nop56	13	1	8	4	sc	dm;ce;hs;mm;sc	dm;hs;sc
RpL23A	CG33228	9	1	6	2	sc	dm;ce;hs;sc	dm;sc
RpL26	smt3	21	7	4	10	hs	dm;hs;sc	dm;ce;hs;rn;mm;sc
CG7967	Vps4	16	10	0	6	dm	dm	dm;ce;hs;sc
RpA-70	CG5001-RA	12	1	8	3	sc	dm;ce;hs;mm;sc	dm;hs;sc
hipk	SF2	11	1	4	6	sc	dm;ce;rn;sc	dm;hs;mm;sc
Rpn12	Rpn3	11	1	4	6	sc	dm;hs;sc	dm;ce;rn;sc
CG6712	par-1	4	1	2	1	sc	dm;sc	dm;sc
Hsp60	mts	17	1	8	8	sc	dm;ce;hs;rn;sc	dm;ce;hs;mm;sc
eIF3-S10	eIF4G	11	1	8	2	sc	dm;ce;hs;mm;sc	dm;sc
nito	HRSP12_hs	10	7	1	2	hs	dm;hs	hs;sc
Sin3A	CG7048	19	7	6	6	hs	dm;hs;mm;sc	dm;ce;hs;sc
CG11107	ftt-2_ce	19	7	5	7	hs	dm;ce;hs;sc	ce;hs;rn;mm;sc
Got2	Nab2	9	1	6	2	sc	dm;ce;hs;sc	dm;sc
Rpd3	Rpd3	17	1	8	8	sc	dm;ce;hs;rn;mm;sc	dm;ce;hs;rn;mm;sc
Fkbp13	Hsc70Cb	20	10	2	8	dm	dm;sc	dm;hs;rn;mm;sc
Ubi-p5E	Arp5	7	1	2	4	sc	dm;sc	dm;hs;sc
Vha68-2	ebi	15	1	8	6	sc	dm;hs;rn;mm;sc	dm;hs;mm;sc
Hel25E	Tapdelta	18	10	4	4	dm	dm;mm;sc	dm;ce;hs
alt	CG5037	12	10	0	2	dm	dm	dm;sc
Hsp83	CG8258	16	1	9	6	sc	dm;ce;hs;rn;mm;sc	dm;hs;rn;sc
Nab2	Tps1	5	1	2	2	sc	dm;sc	dm;sc
l(2)03709	Ahcy13	24	10	8	6	dm	dm;hs;rn;mm;sc	dm;ce;hs;sc
ttk	a	10	10	0	0	dm	dm	dm
His2Av	xrn-2_ce	11	1	6	4	sc	dm;hs;mm;sc	ce;hs;sc
Stam	aux	5	1	3	1	sc	dm;ce;sc	dm;sc
didum	emb	16	1	7	8	sc	dm;ce;hs;rn;mm;sc	dm;ce;hs;mm;sc
CoIV	MT-CO1_hs	10	7	2	1	hs	dm;hs	hs;sc
RpL3	BM-40-SPARC	18	10	6	2	dm	dm;ce;hs;sc	dm;hs
Nle	CG8801	6	1	1	4	sc	dm;sc	dm;hs;sc
RpII215	CG7477	18	7	9	2	hs	dm;ce;hs;rn;mm;sc	dm;hs
RpS23	CG7928	13	10	3	0	dm	dm;hs;sc	dm
Ubi-p5E	Amph	5	1	2	2	sc	dm;sc	dm;sc
dod	TpnC25D	17	10	7	0	dm	dm;ce;hs;mm;sc	dm
polo	by	16	10	6	0	dm	dm;ce;mm;sc	dm
Elongin-B	homer	18	10	8	0	dm	dm;ce;hs;rn;mm	dm
alphaTub84B	Ubi-p5E	12	1	9	2	sc	dm;ce;hs;rn;mm;sc	dm;sc
Art1	BEST:CK02213	7	1	4	2	sc	dm;ce;sc	dm;sc
Vha100-2	VhaM9.7-b	11	10	1	0	dm	dm;sc	dm
Ubi-p5E	rngo	9	1	2	6	sc	dm;sc	dm;ce;hs;sc
Gp93	Prosalpha7	21	7	8	6	hs	dm;ce;hs;rn;mm	dm;ce;hs;sc
CG5706	CG8334	19	7	8	4	hs	dm;ce;hs;rn;sc	dm;hs;sc
CG7770	gammaTub23C	9	1	4	4	sc	dm;ce;hs;sc	dm;hs;sc
CG8032	Sin3A	15	7	2	6	hs	dm;hs;mm	dm;hs;mm;sc
Ca-P60A	CG2789	14	10	4	0	dm	dm;ce;hs;rn	dm
CHOp24	ZMPSTE24_hs	11	1	8	2	sc	dm;hs;rn;mm;sc	hs;sc
MED17	CG7185	14	10	2	2	dm	dm;mm	dm;ce
SrpRbeta	CG4406	11	1	4	6	sc	dm;hs;sc	dm;hs;hs;sc
kdn	2013-09-01	9	1	4	4	sc	dm;hs;sc	dm;rn;sc
TRIAP1_hs	Hsc70-1	4	1	2	1	sc	hs;sc	dm;sc
HtrA2	NDUFA13_hs	9	7	2	0	hs	dm;hs	hs
mRpS24	CG9426	14	10	2	2	dm	dm;hs	dm;hs
FASN_hs	Rad23	21	5	8	8	rn	hs;rn;rn;sc;sc	dm;ce;rn;mm;sc
Max	BRWD3	16	7	5	4	hs	dm;hs;hs;mm	dm;hs;rn;mm;sc
alien	Cdk5	13	3	5	5	mm	dm;ce;hs;mm	dm;hs;rn;mm;sc
CG10635	SNF4_sc	5	1	4	0	sc	dm;hs;sc	sc
dbe	wds	11	1	4	6	sc	dm;hs;sc	dm;ce;hs;mm;sc
Rab6	Arf79F	21	10	6	5	dm	dm;hs;mm;sc	dm;ce;hs;sc
T-cp1	Pk92B	21	7	10	4	hs	dm;ce;hs;rn;mm;sc	dm;ce;hs;sc
CG33303	ALG11_hs	9	1	6	2	sc	dm;hs;rn;sc	hs;sc
Hsc70-1	CG12054	5	1	1	3	sc	dm;sc	dm;hs;sc
CG17737	MIF_hs	15	7	6	2	hs	dm;ce;hs;sc	hs;rn
cib	Fkbp13	12	10	0	2	dm	dm	dm;sc
pyk-1_ce	Cap	11	1	4	6	sc	ce;hs;sc	dm;hs;mm;sc
Gp93	CG6453	20	10	8	2	dm	dm;ce;hs;rn;mm	dm;ce
Hsp60	Hsp60	17	1	8	8	sc	dm;ce;hs;rn;sc	dm;ce;hs;rn;sc
T-cp1	coro	17	1	10	6	sc	dm;ce;hs;rn;mm;sc	dm;hs;rn;sc
Ufd1-like	sip3	11	1	4	6	sc	dm;rn;sc	dm;ce;hs;sc
EfTuM	Cul-5	17	7	6	4	hs	dm;hs;rn;sc	dm;ce;hs
Sym	CstF-64	14	10	2	2	dm	dm;hs	dm;ce
Hop	Cdc37	21	7	6	8	hs	dm;hs;rn;sc	dm;ce;hs;rn;mm
RpIII128	PhKgamma	6	1	2	3	sc	dm;mm;sc	dm;hs;sc
eIF3-S8	rps-0_ce	9	1	4	4	sc	dm;ce;sc	ce;rn;sc
drk	SNAPC3_hs	15	7	8	0	hs	dm;ce;hs;rn;mm;sc	hs
eIF6	CG1218	15	7	6	2	hs	dm;ce;hs;sc	dm;hs
alc	CYB5R3_hs	13	7	4	2	hs	dm;hs;sc	hs;sc
K01G5.5_ce	l(2)35Df	9	1	4	4	sc	ce;hs;sc	dm;hs;sc
wds	NC2beta	20	10	6	4	dm	dm;ce;hs;mm;sc	dm;hs;sc
RpL32	smt3	15	1	4	10	sc	dm;hs;sc	dm;ce;hs;rn;mm;sc
CG5001-RA	CHOp24	12	1	3	8	sc	dm;hs;sc	dm;hs;rn;mm;sc
CG7430	Hsc70Cb	14	1	5	8	sc	dm;hs;rn;sc	dm;hs;rn;mm;sc
Ubi-p5E	ARO8_sc	3	1	2	0	sc	dm;sc	sc
MED27	CG7185	13	10	1	2	dm	dm;hs	dm;ce
ATPsyn-b	l(1)G0230	18	10	2	6	dm	dm;rn	dm;ce;hs;sc
Pak	mrj	7	1	3	3	sc	dm;hs;rn;sc	dm;ce;hs;sc
Nab2	Pros28.1	7	1	2	4	sc	dm;sc	dm;ce;sc
Klc	CSN3	12	10	0	2	dm	dm	dm;mm
CG1354	Rpn11	16	1	6	9	sc	dm;ce;hs;sc	dm;ce;hs;rn;mm;sc
Chd1	kin-10_ce	8	1	3	4	sc	dm;hs;sc	ce;mm;sc
CG1599	Syx8	17	10	5	2	dm	dm;hs;rn;mm;sc	dm;hs
Hsc70-5	Ocrl	11	1	6	4	sc	dm;hs;rn;sc	dm;ce;sc
Rab1	rnr-1_ce	8	1	5	2	sc	dm;ce;hs;sc	ce;sc
asna-1_ce	D2045.9_ce	13	9	4	0	ce	ce;hs;sc	ce
Spn1	Rpt4	15	7	2	6	hs	dm;hs	dm;hs;rn;mm;sc
Cctgamma	Gfat2	22	10	6	6	dm	dm;hs;rn;sc	dm;ce;hs;sc
Fib	step	16	7	5	4	hs	dm;hs;mm;sc	dm;ce;hs;sc
RpS21	Cul-3	24	7	8	9	hs	dm;ce;hs;rn;sc	dm;ce;hs;rn;mm;sc
CG3756	CG8858	8	1	2	5	sc	dm;sc	dm;ce;hs;sc
CycG	Nc73EF	16	10	0	6	dm	dm	dm;ce;hs;sc
l(2)NC136	CG4612	9	1	7	1	sc	dm;ce;hs;mm;sc	dm;sc
AP-50	BRIX1_hs	7	1	4	2	sc	dm;ce;hs;sc	hs;sc
eff	CG3356	11	1	6	4	sc	dm;ce;hs;mm;sc	dm;hs;sc
4EHP	smt3	22	7	5	10	hs	dm;hs;rn;mm;sc	dm;ce;hs;rn;mm;sc
RpS19b	frc	10	10	0	0	dm	dm	dm
RpS12	lin19	21	7	4	10	hs	dm;hs;sc	dm;ce;hs;rn;mm;sc
Nab2	RpS12	7	1	2	4	sc	dm;sc	dm;hs;sc
Nup62	e(y)2	14	10	2	2	dm	dm;hs	dm;rn
Top3beta	P32	13	7	4	2	hs	dm;hs;sc	dm;hs
Rpn12	Ubp64E	8	1	4	3	sc	dm;hs;sc	dm;hs;rn;sc
AGO1	CG13298	12	7	3	2	hs	dm;ce;hs	dm;hs
Gcn2	eIF-5A	10	1	3	6	sc	dm;ce;sc	dm;ce;hs;sc
lin19	alpha-Spec	18	7	10	1	hs	dm;ce;hs;rn;mm;sc	dm;hs
MED6	Bap60	15	10	2	3	dm	dm;ce	dm;mm;sc
His4	eIF3-S8	15	1	10	4	sc	dm;ce;hs;rn;mm;sc	dm;ce;sc
p38b	vps24	13	1	6	6	sc	dm;ce;hs;rn;mm;sc	dm;ce;hs;sc
Droj2	l(1)G0136	7	1	4	2	sc	dm;hs;sc	dm;sc
boca	vkg	16	10	4	2	dm	dm;hs;mm	dm;ce
Mad	Usp7	16	7	6	3	hs	dm;ce;hs;mm	dm;hs;sc
Hsc70-5	Pcaf	12	1	6	5	sc	dm;hs;rn;sc	dm;hs;rn;mm;sc
ZFP36_hs	Ciao1	9	1	3	5	sc	hs;mm;sc	dm;ce;hs;sc
Hsc70-1	sl	7	1	1	5	sc	dm;sc	dm;hs;rn;sc
Rpt3	Roc1a	11	1	4	6	sc	dm;ce;hs;sc	dm;ce;hs;mm;sc
Pka-R2	Rpn11	14	1	4	9	sc	dm;hs;sc	dm;ce;hs;rn;mm;sc
Tom70	GCN1L1_hs	7	1	4	2	sc	dm;hs;sc	hs;sc
CG5482	Rpn7	15	7	1	7	hs	dm;hs	dm;ce;hs;mm;sc
FoxP	CG31534	12	10	0	2	dm	dm	dm;ce
RpS8	Mekk1	13	7	4	2	hs	dm;ce;hs	dm;hs;sc
tgo	Klc	11	10	1	0	dm	dm;mm	dm
Syx7	Syx6	19	8	5	6	hs;mm	dm;ce;hs;mm	dm;hs;rn;mm
RpII215	l(2)NC136	17	1	9	7	sc	dm;ce;hs;rn;mm;sc	dm;ce;hs;mm;sc
Hel89B	Rpn6	8	1	1	6	sc	dm;sc	dm;hs;rn;sc
pAbp	hrg	12	1	7	4	sc	dm;ce;hs;rn;mm;sc	dm;hs;sc
wds	Cpsf73	10	1	6	3	sc	dm;ce;hs;mm;sc	dm;hs;sc
Unr	Pi3K21B	15	7	2	6	hs	dm;hs	dm;hs;rn;mm
Hsp83	Bap	18	1	9	8	sc	dm;ce;hs;rn;mm;sc	dm;ce;hs;rn;mm;sc
CG5525	Cul-5	18	7	7	4	hs	dm;ce;hs;rn;mm;sc	dm;ce;hs
ben	Cont	19	7	10	2	hs	dm;ce;hs;rn;mm;sc	dm;hs
Prosalpha7	alph	18	7	6	5	hs	dm;ce;hs;sc	dm;ce;hs;rn;sc
nos-1_ce	Y76A2B.5_ce	9	9	0	0	ce	ce	ce
Aats-arg	Rpn5	11	1	4	6	sc	dm;hs;sc	dm;hs;rn;sc
Ubi-p5E	Arf79F	8	1	2	5	sc	dm;sc	dm;ce;hs;sc
Pros54	CG7834	20	9	6	5	ce	dm;ce;mm;sc	dm;ce;hs;sc
Prp8	CG6610	15	1	6	8	sc	dm;ce;hs;sc	dm;ce;hs;mm;sc
CG3542	pUf68	10	10	0	0	dm	dm	dm
RpS7	Mi-2	11	1	6	4	sc	dm;ce;hs;sc	dm;mm;sc
Mcm3	rap	11	1	8	2	sc	dm;hs;rn;mm;sc	dm;sc
SdhA	Nha2	12	10	2	0	dm	dm;sc	dm
Jafrac1	CSN5	21	7	6	8	hs	dm;hs;rn;sc	dm;ce;hs;mm;sc
snf	mle	11	7	3	1	hs	dm;ce;hs	dm;hs
RpLP0-like	ns1	5	1	2	2	sc	dm;sc	dm;sc
CG5110	SUFU_hs	11	7	4	0	hs	dm;hs;mm	hs
dco	PDCD11_hs	5	1	2	2	sc	dm;sc	hs;sc
CG9330-RA	LSm7	11	1	2	8	sc	dm;sc	dm;ce;hs;mm;sc
CaMKII	LIP5_sc	6	1	5	0	sc	dm;ce;hs;rn;mm;sc	sc
sec63	Tcp-1zeta	13	1	4	8	sc	dm;hs;sc	dm;ce;hs;rn;sc
Rae1	SMC1	17	7	4	6	hs	dm;hs;sc	dm;hs;mm;sc
Gp93	lin19	25	7	8	10	hs	dm;ce;hs;rn;mm	dm;ce;hs;rn;mm;sc
CG5933	Pnn	12	10	2	0	dm	dm;sc	dm
sec31	CG5525	10	1	2	7	sc	dm;sc	dm;ce;hs;rn;mm;sc
sec31	RpL35A	7	1	2	4	sc	dm;sc	dm;hs;sc
Droj2	PRL-1	8	1	4	3	sc	dm;hs;sc	dm;hs;sc
Fib	RpL7	12	1	5	6	sc	dm;hs;mm;sc	dm;ce;mm;sc
RpL21	Nedd8	17	7	4	6	hs	dm;hs;sc	dm;ce;hs;mm
TfIIB	CG9305-RA	9	1	6	2	sc	dm;hs;rn;sc	dm;sc
Hsp83	CG1942	12	1	9	2	sc	dm;ce;hs;rn;mm;sc	dm;sc
Pi3K59F	mRpL44	12	7	3	2	hs	dm;ce;hs;sc	dm;hs
RASAL2_hs	Prosbeta7	12	1	3	8	sc	hs;rn;mm;sc	dm;ce;hs;mm;sc
ran	bigmax	18	7	8	3	hs	dm;ce;hs;rn;sc	dm;ce;hs
RanGap	ran	17	7	2	8	hs	dm;hs	dm;ce;hs;rn;sc
Ef1alpha48D	Uba1	15	1	8	6	sc	dm;ce;hs;rn;mm;sc	dm;ce;hs;sc
Tapdelta	Nmda1	14	7	4	3	hs	dm;ce;hs	dm;ce;hs
RpS13	eIF3-S10	15	1	6	8	sc	dm;ce;hs;sc	dm;ce;hs;mm;sc
Rpn7	CSN8	14	3	7	4	mm	dm;ce;hs;mm;sc	dm;hs;mm
RpL8	DPH3_hs	11	7	4	0	hs	dm;ce;hs	hs
Mad	RPL28_hs	13	7	6	0	hs	dm;ce;hs;mm	hs
Hsc70Cb	HRSP12_hs	11	1	8	2	sc	dm;hs;rn;mm;sc	hs;sc
Msp-300	Tctp	18	10	2	6	dm	dm;hs;mm	dm;ce;hs;sc
eIF2B-beta	Snr1	9	1	4	4	sc	dm;hs;sc	dm;ce;sc
SMC1	tsr	13	1	6	6	sc	dm;hs;mm;sc	dm;hs;rn;sc
Cdc42	Graf	20	8	8	4	hs;sc	dm;hs;rn;mm;sc	dm;hs;sc
Glut1	CG5009	17	8	4	5	hs;rn	dm;hs;rn;mm;sc	dm;hs;rn;sc
pAbp	Prp8	14	1	7	6	sc	dm;ce;hs;rn;mm;sc	dm;ce;hs;sc
bys	l(1)G0004	11	1	6	4	sc	dm;hs;rn;sc	dm;hs;sc
vtd	SMC1	18	8	4	6	hs;mm	dm;hs;mm	dm;hs;mm;sc
vtd	RpS13	17	7	4	6	hs	dm;hs;mm	dm;ce;hs;sc
Sox21b	GATAD2B_hs	10	7	1	2	hs	dm;hs	hs;mm
CG3402	Cont	15	7	6	2	hs	dm;ce;hs;mm	dm;hs
RpL19	CG4849	17	9	4	4	ce	dm;ce;hs	dm;ce;sc
RPL29_hs	RpS26	7	1	2	4	sc	hs;sc	dm;hs;sc
Aats-glupro	Karybeta3	12	1	4	7	sc	dm;ce;hs;sc	dm;ce;hs;mm;sc
Drep-2	CG6654	10	10	0	0	dm	dm	dm
Arf72A	VhaAC39-1	18	10	4	4	dm	dm;hs;sc	dm;ce;sc
Pdi	ftt-2_ce	20	7	6	7	hs	dm;ce;hs;sc	ce;hs;rn;mm;sc
CG8939	RpL7A	8	1	3	4	sc	dm;hs;sc	dm;hs;sc
kibra	Bap60	13	10	0	3	dm	dm	dm;mm;sc
eIF3-S8	eIF5	9	1	4	4	sc	dm;ce;sc	dm;hs;sc
Nab2	Rpn5	9	1	2	6	sc	dm;sc	dm;hs;rn;sc
Spase22-23	comt-3_ce	13	9	4	0	ce	dm;ce;sc	ce
Chi	CG10418	16	10	2	4	dm	dm;mm	dm;hs;sc
CG7049	regucalcin	12	10	0	2	dm	dm	dm;hs
pont	CG8745	25	10	10	5	dm	dm;ce;hs;rn;mm;sc	dm;ce;hs;sc
skpA	Cyt-c-p	28	10	10	8	dm	dm;ce;hs;rn;mm;sc	dm;ce;hs;rn;sc
Rop	SAC1_sc	7	1	6	0	sc	dm;hs;rn;sc	sc
Trf2	CG5525	22	9	6	7	ce	dm;ce;hs;sc	dm;ce;hs;rn;mm;sc
Droj2	Arf72A	9	1	4	4	sc	dm;hs;sc	dm;hs;sc
Rpd3	E2f	17	7	8	2	hs	dm;ce;hs;rn;mm;sc	dm;hs;mm
pAbp	Top2	16	1	7	8	sc	dm;ce;hs;rn;mm;sc	dm;ce;hs;mm;sc
CG17209	Iswi	6	1	2	3	sc	dm;sc	dm;mm;sc
Hsp83	Pka-C1	15	1	9	5	sc	dm;ce;hs;rn;mm;sc	dm;hs;mm;sc
arm	RpL21	17	7	6	4	hs	dm;ce;hs;mm	dm;hs;sc
Prosalpha1	TXNL1_hs	16	7	6	3	hs	dm;ce;hs;sc	hs;rn;sc
RpS5a	CG13097	7	1	4	2	sc	dm;hs;sc	dm;sc
UbcD4	Nedd8	15	7	2	6	hs	dm;hs	dm;ce;hs;mm
Pdi	Sod	22	10	6	6	dm	dm;ce;hs;sc	dm;hs;rn;sc
MO25 alpha_hs	GckIII	6	1	2	3	sc	hs;sc	dm;hs;mm;sc
LSm3	MOT2_sc	7	1	6	0	sc	dm;ce;hs;sc	sc
hpo	CG6707	12	10	2	0	dm	dm;hs;sc	dm
step	CG9947-RA	7	1	4	2	sc	dm;ce;hs;sc	dm;sc
TKT_hs	CG5525	10	1	2	7	sc	hs;sc	dm;ce;hs;rn;mm;sc
eIF-2alpha	His3.3A	14	1	6	7	sc	dm;hs;mm;sc	dm;ce;hs;rn;sc
Prosalpha7	lin19	23	7	6	10	hs	dm;ce;hs;sc	dm;ce;hs;rn;mm;sc
twin	MOT2_sc	5	1	4	0	sc	dm;hs;sc	sc
RpL7A	128up	11	1	4	6	sc	dm;hs;sc	dm;hs;mm;sc
Arp14D	Act57B	15	10	4	1	dm	dm;hs;sc	dm;ce
Hsc70-1	CG8184	6	1	1	4	sc	dm;sc	dm;hs;mm;sc
mus209	POLDIP2_hs	15	7	8	0	hs	dm;ce;hs;mm;sc	hs
desat1	CG33303	11	1	4	6	sc	dm;hs;sc	dm;hs;rn;sc
CG9350	CG8665	10	10	0	0	dm	dm	dm
Hsp83	CG6227	14	1	9	4	sc	dm;ce;hs;rn;mm;sc	dm;hs;sc
ago	crl	7	1	1	5	sc	dm;sc	dm;ce;hs;sc
Hsp83	RpII15	14	1	9	4	sc	dm;ce;hs;rn;mm;sc	dm;hs;sc
Nf-YA	betaggt-II	16	10	2	4	dm	dm;sc	dm;ce;hs;sc
CG10635	Slu7	9	1	4	4	sc	dm;hs;sc	dm;hs;sc
CG17209	Stam	6	1	2	3	sc	dm;sc	dm;ce;sc
LSm3	CG6745	11	1	6	4	sc	dm;ce;hs;sc	dm;ce;sc
Hsp83	Nat1	14	1	9	4	sc	dm;ce;hs;rn;mm;sc	dm;hs;sc
Gas41	YHR080C_sc	7	1	6	0	sc	dm;ce;mm;sc	sc
RpLP0-like	alphaCop	8	1	2	5	sc	dm;sc	dm;ce;hs;sc
RpL10	RpL4	11	1	6	4	sc	dm;ce;hs;sc	dm;ce;sc
RpL27	Rpn11	14	1	4	9	sc	dm;hs;sc	dm;ce;hs;rn;mm;sc
Chc	EfTuM	24	10	8	6	dm	dm;ce;hs;mm;sc	dm;hs;rn;sc
CG6719	CG11596	6	1	4	1	sc	dm;hs;sc	dm;sc
Crc	CG2852	21	10	6	5	dm	dm;ce;hs;mm	dm;hs;rn;sc
RpL38	His3.3A	12	1	4	7	sc	dm;hs;sc	dm;ce;hs;rn;sc
mib1	CG12091	14	5	5	4	rn	dm;hs;rn;mm	dm;rn;sc
Chd1	His3.3A	11	1	3	7	sc	dm;hs;sc	dm;ce;hs;rn;sc
CG4692	CG4769	16	10	0	6	dm	dm	dm;ce;hs;sc
Vps35	IGF2R_hs	13	1	8	4	sc	dm;ce;hs;mm;sc	hs;mm;sc
eIF5	Trip1	11	1	4	6	sc	dm;hs;sc	dm;hs;mm;sc
His4	Prosalpha7	17	1	10	6	sc	dm;ce;hs;rn;mm;sc	dm;ce;hs;sc
Vps28	ALG2_hs	13	7	4	2	hs	dm;hs;sc	hs;sc
Rpt4	CG8858	19	8	6	5	hs;sc	dm;hs;rn;mm;sc	dm;ce;hs;sc
Galk	GckIII	7	1	3	3	sc	dm;hs;sc	dm;hs;mm;sc
Lsp2	Pglym78	12	10	0	2	dm	dm	dm;sc
krz	RpS27A	16	7	5	4	hs	dm;hs;rn;mm	dm;hs;sc
Arf79F	CG6370	17	10	5	2	dm	dm;ce;hs;sc	dm;hs
Flo	smt3	20	7	3	10	hs	dm;hs;rn	dm;ce;hs;rn;mm;sc
Pi3K59F	Atg6	8	1	3	4	sc	dm;ce;hs;sc	dm;mm;sc
alien	CSN8	16	7	5	4	hs	dm;ce;hs;mm	dm;hs;mm
RpL7	PDCD11_hs	9	1	6	2	sc	dm;ce;mm;sc	hs;sc
His4	kin-10_ce	15	1	10	4	sc	dm;ce;hs;rn;mm;sc	ce;mm;sc
Nab2	RpL32	7	1	2	4	sc	dm;sc	dm;hs;sc
flw	I-2	22	12	6	4	dm;ce;hs	dm;ce;hs;mm	dm;ce;hs
CG9630	RpS12	7	1	2	4	sc	dm;hs;sc	dm;hs;sc
pyk-1_ce	l(2)k01209	9	1	4	4	sc	ce;hs;sc	dm;hs;mm;sc
Hexo2	CG5941	12	7	1	4	hs	dm;hs	dm;hs;sc
Hsc70-3	CG17765	14	1	8	5	sc	dm;hs;rn;mm;sc	dm;hs;mm;sc
Iswi	Rpt4	10	1	3	6	sc	dm;mm;sc	dm;hs;rn;mm;sc
twf	His3.3A	12	1	4	7	sc	dm;hs;sc	dm;ce;hs;rn;sc
hpo	gammaSnap	14	10	2	2	dm	dm;hs;sc	dm;hs
pho	FK506-bp2	13	7	2	4	hs	dm;hs	dm;hs;sc
Prosalpha7	Nab2	9	1	6	2	sc	dm;ce;hs;sc	dm;sc
noi	CG10418	13	1	8	4	sc	dm;ce;hs;rn;sc	dm;hs;sc
Pvr	Pi3K21B	13	3	4	6	mm	dm;rn;mm	dm;hs;rn;mm
Rpn7	Cdk5	15	3	7	5	mm	dm;ce;hs;mm;sc	dm;hs;rn;mm;sc
eIF-5A	CG10565	11	1	6	4	sc	dm;ce;hs;sc	dm;hs;sc
CG1041	CG4168	12	10	0	2	dm	dm	dm;hs;mm
CG18616	ApepP	16	10	0	6	dm	dm	dm;ce;hs;sc
Pdi	Pabp2	11	1	6	4	sc	dm;ce;hs;sc	dm;ce;sc
Not1	Rbp6	8	1	2	5	sc	dm;sc	dm;ce;hs;sc
Snap	mre11	18	10	4	4	dm	dm;hs;sc	dm;ce;sc
Nat1	Nop56	9	1	4	4	sc	dm;hs;sc	dm;hs;sc
Src42A	Pk92B	16	7	5	4	hs	dm;ce;hs;rn;mm	dm;ce;hs;sc
ns2	crl	10	1	4	5	sc	dm;hs;sc	dm;ce;hs;sc
CG7519	BABAM1_hs	13	7	6	0	hs	dm;ce;hs;sc	hs
Rab1	CG2789	15	10	5	0	dm	dm;ce;hs;sc	dm
slbo	Rpd3	22	8	6	8	hs;mm	dm;hs;rn;mm	dm;ce;hs;rn;mm;sc
Ubi-p5E	Ykt6	7	1	2	4	sc	dm;sc	dm;ce;sc
Cam	TPM1_sc	9	1	8	0	sc	dm;ce;hs;rn;mm;sc	sc
Vha68-2	C37E2.1_ce	11	1	8	2	sc	dm;hs;rn;mm;sc	ce;sc
Elongin-C	GLTPD1_hs	17	7	10	0	hs	dm;ce;hs;rn;mm;sc	hs
Pdi	ero-1_ce	17	8	6	3	hs;sc	dm;ce;hs;sc	ce;hs;sc
CG8184	Ubpy	17	7	4	6	hs	dm;hs;mm;sc	dm;hs;rn;mm;sc
Pdi	CG17698	11	1	6	4	sc	dm;ce;hs;sc	dm;hs;sc
CG8858	Rpn3	12	1	5	6	sc	dm;ce;hs;sc	dm;ce;rn;sc
hpo	CG3253	12	10	2	0	dm	dm;hs;sc	dm
ftt-2_ce	SNF4_sc	8	1	7	0	sc	ce;hs;rn;mm;sc	sc
Hel89B	CG10635	6	1	1	4	sc	dm;sc	dm;hs;sc
Vha68-2	CG9330-RA	11	1	8	2	sc	dm;hs;rn;mm;sc	dm;sc
drk	ALOX5_hs	15	7	8	0	hs	dm;ce;hs;rn;mm;sc	hs
RpL23A	RpLP2	11	1	6	4	sc	dm;ce;hs;sc	dm;hs;sc
Cul-3	FASN_hs	24	7	9	8	hs	dm;ce;hs;rn;mm;sc	hs;rn;rn;sc;sc
CG32530	Lim1	13	10	2	1	dm	dm;hs	dm;mm
SLC24A2_hs	SLC24A2_hs	7	7	0	0	hs	hs	hs
Cam	Hsc70-1	10	1	8	1	sc	dm;ce;hs;rn;mm;sc	dm;sc
scu	regucalcin	13	10	1	2	dm	dm;hs	dm;hs
cpb	Rpd3	24	10	6	8	dm	dm;ce;rn;sc	dm;ce;hs;rn;mm;sc
Hmt-1	crl	8	1	2	5	sc	dm;sc	dm;ce;hs;sc
Cam	gammaTub23C	13	1	8	4	sc	dm;ce;hs;rn;mm;sc	dm;hs;sc
wds	CG11837	11	1	6	4	sc	dm;ce;hs;mm;sc	dm;hs;sc
FK506-bp2	Rpn11	14	1	4	9	sc	dm;hs;sc	dm;ce;hs;rn;mm;sc
Pfrx	CG8258	13	1	6	6	sc	dm;hs;hs;sc	dm;hs;rn;sc
Hsp83	dom	11	1	9	1	sc	dm;ce;hs;rn;mm;sc	dm;sc
Tbp-1	CG8858	16	1	10	5	sc	dm;ce;hs;rn;mm;sc	dm;ce;hs;sc
Mdh2	CG14715	16	10	4	2	dm	dm;hs;sc	dm;hs
ftt-2_ce	S6k	9	1	7	1	sc	ce;hs;rn;mm;sc	dm;sc
Golgin84	CG5026	12	10	0	2	dm	dm	dm;hs
CG6937	RpL24-like	7	1	2	4	sc	dm;sc	dm;hs;sc
lin19	MRPS26_hs	17	7	10	0	hs	dm;ce;hs;rn;mm;sc	hs
RpS3A	Cand1	17	7	6	4	hs	dm;ce;hs;sc	dm;hs;rn
HspB8	CG7744-RA	12	10	0	2	dm	dm	dm;ce
CG4769	sec10	13	1	6	6	sc	dm;ce;hs;sc	dm;ce;hs;sc
Aats-phe	Su(var)3-9	9	1	4	4	sc	dm;hs;sc	dm;hs;sc
RpL36	rpl-6_ce	9	1	6	2	sc	dm;ce;hs;sc	ce;sc
ClC-c	asna-1_ce	7	1	2	4	sc	dm;hs;sc	ce;hs;sc
eIF3-S6	eIF3-S4-1	17	11	2	4	dm;hs	dm;hs	dm;hs;sc
dco	CG1354	9	1	2	6	sc	dm;sc	dm;ce;hs;sc
Cctgamma	CG3313	16	10	6	0	dm	dm;hs;rn;sc	dm
Nf-YA	Nab2	5	1	2	2	sc	dm;sc	dm;sc
dbe	Cand1	15	7	4	4	hs	dm;hs;sc	dm;hs;rn
cdc2c	Tcp-1eta	13	1	4	8	sc	dm;rn;sc	dm;hs;rn;mm;sc
Ef1gamma	teg-1_ce	21	9	10	2	ce	dm;ce;hs;rn;mm;sc	ce;hs
FK506-bp2	MOT2_sc	5	1	4	0	sc	dm;hs;sc	sc
Chd1	CG6719	8	1	3	4	sc	dm;hs;sc	dm;hs;sc
Ubi-p5E	K01G5.5_ce	7	1	2	4	sc	dm;sc	ce;hs;sc
RpL35	teg-1_ce	15	9	4	2	ce	dm;ce;hs	ce;hs
CG10077	Cbp20	6	1	3	2	sc	dm;hs;sc	dm;sc
Gfat2	Gbeta13F	13	1	6	6	sc	dm;ce;hs;sc	dm;hs;rn;sc
His4	dre4	17	1	10	6	sc	dm;ce;hs;rn;mm;sc	dm;hs;mm;sc
T-cp1	CG4169	24	10	10	4	dm	dm;ce;hs;rn;mm;sc	dm;hs;rn
Ost48	SEC21_sc	7	1	6	0	sc	dm;ce;hs;sc	sc
CG15087	CG11247	12	9	2	1	ce	dm;ce	dm;ce
CG15440	qkr54B	9	1	3	5	sc	dm;hs;sc	dm;ce;rn;sc
Hrs	CG5524	13	10	3	0	dm	dm;ce;sc	dm
Trrap_mm	Pcaf	8	1	2	5	sc	mm;sc	dm;hs;rn;mm;sc
CG13349	Cen	16	10	6	0	dm	dm;ce;hs;rn	dm
Arp87C	dyn-p25	16	10	6	0	dm	dm;ce;hs;mm	dm
Hexo2	Crk	14	7	1	6	hs	dm;hs	dm;hs;rn;mm
Pgk	Lsp2	16	10	6	0	dm	dm;hs;rn;sc	dm
Rpt1	rept	15	1	6	8	sc	dm;hs;rn;sc	dm;ce;hs;mm;sc
Gcn2	nop5	7	1	3	3	sc	dm;ce;sc	dm;hs;sc
CG10565	eIF4G	7	1	4	2	sc	dm;hs;sc	dm;sc
Chc	pUf68	18	10	8	0	dm	dm;ce;hs;mm;sc	dm
Prp8	gammaTub37C	17	9	6	2	ce	dm;ce;hs;sc	dm;ce
RpLP2	RpL32	9	1	4	4	sc	dm;hs;sc	dm;hs;sc
l(2)37Cc	BEST:CK01296	16	10	4	2	dm	dm;hs;sc	dm;hs
betaTub56D	pcs	20	10	8	2	dm	dm;ce;hs;rn;sc	dm;hs
CG15440	CG8939	7	1	3	3	sc	dm;hs;sc	dm;hs;sc
didum	Graf	19	8	7	4	hs;sc	dm;ce;hs;rn;mm;sc	dm;hs;sc
mus209	Chd64	26	10	8	8	dm	dm;ce;hs;mm;sc	dm;hs;rn;mm;sc
CG4552	Pp2C1	10	10	0	0	dm	dm	dm
ftt-2_ce	Pp1alpha-96A	15	1	7	7	sc	ce;hs;rn;mm;sc	dm;ce;hs;mm;sc
Cdk7	YHR080C_sc	4	1	3	0	sc	dm;hs;sc	sc
RpS9	Pk92B	17	7	6	4	hs	dm;ce;hs;sc	dm;ce;hs;sc
Hsc70-1	tankyrase	6	1	1	4	sc	dm;sc	dm;ce;hs;sc
smt3	YDR266C_sc	11	1	10	0	sc	dm;ce;hs;rn;mm;sc	sc
Cdk12	Hel25E	7	1	2	4	sc	dm;sc	dm;mm;sc
Mcm3	Pp2A-29B	23	7	8	8	hs	dm;hs;rn;mm;sc	dm;ce;hs;mm;sc
mts	Rpb11	13	1	8	4	sc	dm;ce;hs;mm;sc	dm;hs;sc
Hsp60	Lig4	13	1	8	4	sc	dm;ce;hs;rn;sc	dm;hs;sc
NOC2L_hs	ns1	5	1	2	2	sc	hs;sc	dm;sc
Vha16-1	loqs	16	10	6	0	dm	dm;ce;hs;sc	dm
CG5525	CG3356	12	1	7	4	sc	dm;ce;hs;rn;mm;sc	dm;hs;sc
CG6719	CG13993	16	10	4	2	dm	dm;hs;sc	dm;hs
His3;	Art1	16	10	2	4	dm	dm;hs	dm;ce;sc
awd	Cam	29	11	10	8	dm;sc	dm;ce;hs;rn;mm;sc	dm;ce;hs;rn;mm;sc
Fkbp13	CG5355	14	10	2	2	dm	dm;sc	dm;hs
Hsc70-1	PSY2_sc	2	1	1	0	sc	dm;sc	sc
Ef2b	K01G5.5_ce	12	1	7	4	sc	dm;ce;hs;rn;sc	ce;hs;sc
ns1	Ip259	7	1	2	4	sc	dm;sc	dm;ce;sc
CG1847	G-ialpha65A	13	3	4	6	mm	dm;hs;mm	dm;ce;hs;mm;sc
REG	CG9922	15	7	6	2	hs	dm;ce;hs;rn	dm;hs
Sop2	Pak	8	1	4	3	sc	dm;hs;sc	dm;hs;rn;sc
CG10418	LSm-4-RB	14	7	4	3	hs	dm;hs;sc	dm;ce;hs
CG8858	Rpn2	18	8	5	5	hs;sc	dm;ce;hs;sc	dm;hs;mm;sc
Droj2	snRNP-U1-70K	7	1	4	2	sc	dm;hs;sc	dm;sc
Droj2	DOM3Z_hs	7	1	4	2	sc	dm;hs;sc	hs;sc
CG8258	RAD3_sc	7	1	6	0	sc	dm;hs;rn;sc	sc
skpA	EEF2K_hs	17	7	10	0	hs	dm;ce;hs;rn;mm;sc	hs
Hsc70-5	hipk	11	1	6	4	sc	dm;hs;rn;sc	dm;ce;rn;sc
eff	CHIP	19	7	6	6	hs	dm;ce;hs;mm;sc	dm;hs;rn;mm
betaTub56D	Graf	13	1	8	4	sc	dm;ce;hs;rn;sc	dm;hs;sc
Nab2	RpS28b	7	1	2	4	sc	dm;sc	dm;hs;sc
Ubpy	Usp7	16	7	6	3	hs	dm;hs;rn;mm;sc	dm;hs;sc
RpII33	DST1_sc	5	1	4	0	sc	dm;hs;sc	sc
Pros54	CG9674	9	1	6	2	sc	dm;ce;mm;sc	dm;sc
Glut1	Pkc98E	17	7	4	6	hs	dm;hs;rn;mm;sc	dm;ce;hs;rn;mm;sc
l(1)G0020	CG8939	15	10	2	3	dm	dm;sc	dm;hs;sc
dbe	Cbp20	7	1	4	2	sc	dm;hs;sc	dm;sc
His4	CG14614-RA	16	1	10	5	sc	dm;ce;hs;rn;mm;sc	dm;hs;mm;sc
eIF-2alpha	Nab2	9	1	6	2	sc	dm;hs;mm;sc	dm;sc
Bap60	MED8	14	10	3	1	dm	dm;mm;sc	dm;hs
krz	Act5C	21	7	5	9	hs	dm;hs;rn;mm	dm;ce;hs;rn;mm;sc
CG8545-RA	eIF6	9	1	2	6	sc	dm;sc	dm;ce;hs;sc
RpL32	RpL35A	9	1	4	4	sc	dm;hs;sc	dm;hs;sc
Tapdelta	Sc2	18	10	4	4	dm	dm;ce;hs	dm;ce;sc
Hsc70-1	CG12301	6	1	1	4	sc	dm;sc	dm;ce;sc
His4	TOP1_hs	15	1	10	4	sc	dm;ce;hs;rn;mm;sc	hs;mm;sc
CG13349	Rassf	20	10	6	4	dm	dm;ce;hs;rn	dm;ce;hs
Tal	smt3	17	1	6	10	sc	dm;ce;hs;sc	dm;ce;hs;rn;mm;sc
CG17698	Cf2	7	1	4	2	sc	dm;hs;sc	dm;mm;sc
Ubi-p5E	RASAL2_hs	6	1	2	3	sc	dm;sc	hs;rn;mm;sc
CG33228	ns1	5	1	2	2	sc	dm;sc	dm;sc
RpL4	RpL11	9	1	4	4	sc	dm;ce;sc	dm;ce;sc
blw	CG4169	22	10	8	4	dm	dm;hs;rn;mm;sc	dm;hs;rn
PPA1_hs	Prosalpha1	9	1	2	6	sc	hs;sc	dm;ce;hs;sc
Rack1	Karybeta3	16	1	8	7	sc	dm;ce;hs;rn;sc	dm;ce;hs;mm;sc
dre4	Pcaf	12	1	6	5	sc	dm;hs;mm;sc	dm;hs;rn;mm;sc
Sos	Mkk4	9	1	5	3	sc	dm;ce;hs;mm;sc	dm;hs;sc
RpL23A	Nacalpha	13	1	6	6	sc	dm;ce;hs;sc	dm;ce;rn;sc
smt3	CG5641	21	7	10	4	hs	dm;ce;hs;rn;mm;sc	dm;hs;rn
Hsc70-1	trio	6	1	1	4	sc	dm;sc	dm;hs;rn;sc
sur-6_ce	Tcp-1eta	22	8	6	8	hs;sc	ce;hs;mm;sc	dm;hs;rn;mm;sc
NTPase	CG7039	9	1	4	4	sc	dm;hs;sc	dm;hs;sc
wds	MED10	11	1	6	4	sc	dm;ce;hs;mm;sc	dm;hs;sc
opa1-like	Cul-3	20	7	4	9	hs	dm;hs;mm	dm;ce;hs;rn;mm;sc
cactin	p115	14	10	0	4	dm	dm	dm;ce;sc
VhaPPA1-1	Pkc98E	9	1	2	6	sc	dm;sc	dm;ce;hs;rn;mm;sc
Pdi	Chd64	24	10	6	8	dm	dm;ce;hs;sc	dm;hs;rn;mm;sc
CG8858	Ubp64E	9	1	5	3	sc	dm;ce;hs;sc	dm;hs;rn;sc
Pros54	ade2	13	1	6	6	sc	dm;ce;mm;sc	dm;ce;hs;sc
xrn-2_ce	CG1307	9	1	4	4	sc	ce;hs;sc	dm;rn;sc
Elongin-B	CG7427	19	7	8	4	hs	dm;ce;hs;rn;mm	dm;hs;sc
Vha100-2	Vha14-1	4	1	1	2	sc	dm;sc	dm;sc
NOC2L_hs	CG6937	5	1	2	2	sc	hs;sc	dm;sc
Cbp80	CG10418	9	1	4	4	sc	dm;hs;sc	dm;hs;sc
Rpt3	Trn	9	1	4	4	sc	dm;ce;hs;sc	dm;ce;sc
Pros45	Rpn5	27	11	10	6	dm;sc	dm;ce;hs;rn;mm;sc	dm;hs;rn;sc
GCN1L1_hs	CG5525	10	1	2	7	sc	hs;sc	dm;ce;hs;rn;mm;sc
CG5823	Tctp	11	1	4	6	sc	dm;hs;sc	dm;ce;hs;sc
cpb	CG18347	10	1	6	3	sc	dm;ce;rn;sc	dm;hs;sc
eIF-5A	CG5149	17	10	6	1	dm	dm;ce;hs;sc	dm;ce
mRpL23	ATG12_hs	13	7	2	4	hs	dm;hs	hs;rn;mm
CG9323	Cbp20	7	1	4	2	sc	dm;hs;rn;sc	dm;sc
CG10565	Hsc70Cb	13	1	4	8	sc	dm;hs;sc	dm;hs;rn;mm;sc
krz	RpL31	16	7	5	4	hs	dm;hs;rn;mm	dm;hs;sc
CG5001-RA	CG4849	8	1	3	4	sc	dm;hs;sc	dm;ce;sc
Src42A	arm	18	7	5	6	hs	dm;ce;hs;rn;mm	dm;ce;hs;mm
Ost48	CG2789	16	10	6	0	dm	dm;ce;hs;sc	dm
Surf4	Tapdelta	16	10	2	4	dm	dm;sc	dm;ce;hs
noi	CG16941	24	12	8	4	dm;ce;hs	dm;ce;hs;rn;sc	dm;ce;hs
CG8129	mrj	7	1	3	3	sc	dm;ce;sc	dm;ce;hs;sc
Nat1	PDCD11_hs	7	1	4	2	sc	dm;hs;sc	hs;sc
Sos	CG3590-RA	17	10	5	2	dm	dm;ce;hs;mm;sc	dm;sc
CG11771	CG7770	7	1	2	4	sc	dm;hs;sc	dm;ce;hs;sc
RpS3A	RpS5a	11	1	6	4	sc	dm;ce;hs;sc	dm;hs;sc
xrn-2_ce	nop5	8	1	4	3	sc	ce;hs;sc	dm;hs;sc
Hsp83	slp1	12	1	9	2	sc	dm;ce;hs;rn;mm;sc	dm;hs;sc
Ef1alpha48D	CG4538-RA	13	1	8	4	sc	dm;ce;hs;rn;mm;sc	dm;hs;sc
Prosalpha1	mts	15	1	6	8	sc	dm;ce;hs;sc	dm;ce;hs;mm;sc
beta'Cop	Ilk	19	7	6	6	hs	dm;ce;hs;sc	dm;ce;hs;mm
Rpn7	Prosbeta2	24	11	7	6	dm;hs	dm;ce;hs;mm;sc	dm;ce;hs;sc
Rpt3	Ufd1-like	9	1	4	4	sc	dm;ce;hs;sc	dm;rn;sc
Hsp83	Gclc	12	1	9	2	sc	dm;ce;hs;rn;mm;sc	dm;sc
crl	YIF1_sc	6	1	5	0	sc	dm;ce;hs;sc	sc
RpS15	RpL11	11	1	6	4	sc	dm;ce;hs;sc	dm;ce;sc
rnr-1_ce	Pp1alpha-96A	10	1	2	7	sc	ce;sc	dm;ce;hs;mm;sc
CG6707	Cas	15	10	0	5	dm	dm	dm;ce;hs;sc
BRWD3	ct	14	7	4	3	hs	dm;hs;rn;mm;sc	dm;hs;rn
Pros54	RpL4	11	1	6	4	sc	dm;ce;mm;sc	dm;ce;sc
l(1)G0255	Rpn11	14	1	4	9	sc	dm;ce;sc	dm;ce;hs;rn;mm;sc
Parp	smt3	21	7	4	10	hs	dm;hs;rn	dm;ce;hs;rn;mm;sc
CG10688	alphaTub84B	12	1	2	9	sc	dm;sc	dm;ce;hs;rn;mm;sc
CG6178	Trn	8	1	3	4	sc	dm;ce;hs;sc	dm;ce;sc
CG11107	Ef1gamma	16	1	5	10	sc	dm;ce;hs;sc	dm;ce;hs;rn;mm;sc
CG15087	vkg	14	10	2	2	dm	dm;ce	dm;ce
Hsp60	CG3004	13	1	8	4	sc	dm;ce;hs;rn;sc	dm;mm;sc
wee	krz	16	7	4	5	hs	dm;ce;hs	dm;hs;rn;mm
Pros26	Ilk	18	7	5	6	hs	dm;ce;hs;sc	dm;ce;hs;mm
cdc2c	pUf68	14	10	4	0	dm	dm;rn;sc	dm
CG31619	Usf	12	10	2	0	dm	dm;ce;hs	dm
CG32736	CG3812	12	10	0	2	dm	dm	dm;sc
RpL13	Cap	11	1	4	6	sc	dm;hs;sc	dm;hs;mm;sc
Trrap_mm	Taf10b	7	1	2	4	sc	mm;sc	dm;hs;sc
Ubi-p5E	CG12299	9	1	2	6	sc	dm;sc	dm;ce;hs;rn;mm;sc
Rpn1	clu	11	1	6	4	sc	dm;ce;mm;sc	dm;hs;sc
Chd64	HSP104_sc	9	1	8	0	sc	dm;hs;rn;mm;sc	sc
Prp19	hoip	13	1	8	4	sc	dm;ce;hs;mm;sc	dm;hs;sc
Hsc70-1	Hsc70-1	3	1	1	1	sc	dm;sc	dm;sc
CG10077	Nmd3	6	1	3	2	sc	dm;hs;sc	dm;sc
CG1942	VhaAC39-1	16	10	2	4	dm	dm;sc	dm;ce;sc
CG12975	MED8	13	10	2	1	dm	dm;hs	dm;hs
Droj2	Osbp	9	1	4	4	sc	dm;hs;sc	dm;hs;sc
l(2)35Df	Rrp6	7	1	4	2	sc	dm;hs;sc	dm;sc
Vha68-2	BG:DS09217.4	18	10	8	0	dm	dm;hs;rn;mm;sc	dm
eca	Gas41	13	1	6	6	sc	dm;hs;rn;sc	dm;ce;mm;sc
l(2)NC136	CaMKII	13	1	7	5	sc	dm;ce;hs;mm;sc	dm;ce;hs;rn;mm;sc
CG8258	MAK21_sc	7	1	6	0	sc	dm;hs;rn;sc	sc
lwr	Pak	21	10	8	3	dm	dm;ce;hs;rn;sc	dm;hs;rn;sc
Jafrac1	crl	12	1	6	5	sc	dm;hs;rn;sc	dm;ce;hs;sc
porin	Aats-lys	11	1	4	6	sc	dm;rn;sc	dm;ce;hs;sc
Ubi-p5E	SmD2	9	1	2	6	sc	dm;sc	dm;ce;hs;sc
SmB	exo70	18	10	6	2	dm	dm;ce;mm;sc	dm;sc
Dap160	CG4393	18	9	5	4	ce	dm;ce;hs;rn;mm;sc	dm;ce;hs;rn
Arp14D	CG5525	12	1	4	7	sc	dm;hs;sc	dm;ce;hs;rn;mm;sc
E2f	Pcaf	14	7	2	5	hs	dm;hs;mm	dm;hs;rn;mm;sc
cdc2c	Rpt1	11	1	4	6	sc	dm;rn;sc	dm;hs;rn;sc
dor	car	14	11	2	1	dm;hs	dm;hs	dm;hs
His4	fliI	14	1	10	3	sc	dm;ce;hs;rn;mm;sc	dm;ce;sc
Hsc70-4	lin19	28	8	10	10	hs;sc	dm;ce;hs;rn;mm;sc	dm;ce;hs;rn;mm;sc
E	CG8258	9	1	2	6	sc	dm;hs;sc	dm;hs;rn;sc
CG5009	CG10585	17	10	5	2	dm	dm;hs;rn;sc	dm;hs
CG10077	RpS3A	10	1	3	6	sc	dm;hs;sc	dm;ce;hs;sc
bt	mib1	14	7	2	5	hs	dm;hs;mm	dm;hs;rn;mm
IP3K2	REG	16	7	3	6	hs	dm;ce;hs	dm;ce;hs;rn
eff	CG6767	9	1	6	2	sc	dm;ce;hs;mm;sc	dm;sc
eIF-2alpha	Tbp-1	17	1	6	10	sc	dm;hs;mm;sc	dm;ce;hs;rn;mm;sc
Hsc70-1	DPH5_sc	2	1	1	0	sc	dm;sc	sc
Pka-R2	Uba1	11	1	4	6	sc	dm;hs;sc	dm;ce;hs;sc
l(1)G0020	PDCD11_hs	5	1	2	2	sc	dm;sc	hs;sc
Gcn2	Hsc70Cb	12	1	3	8	sc	dm;ce;sc	dm;hs;rn;mm;sc
IntS10	POLR2E_hs	11	7	2	2	hs	dm;hs	hs;sc
Pfk	rps-0_ce	13	1	8	4	sc	dm;hs;rn;mm;sc	ce;rn;sc
STAT5B_hs	STAT5B_hs	7	3	2	2	mm	hs;mm	hs;mm
Cbs	Rab5	9	1	2	6	sc	dm;sc	dm;ce;hs;sc
Git	CG4617	15	10	5	0	dm	dm;ce;hs;mm	dm
Hsp83	FK506-bp2	14	1	9	4	sc	dm;ce;hs;rn;mm;sc	dm;hs;sc
Karybeta3	RpS7	20	7	7	6	hs	dm;ce;hs;mm;sc	dm;ce;hs;sc
Crk	CG8745	18	7	6	5	hs	dm;hs;rn;mm	dm;ce;hs;sc
Nab2	NADK_hs	4	1	2	1	sc	dm;sc	hs;sc
ENO2_hs	asna-1_ce	7	1	2	4	sc	hs;sc	ce;hs;sc
Hex-A	wds	15	1	8	6	sc	dm;ce;hs;rn;sc	dm;ce;hs;mm;sc
ZK1127.5_ce	RpL36	17	7	4	6	hs	ce;hs;sc	dm;ce;hs;sc
CHOp24	DPM1_hs	11	1	8	2	sc	dm;hs;rn;mm;sc	hs;sc
RpS27	RpS27	15	7	4	4	hs	dm;hs;rn	dm;hs;rn
RpL32	CG10323	14	10	4	0	dm	dm;hs;sc	dm
dia	Hrs	17	10	4	3	dm	dm;ce;hs;sc	dm;ce;sc
T-cp1	Rtf1	15	1	10	4	sc	dm;ce;hs;rn;mm;sc	dm;hs;sc
Hsc70Cb	YMR099C_sc	9	1	8	0	sc	dm;hs;rn;mm;sc	sc
Pdcd4	Bap60	17	10	4	3	dm	dm;rn;mm	dm;mm;sc
Hsc70-4	Ank2	20	7	10	3	hs	dm;ce;hs;rn;mm;sc	dm;hs;rn;sc
Crk	Nrx-IV	15	7	6	2	hs	dm;hs;rn;mm	dm;hs
CG5525	His3.3A	15	1	7	7	sc	dm;ce;hs;rn;mm;sc	dm;ce;hs;rn;sc
usnp	Ykt6	16	10	2	4	dm	dm;hs	dm;ce;sc
Hsp83	MIF_hs	18	7	9	2	hs	dm;ce;hs;rn;mm;sc	hs;rn
blw	hipk	13	1	8	4	sc	dm;hs;rn;mm;sc	dm;ce;rn;sc
GLUD1_hs	Rab5	9	1	2	6	sc	hs;sc	dm;ce;hs;sc
Pglym78	p38b	9	1	2	6	sc	dm;sc	dm;ce;hs;rn;mm;sc
Pdsw	CaMKII	16	9	2	5	ce	dm;ce	dm;ce;hs;rn;mm;sc
Gcn2	CG4849	8	1	3	4	sc	dm;ce;sc	dm;ce;sc
mun	CG12016	10	10	0	0	dm	dm	dm
Pros25	Cand1	18	7	7	4	hs	dm;ce;hs;rn;sc	dm;hs;rn
Atg5	PCMT1_hs	12	7	4	1	hs	dm;hs;mm	hs;mm
Cbp80	Cand1	15	7	4	4	hs	dm;hs;sc	dm;hs;rn
CG11771	Kat60	13	10	2	1	dm	dm;hs;sc	dm;ce
TOP1_hs	Aats-asp	7	1	4	2	sc	hs;mm;sc	dm;sc
Pka-C1	mrj	9	1	5	3	sc	dm;hs;mm;sc	dm;ce;hs;sc
GPD1_hs	PMT1_sc	2	1	1	0	sc	hs;sc	sc
RpS3A	lin19	23	7	6	10	hs	dm;ce;hs;sc	dm;ce;hs;rn;mm;sc
Nab2	EG:BACR7A4.17	6	1	2	3	sc	dm;sc	dm;ce;sc
krz	beta-Spec	15	7	5	3	hs	dm;hs;rn;mm	dm;hs;rn;mm
dco	smt3	13	1	2	10	sc	dm;sc	dm;ce;hs;rn;mm;sc
SPoCk	CG6230-RA	5	1	2	2	sc	dm;sc	dm;sc
CG8907	blos2	12	10	0	2	dm	dm	dm;hs
CG14614-RA	casp	13	7	5	1	hs	dm;hs;mm;sc	dm;hs
Pka-R2	CkIIalpha	13	1	4	8	sc	dm;hs;sc	dm;ce;rn;mm;sc
Trn	lace	9	1	4	4	sc	dm;ce;sc	dm;ce;hs;sc
ftt-2_ce	MT-CO2_hs	16	7	7	2	hs	ce;hs;rn;mm;sc	hs;sc
SAC1_sc	GOT1_sc	1	1	0	0	sc	sc	sc
Amph	PITRM1_hs	4	1	2	1	sc	dm;sc	hs;sc
Cdk9	betaTub56D	23	7	8	8	hs	dm;ce;hs;rn;mm	dm;ce;hs;rn;sc
[truncated: 33,788 more rows]
