# Supplementary material for: The protein-protein interaction network of eyestalk, Y-organ and hepatopancreas in Chinese mitten crab Eriocheir sinensis
Source: BMC Syst Biol. 2014 Mar 27;8:39. doi: 10.1186/1752-0509-8-39 (PMC3986667; doi:10.1186/1752-0509-8-39)
Supplement: Additional file 3 — Signaling sub-network of E. sinensis. Protein interaction pairs in signaling sub-network. Pathway information is listed in column C. Isolated nodes in the sub-network are marked in column D. [file 1752-0509-8-39-S3.xls]

## Sheet: Sheet1
protein ID	protein name	pathway	isolated proteins
A1Z6E2	gus	neighbor protein	isolated
A1Z6J2	SCAP	neighbor protein	isolated
A1Z6M0	Bap170	neighbor protein
A1Z6R7	CG30158	neighbor protein
A1Z7G6	CG8642	neighbor protein
A1Z8G0	metro	neighbor protein
A1Z8W8	garz	neighbor protein
A1Z9J3	shot	neighbor protein
A1Z9S1	blos1	neighbor protein	isolated
A1Z9X0	aPKC	Hippo
A1ZA18	Khc-73	neighbor protein
A1ZAN7	RhoGEF2	neighbor protein
A2RUW1	Tollip_rn	neighbor protein
A8JNU1	CG42513	neighbor protein
A8JNX0	CG6838	neighbor protein	isolated
B6VQA1	dimm	neighbor protein
B7Z005	drongo	neighbor protein
B7Z140	CG34408	neighbor protein
G5EDR3	sur-6_ce	neighbor protein
O00418	EEF2K_hs	neighbor protein
O02373	sgl	neighbor protein
O15399	GRIN2D_hs	neighbor protein
O15971	Rab10	neighbor protein
O17850	atx-3_ce	Protein precessing in ER	isolated
O18332	Rab1	neighbor protein
O18333	Rab2	neighbor protein
O18334	Rab6	neighbor protein
O18335	Rab11	neighbor protein
O18336	Rab14	neighbor protein
O18338	Rab8	neighbor protein
O18405	Surf4	neighbor protein
O18683	Pi3K21B	Jak-STAT & mTOR
O43715	TRIAP1_hs	neighbor protein	isolated
O46034	Cbl	Jak-STAT
O46036	CtBP	Wnt & Notch
O46094	Ocrl	neighbor protein
O61443	p38b	neighbor protein
O61444	Mkk4	neighbor protein
O62530	AP-50	neighbor protein
O70239	Axin1_rn	Wnt & Hippo	isolated
O75751	SLC22A3_hs	neighbor protein
O75896	TUSC2_hs	neighbor protein
O75925	PIAS1_hs	Jak-STAT
O76324	dco	Wnt & Hippo
O76689	snf-6_ce	neighbor protein
O76742	Rab7	neighbor protein
O76928	cm	neighbor protein	isolated
O77059	cry	neighbor protein
O77237	Pli	neighbor protein
O96692	Rap2l	neighbor protein
O97182	Sop2	neighbor protein
O97365	BM-40-SPARC	neighbor protein
P00367	GLUD1_hs	neighbor protein
P00522	Abl	neighbor protein
P00528	Src64B	neighbor protein
P00813	ADA_hs	neighbor protein
P01178	OXT_hs	neighbor protein
P02828	Hsp83	Protein precessing in ER
P04040	CAT_hs	neighbor protein
P04388	Ras64B	neighbor protein
P05049	snk	neighbor protein
P06002	ninaE	neighbor protein
P07207	N	Notch
P08099	Rh2	neighbor protein
P08181	CkIIalpha	Wnt
P08645	R	neighbor protein
P08646	Ras85D	MAPK
P08928	Lam	neighbor protein
P09467	FBP1_hs	neighbor protein
P10180	ct	neighbor protein
P11147	Hsc70-4	Protein precessing in ER
P11831	SRF_hs	MAPK
P12370	Pka-C1	Wnt
P12755	SKI_hs	neighbor protein
P13395	alpha-Spec	neighbor protein
P13582	ea	neighbor protein
P13678	Pkc98E	neighbor protein
P14174	MIF_hs	neighbor protein
P15104	GLUL_hs	neighbor protein
P15372	Arr1	neighbor protein
P16371	gro	Wnt & Notch
P16435	POR_hs	neighbor protein
P16568	BicD	neighbor protein
P16905	Pka-R1	neighbor protein
P17439	Gba_mm	neighbor protein	isolated
P17971	Shal	neighbor protein
P18289	Jra	neighbor protein
P18824	arm	Wnt
P19107	Arr2	neighbor protein	isolated
P19334	trp	neighbor protein
P20353	G-ialpha65A	neighbor protein
P20483	stg	neighbor protein
P21187	pAbp	neighbor protein
P21283	ATP6V1C1_hs	neighbor protein
P22700	Ca-P60A	neighbor protein
P23573	cdc2c	neighbor protein
P23645	bib	neighbor protein
P23696	mts	Hippo
P25157	cta	neighbor protein
P25160	Arf72A	neighbor protein
P25228	Rab3	neighbor protein
P25357	SNT1_sc	neighbor protein
P26651	ZFP36_hs	neighbor protein
P26675	Sos	Jak-STAT & MAPK
P27716	ogre	neighbor protein
P28465	Wnt2	neighbor protein
P28548	kin-10_ce	Wnt
P28799	GRN_hs	neighbor protein
P29742	Chc	neighbor protein
P29829	Gbeta76C	neighbor protein
P30432	Fur2	neighbor protein
P30632	asna-1_ce	neighbor protein
P31382	PMT2_sc	neighbor protein
P32392	Arp66B	neighbor protein
P32865	Gprk1	neighbor protein
P33775	PMT1_sc	neighbor protein
P35600	Gnf1	neighbor protein	isolated
P36975	Snap25	neighbor protein
P37236	Frq1	neighbor protein
P38040	Ggamma1	neighbor protein
P39949	Ccne1_rn	neighbor protein
P40164	PSY2_sc	neighbor protein
P40792	Rac1	Wnt
P40793	Cdc42	neighbor protein
P40945	Arf102F	neighbor protein
P40946	Arf51F	neighbor protein
P42003	Mad	Hippo
P42519	S	neighbor protein
P42858	HTT_hs	neighbor protein
P43005	SLC1A1_hs	neighbor protein
P43247	Msh2_mm	neighbor protein	isolated
P43490	NAMPT_hs	neighbor protein
P46461	comt	neighbor protein
P47901	AVPR1B_hs	neighbor protein
P48148	Rho1	Wnt
P48462	flw	neighbor protein
P48555	Rala	neighbor protein
P48609	Cdk5	neighbor protein
P48809	Hrb27C	neighbor protein
P48994	trpl	neighbor protein
P49028	mago	neighbor protein
P49071	MAPk-Ak2	neighbor protein
P49134	Itgb1_rn	neighbor protein	isolated
P51022	pnt	MAPK
P51692	STAT5B_hs	Jak-STAT
P54353	dod	neighbor protein
P54367	CkIalpha	Wnt
P56079	CdsA	neighbor protein
P61209	Arf79F	neighbor protein
P62152	Cam	neighbor protein
P70498	Pld2_rn	neighbor protein
P81900	Pka-R2	neighbor protein
P91634	Pi3K92E	Jak-STAT & mTOR
P91926	alpha-Adaptin	neighbor protein
P92208	bsk	Wnt & Hippo & Protein precessing in ER
P97887	Psen1_rn	Wnt & Notch
P98081	Dab	neighbor protein
Q00963	beta-Spec	neighbor protein
Q01604	Pgk	neighbor protein
Q01842	aop	MAPK
Q02280	eag	neighbor protein
Q03751	Csp	Protein precessing in ER
Q05521	DPP1_sc	neighbor protein
Q05825	ATPsyn-beta	neighbor protein
Q06385	VPS74_sc	neighbor protein
Q06849	Arf84F	neighbor protein
Q07327	Rop	neighbor protein
Q08012	drk	Jak-STAT & MAPK
Q08446	SGT1_sc	neighbor protein
Q09624	lov-1_ce	neighbor protein
Q0E8K5	mri	neighbor protein
Q0E996	NAT1	neighbor protein
Q0KHQ5	Tao	neighbor protein	isolated
Q0KI00	SP1029	neighbor protein
Q0KIE7	Ank	neighbor protein
Q12224	RLM1_sc	MAPK
Q12769	NUP160_hs	neighbor protein	isolated
Q12983	BNIP3_hs	neighbor protein
Q13224	GRIN2B_hs	neighbor protein
Q13541	EIF4EBP1_hs	mTOR
Q14118	DAG1_hs	neighbor protein
Q14997	PSME4_hs	neighbor protein	isolated
Q15005	SPCS2_hs	neighbor protein	isolated
Q1EC92	CG12958	neighbor protein	isolated
Q22703	dpl-1_ce	neighbor protein
Q23983	Snap	neighbor protein
Q23985	dx	Notch
Q24008	inaD	neighbor protein
Q24192	RhoL	neighbor protein
Q24210	CASK	neighbor protein
Q24214	CanB2	Wnt
Q24247	mew	neighbor protein	isolated
Q24253	Bap	neighbor protein
Q24276	Cdc37	neighbor protein
Q24306	th	neighbor protein
Q24325	Taf2	neighbor protein
Q24342	fng	Notch
Q24368	Iswi	neighbor protein
Q24407	ATPsyn-Cf6	neighbor protein
Q24423	noc	neighbor protein
Q24472	Rbf	neighbor protein
Q24547	Syx1A	neighbor protein
Q24564	Mer	Hippo
Q2M1E6	Cdep	neighbor protein
Q45VV3	yki	Hippo
Q4ABH1	Msp-300	neighbor protein
Q59E65	Unc-89	neighbor protein
Q5BI03	CG8155	neighbor protein
Q6IAA8	LAMTOR1_hs	neighbor protein
Q6IDD9	Ect4	neighbor protein
Q6U9V3	siz	neighbor protein	isolated
Q70PP2	Smg1	neighbor protein
Q7JMZ0	Ric	neighbor protein
Q7JQ32	Gyc76C	neighbor protein
Q7JR96	Snx16	neighbor protein	isolated
Q7JRF1	Syx6	neighbor protein
Q7JUF8	Edem1	Protein precessing in ER
Q7JUP3	casp	neighbor protein
Q7JW03	Ubc-E2H	neighbor protein
Q7JWQ7	Swim	neighbor protein
Q7JWS8	Mtl	neighbor protein
Q7JXC4	P32	neighbor protein
Q7JXV9	Vps25	neighbor protein
Q7K0D8	Nup50	neighbor protein
Q7K0E3	Mob4	neighbor protein
Q7K0G4	Spred	Jak-STAT
Q7K0X9	Syx7	neighbor protein
Q7K2G1	CG13349	neighbor protein
Q7K306	Cdk4	neighbor protein
Q7K3Z6	Epac	neighbor protein
Q7K4E0	CG12183	neighbor protein
Q7KJ08	Alk	neighbor protein
Q7KLE5	Amph	neighbor protein
Q7KNM2	lwr	neighbor protein
Q7KNS3	Lis-1	neighbor protein
Q7KQC4	RN-tre	neighbor protein
Q7KS34	CG31140-RB	neighbor protein
Q7KTX7	park	Protein precessing in ER	isolated
Q7KTX8	skd	neighbor protein
Q7KU87	CG33275-RC	neighbor protein
Q7KV88	msn	neighbor protein
Q7KVD1	trio	neighbor protein
Q7PLE9	Rab21	neighbor protein
Q7YU29	Dys	neighbor protein
Q7YU60	babo	neighbor protein
Q7YWX7	mig-14_ce	neighbor protein
Q86B74	WASp	neighbor protein
Q86BE9	pen-2	Notch
Q86BI2	Rgl	neighbor protein
Q86P21	Trim9	neighbor protein
Q86PB4	CG5875	neighbor protein	isolated
Q8C180	Frs2_mm	neighbor protein
Q8CGU6	Ncstn_rn	Notch
Q8I0G8	Zyx	Hippo
Q8I100	rabx-5_ce	neighbor protein
Q8IMX7	Miro	neighbor protein
Q8IN24	GABA-B-R2	neighbor protein
Q8INU2	Dap160	neighbor protein
Q8IPP3	cno	neighbor protein
Q8IPV7	cbt	neighbor protein
Q8IQQ9	CG6512	neighbor protein
Q8IR24	sun	neighbor protein
Q8IRK7	MESK2	neighbor protein
Q8MKW7	JhI-1	neighbor protein
Q8MLQ0	HSPC300	neighbor protein
Q8MLW7	Xbp1	Protein precessing in ER
Q8MQQ3	pyd	neighbor protein
Q8MRM6	CG12065	neighbor protein	isolated
Q8MSX2	MED6	neighbor protein
Q8MT06	ns1	neighbor protein
Q8MT78	CG5522	neighbor protein
Q8MXU3	snn-1_ce	neighbor protein
Q8MY88	egr	Hippo	isolated
Q8N5U6	RNF10_hs	neighbor protein
Q8SXD4	CG9732	neighbor protein
Q8SYG2	CSN3	neighbor protein
Q8T0L3	Uba1	neighbor protein
Q8T0S6	hpo	Hippo
Q8T390	endoA	neighbor protein
Q8T9B6	boca	neighbor protein
Q92621	NUP205_hs	neighbor protein
Q92845	KIFAP3_hs	neighbor protein
Q93533	F20D1.1_ce	neighbor protein
Q93561	cup-2_ce	Protein precessing in ER	isolated
Q94533	S6k	mTOR
Q94887	Nrx-IV	neighbor protein
Q94920	porin	neighbor protein
Q95RA8	mats	Hippo
Q95RC5	CG5745	neighbor protein
Q95RG8	Git	neighbor protein
Q95RJ9	ebi	Wnt
Q95SI0	tkv	neighbor protein
Q95SP2	sip3	Protein precessing in ER
Q95U21	sax	neighbor protein	isolated
Q95UN8	slpr	neighbor protein
Q95Y95	M04F3.5_ce	neighbor protein	isolated
Q960X4	Tip60	neighbor protein
Q960X8	Hrs	neighbor protein
Q99259	GAD1_hs	neighbor protein
Q9BRA2	TXNDC17_hs	neighbor protein
Q9BU20	RSG1_hs	neighbor protein	isolated
Q9BXC9	BBS2_hs	neighbor protein	isolated
Q9D0K2	Oxct1_mm	neighbor protein
Q9ERE9	Mapk8ip2_mm	MAPK	isolated
Q9GQN5	XNP	neighbor protein
Q9GYH7	rme-6_ce	neighbor protein
Q9I7K5	eca	neighbor protein
Q9I7S4	CG42629	neighbor protein
Q9I7S6	Pde9	neighbor protein
Q9N693	sbb	neighbor protein
Q9NB71	hiw	neighbor protein
Q9NBK5	trc	neighbor protein
Q9NCP8	Ank2	neighbor protein
Q9NFZ3	Ggamma30A	neighbor protein
Q9NGC3	cenG1A	neighbor protein
Q9NWT6	HIF1AN_hs	neighbor protein
Q9NY61	AATF_hs	neighbor protein
Q9NZD8	SPG21_hs	neighbor protein	isolated
Q9U2U6	snx-13_ce	neighbor protein	isolated
Q9U6P7	Syt4	neighbor protein
Q9U6R9	gammaSnap	neighbor protein
Q9UI40	SLC24A2_hs	neighbor protein
Q9UJF2	RASAL2_hs	neighbor protein
Q9UMX1	SUFU_hs	neighbor protein
Q9UMX3	BOK_hs	neighbor protein	isolated
Q9UNE2	RPH3AL_hs	neighbor protein
Q9V345	CSN4	neighbor protein
Q9V393	krz	neighbor protein
Q9V3C7	I-2	neighbor protein
Q9V3C8	Shc	neighbor protein
Q9V3I2	Rab5	neighbor protein
Q9V3J4	sec13	Protein precessing in ER
Q9V3K3	rept	neighbor protein
Q9V3L1	sfl	neighbor protein	isolated
Q9V400	Ilk	neighbor protein
Q9V428	ics	neighbor protein
Q9V461	Mcm6	neighbor protein
Q9V466	Nup107	neighbor protein	isolated
Q9V491	plexA	neighbor protein
Q9V4A7	plexB	neighbor protein
Q9V4B2	CG2219	neighbor protein
Q9V4C4	Syt7	neighbor protein
Q9V4E0	CG1970-RA	neighbor protein
Q9V4L4	kappaB-Ras	neighbor protein	isolated
Q9V4S8	CSN7	neighbor protein
Q9V535	tsu	neighbor protein
Q9V6U8	CG13343	neighbor protein	isolated
Q9V6X7	O-fut1	neighbor protein
Q9V730	ttv	neighbor protein
Q9V7Y2	Sply	neighbor protein	isolated
Q9V853	lack	neighbor protein
Q9V8I2	CG5189	neighbor protein
Q9V8K2	sec6	neighbor protein
Q9V8V8	par-1	neighbor protein
Q9V8W3	Rep	neighbor protein	isolated
Q9V9Q6	step	neighbor protein
Q9V9R2	Cul-2	neighbor protein
Q9V9W8	pygo	neighbor protein
Q9VA36	cindr	neighbor protein
Q9VA38	wts	Hippo
Q9VAD4	eIF2B-alpha	neighbor protein
Q9VAK1	alph	neighbor protein
Q9VAQ0	Cul-5	neighbor protein
Q9VAS9	Apc	Wnt
Q9VB22	raps	neighbor protein
Q9VB23	wdb	neighbor protein
Q9VB75	gb	neighbor protein
Q9VBH7	CG14544	neighbor protein
Q9VBI1	Sld5	neighbor protein
Q9VBP2	RASSF8	neighbor protein
Q9VBU7	Nup358	neighbor protein
Q9VBY7	veli	neighbor protein
Q9VC57	atl	neighbor protein	isolated
Q9VC65	CG13623	neighbor protein	isolated
Q9VC96	BRWD3	neighbor protein
Q9VCA8	mask	neighbor protein
Q9VCC9	Tsc1	mTOR
Q9VCE6	CG5933	neighbor protein
Q9VCF4	AP-1sigma	neighbor protein
Q9VCH4	mbc	neighbor protein
Q9VCQ7	Rassf	Hippo
Q9VCR3	CG13830-RB	neighbor protein
Q9VCR6	sav	Hippo
Q9VCW7	CG6954	neighbor protein
Q9VCY3	CSN6	neighbor protein
Q9VCY8	CG5315	neighbor protein
Q9VD13	lqfR	neighbor protein
Q9VD28	PSR	neighbor protein
Q9VD72	lsn	neighbor protein
Q9VDC3	AP-2sigma	neighbor protein
Q9VDD8	Ubpy	neighbor protein
Q9VDE3	slmb	Wnt
Q9VDE6	sec15	neighbor protein	isolated
Q9VDI1	Synd	neighbor protein
Q9VDR6	Hs6st	neighbor protein	isolated
Q9VDS5	RhoGAP92B	neighbor protein
Q9VDS9	Pk92B	Protein precessing in ER
Q9VE18	CG5451	neighbor protein
Q9VE37	Mekk1	neighbor protein
Q9VEA1	eIF-1A	neighbor protein
Q9VEC5	cdm	neighbor protein
Q9VEX0	Sulf1	neighbor protein
Q9VF02	Hel89B	neighbor protein
Q9VF87	Sra-1	neighbor protein
Q9VFB6	CG12241	neighbor protein
Q9VFC2	Spn5	neighbor protein	isolated
Q9VFD3	CG31304	neighbor protein
Q9VFG8	kibra	Hippo
Q9VFK2	cv-c	neighbor protein
Q9VFM9	twf	neighbor protein
Q9VFP6	Ipp	neighbor protein
Q9VFT4	rin	neighbor protein
Q9VG51	Snx3	neighbor protein
Q9VG59	CG5608-RA	neighbor protein
Q9VGG0	CG3281	neighbor protein	isolated
Q9VGH5	glo	neighbor protein
Q9VGI5	Lk6	neighbor protein
Q9VGL8	wkd	neighbor protein
Q9VH07	pont	Wnt
Q9VH66	CG8500	neighbor protein
Q9VH90	trbd	neighbor protein
Q9VHB5	Vps45	neighbor protein
Q9VHG4	VhaM8.9	neighbor protein
Q9VHH8	CG18005	neighbor protein
Q9VHI1	hyx	neighbor protein
Q9VHV5	Gie	neighbor protein
Q9VI13	Pak	neighbor protein
Q9VI75	lap	neighbor protein
Q9VIM5	Arc-p34	neighbor protein
Q9VJ33	Nedd8	neighbor protein
Q9VJA1	Socs36E	Jak-STAT
Q9VJD1	CG6453	neighbor protein
Q9VJD2	CG5110	neighbor protein
Q9VJF9	tweek	neighbor protein
Q9VJN5	wek	neighbor protein
Q9VK27	Edem2	Protein precessing in ER
Q9VKB2	Ced-12	neighbor protein
Q9VKG8	CG6509	neighbor protein	isolated
Q9VKX2	Mdh1	neighbor protein
Q9VKZ7	CG4972	neighbor protein	isolated
Q9VL07	Utx	neighbor protein
Q9VLB7	Gdi	neighbor protein
Q9VLI5	raw	neighbor protein
Q9VLP3	CG7787	neighbor protein
Q9VLT9	Cka	neighbor protein	isolated
Q9VLV7	spz3	neighbor protein	isolated
Q9VM93	Liprin-alpha	neighbor protein
Q9VML8	CG8965	neighbor protein
Q9VMW9	Gmd	neighbor protein	isolated
Q9VMY8	aux	neighbor protein
Q9VN14	Cont	neighbor protein
Q9VNB0	7B2	neighbor protein
Q9VNE9	RpL13A	neighbor protein
Q9VNG0	MED27	neighbor protein
Q9VNG9	plx	neighbor protein
Q9VNH5	CG2091	neighbor protein
Q9VNH6	sec8	neighbor protein
Q9VNI8	Hpr1	neighbor protein
Q9VNR2	SPoCk	neighbor protein
Q9VNS2	ArfGAP3	neighbor protein
Q9VP48	Rab26	neighbor protein
Q9VPG7	RhoBTB	neighbor protein
Q9VPL5	CG11490	neighbor protein
Q9VPR4	Nle	neighbor protein
Q9VPR6	Ipk2	neighbor protein
Q9VPU7	aru	neighbor protein
Q9VPW9	CG4552	neighbor protein	isolated
Q9VQ61	Got2	neighbor protein
Q9VQE0	Drp1	neighbor protein
Q9VQF9	snapin	neighbor protein
Q9VQQ9	sec5	neighbor protein
Q9VQU9	bowl	neighbor protein
Q9VQW7	ed	Hippo	isolated
Q9VQY9	Psf2	neighbor protein
Q9VR35	CG2950	neighbor protein
Q9VR61	S6kII	mTOR
Q9VR90	Syx16	neighbor protein
Q9VRP9	Bre1	neighbor protein
Q9VS41	unc-13-4A	neighbor protein
Q9VSF3	CG7375	neighbor protein
Q9VSJ8	exo70	neighbor protein
Q9VSK3	Unr	neighbor protein
Q9VSU8	nwk	neighbor protein
Q9VSY9	Nf-YA	neighbor protein
Q9VTT9	CG11534	neighbor protein
Q9VTU3	RhoGAP68F	neighbor protein
Q9VU87	Vps36	neighbor protein
Q9VUH6	mop	neighbor protein
Q9VUH8	CG13472	neighbor protein
Q9VUU5	dbo	neighbor protein
Q9VUX2	mib1	neighbor protein
Q9VUY9	Pgm	neighbor protein
Q9VUZ1	CG5161	neighbor protein
Q9VV76	Syx8	neighbor protein
Q9VVF7	Mip	neighbor protein	isolated
Q9VVJ5	Ndfip	neighbor protein	isolated
Q9VVX3	fz2	Wnt
Q9VW35	trpml	neighbor protein	isolated
Q9VW47	kto	neighbor protein
Q9VWA1	Clc	neighbor protein
Q9VWB6	CG6434	neighbor protein	isolated
Q9VWE0	dome	neighbor protein	isolated
Q9VWF2	e(y)3	neighbor protein
Q9VWJ7	Hs3st-B	neighbor protein
Q9VX18	Socs16D	Jak-STAT
Q9VX75	baz	Hippo
Q9VXE3	rok	Wnt
Q9VXE9	Cap	neighbor protein
Q9VXH3	sl	neighbor protein
Q9VXQ2	Graf	neighbor protein
Q9VXV6	Scamp	neighbor protein
Q9VXY2	rab3-GEF	neighbor protein
Q9VYH1	Fer3HCH	neighbor protein
Q9VYM8	Rab40	neighbor protein
Q9VYT6	p24-1	neighbor protein
Q9VZ23	ran	neighbor protein
Q9VZD7	Cip4	neighbor protein	isolated
Q9VZI1	Chd64	neighbor protein
Q9VZL6	CG14977	neighbor protein
Q9VZU2	rasp	neighbor protein	isolated
Q9VZW1	scramb2	neighbor protein
Q9W0I7	Psf1	neighbor protein
Q9W0P4	CG3402	neighbor protein
Q9W0Q1	hipk	neighbor protein
Q9W112	CG3894	neighbor protein
Q9W141	CG4692	neighbor protein
Q9W1A9	enok	neighbor protein
Q9W1B0	gek	neighbor protein
Q9W1E5	mr	neighbor protein
Q9W1H0	Lpt	neighbor protein
Q9W1I0	TBPH	neighbor protein
Q9W1M7	Pi3K59F	neighbor protein
Q9W261	Rtf1	neighbor protein
Q9W293	CG6613	neighbor protein
Q9W2U1	spri	neighbor protein
Q9W354	Erk7	neighbor protein
Q9W388	AP-1gamma	neighbor protein
Q9W389	CG7039	neighbor protein
Q9W3U1	CG12542	neighbor protein	isolated
Q9W3W5	shf	Wnt	isolated
Q9W423	schlank	neighbor protein
Q9W425	Rbcn-3A	neighbor protein
Q9W486	CG32758	neighbor protein	isolated
Q9W4A0	Rab-RP4	neighbor protein	isolated
Q9W4J1	peb	neighbor protein	isolated
Q9W4K0	CHOp24	neighbor protein
Q9W4K1	rb	neighbor protein
Q9W4P5	VhaAC39-1	neighbor protein
Q9W539	Hr4	neighbor protein
Q9W552	Vps26	neighbor protein
Q9W568	hfw	neighbor protein	isolated
Q9W590	ns3	neighbor protein
Q9W5E1	Roc1a	Wnt & Protein precessing in ER
Q9XTL2	Stam	Jak-STAT
Q9XTM1	sec10	neighbor protein
Q9XTN2	chico	mTOR
Q9XYA7	stck	neighbor protein
Q9XYM0	Crk	neighbor protein
Q9XYW6	CHIP	Protein precessing in ER
Q9XZ06	CG11092	neighbor protein
Q9XZ63	Manf	neighbor protein
Q9XZL8	sra	neighbor protein
Q9Y091	fl(2)d	neighbor protein
Q9Y095	XRCC1	neighbor protein
Q9Y0B6	Pten	mTOR
Q9Y0H4	Su	neighbor protein
Q9Y0Z9	tup	neighbor protein
Q9Y150	Exn	neighbor protein	isolated
Q9Y169	Ext2	neighbor protein
Q9Y2Y0	ARL2BP_hs	neighbor protein
Q9Y376	MO25 alpha_hs	neighbor protein
Q9Y3D6	FIS1_hs	neighbor protein
