# Supplementary material for: The protein-protein interaction network of eyestalk, Y-organ and hepatopancreas in Chinese mitten crab Eriocheir sinensis
Source: BMC Syst Biol. 2014 Mar 27;8:39. doi: 10.1186/1752-0509-8-39 (PMC3986667; doi:10.1186/1752-0509-8-39)
Supplement: Additional file 4 — Assigned proteins and unigenes. Assigned proteins and related unigenes with GO annotations and GO depth information. [file 1752-0509-8-39-S4.xls]

## Sheet: Sheet1
Sequence Id	Unigene	GO	go level
A1Z6E8	Unigene22957_A0A	GO:0022008	5
A1Z6G4	Unigene26863_A0A	GO:0022008;GO:0051301	3;5
A1Z6R8	Unigene43529_A0A	GO:0006457	6
A1Z6X6	CL1687.Contig1_A0A	GO:0006457	6
A1Z7M0	Unigene19361_A0A	GO:0007528;GO:0007474;GO:0019395;GO:0045886;GO:0033540;GO:0008344;GO:0006091;GO:0007517;GO:0046716;GO:0007274;GO:0030010;GO:0006693;GO:0008586;GO:0048172;GO:0046928	4;5;6;7;9
A1Z7V9	Unigene6641_A0A	GO:0006412	5
A1Z843	Unigene51125_A0A;Unigene30753_A0A;Unigene55810_A0A	GO:0006457	6
A1Z8H1	Unigene12546_A0A;Unigene10964_A0A;Unigene19279_A0A;Unigene48013_A0A;Unigene52814_A0A;Unigene40221_A0A	GO:0006099;GO:0006200;GO:0006121	6;7
A1Z9A2	Unigene55610_A0A	GO:0060702;GO:0006986;GO:0009267;GO:0010507;GO:0043066;GO:0060548;GO:0035071;GO:0006915	4;5;6;9
A1Z9J6	Unigene19374_A0A;Unigene19373_A0A	GO:0006412	5
A1Z9J8	Unigene3986_A0A;Unigene9676_A0A;Unigene191_A0A;Unigene9675_A0A;Unigene7452_A0A;Unigene9173_A0A	GO:0006412	5
A1Z9K8	Unigene9851_A0A;Unigene5961_A0A;Unigene44803_A0A	GO:0016457;GO:0048675;GO:0008340;GO:0045944;GO:0045433	4;5;7
A1ZA45	Unigene35548_A0A	GO:0060252;GO:0035329;GO:0019509;GO:0006351;GO:0043066;GO:0035212;GO:0002011;GO:0045944;GO:0072089;GO:0045927	3;4;5;6;7
A1ZAE2	Unigene22811_A0A	GO:0007095;GO:0006511;GO:0007409	6;7;8
A1ZAK4	Unigene17332_A0A	GO:0043161;GO:0006289	7;8
A1ZAT7	Unigene20338_A0A	GO:0022008;GO:0000398	5;7
A1ZB77	CL1712.Contig1_A0A	GO:0051298;GO:0006412	5
A1ZBC5	Unigene33791_A0A	GO:0007275;GO:0051298;GO:0000022;GO:0000381;GO:0006412	3;5;8
A1ZBJ2	Unigene43984_A0A;Unigene39654_A0A;Unigene29187_A0A;Unigene41195_A0A;Unigene54797_A0A	GO:0022008;GO:0033227;GO:0016192	4;5
A1ZBL2	Unigene38728_A0A	GO:0007059;GO:0007283;GO:0008360;GO:0007067;GO:0022008;GO:0007015;GO:0007155;GO:0051301	3;4;5;6
A1ZBM2	Unigene53934_A0A;Unigene40578_A0A	GO:0006342;GO:0006508;GO:0016578;GO:0006511;GO:0030163;GO:0006974	4;5;8
A1ZBT6	Unigene34388_A0A	GO:0006188;GO:0006221;GO:0006897;GO:0006904;GO:0034058;GO:0007049;GO:0016082	3;5;6;8
A8DYI1	CL345.Contig1_A0A;CL345.Contig2_A0A;Unigene45027_A0A	GO:0006030	6
A8JPQ1	Unigene11488_A0A;Unigene25328_A0A;Unigene15141_A0A;Unigene25329_A0A;Unigene39568_A0A	GO:0008063	6
A8Y516	Unigene50941_A0A	GO:0001745;GO:0007165;GO:0048813;GO:0007409;GO:0016192;GO:0033227;GO:0007476;GO:0022008;GO:0006511;GO:0030162;GO:0007291;GO:0006644;GO:0030431;GO:0006919	4;5;6;7;8
B6VQ99	Unigene24281_A0A;Unigene23119_A0A;Unigene13722_A0A	GO:0051663;GO:0051298;GO:0045185;GO:0016325;GO:0019730;GO:0007318;GO:0007015;GO:0007264;GO:0007311;GO:0001737;GO:0045451;GO:0008063;GO:0051124;GO:0015031;GO:0007298;GO:0030709;GO:0007294;GO:0030111;GO:0008360;GO:0007317;GO:0090176;GO:0000022;GO:0006412	4;5;6
D3ZE26	Unigene38341_A0A;Unigene30403_A0A	GO:0007444;GO:0045116;GO:0072002;GO:0045570;GO:0035329;GO:0046666;GO:0040014;GO:0046621;GO:0006917;GO:0048814;GO:0007064;GO:0072089;GO:0008285;GO:0010212;GO:0010628;GO:0006915;GO:0048863;GO:0006508;GO:0007052;GO:0045464;GO:0051726;GO:0016322	3;4;5;6;7;9
E1JII4	Unigene17796_A0A;Unigene42842_A0A	GO:0001745;GO:0035330;GO:0006355;GO:0060253;GO:0006351	4;5;6
G5EC14	Unigene7066_A0A	GO:0030713;GO:0021766;GO:0060055;GO:0048666;GO:0022008;GO:0060292;GO:0030038;GO:0008582;GO:0008285;GO:0022028;GO:0007160;GO:0001764;GO:0001569;GO:0055003;GO:0034097;GO:0030168;GO:0009636;GO:0001707;GO:0090009;GO:0048821;GO:0051091;GO:0090398;GO:0030220;GO:0007163;GO:1900222;GO:0060218;GO:0045214;GO:0060947;GO:0006351;GO:0046716;GO:0045059;GO:0043149;GO:0043589;GO:0001829;GO:0045597;GO:0090136;GO:…	3;4;5;6;7;8;10
G5EG76	Unigene35646_A0A	GO:0000132;GO:0007018;GO:0008407;GO:0048477;GO:0035071;GO:0007476;GO:0007290;GO:0022008;GO:0034454;GO:0051017;GO:0007291;GO:0006914	4;5;6;7
O15083	Unigene49529_A0A;Unigene49531_A0A;Unigene49533_A0A;Unigene49534_A0A;Unigene49535_A0A;Unigene49536_A0A	GO:0032312;GO:0007525;GO:0018991;GO:0035188;GO:0016082;GO:0009792;GO:0040010;GO:0008340;GO:0006898;GO:0040007;GO:0043053	2;4;5;6;8
O46100	Unigene47644_A0A;Unigene28012_A0A	GO:0007015	5
O76878	Unigene51443_A0A	GO:0006857	5
O76896	Unigene30206_A0A	GO:0006098;GO:0010998;GO:0007275;GO:0019521;GO:0006412	3;5;6
O77932	Unigene39945_A0A;Unigene39944_A0A;Unigene39946_A0A;Unigene39949_A0A;Unigene11496_A0A;Unigene39947_A0A;Unigene39948_A0A;Unigene39950_A0A	GO:0000022;GO:0051298;GO:0006412	5
P14199	Unigene8666_A0A	GO:0006974	5
P17261	Unigene32917_A0A	GO:0006885	9
P23610	Unigene947_A0A	GO:0000132;GO:0030073;GO:0048666;GO:0034047;GO:0055072;GO:0035176;GO:0046902;GO:0043524;GO:0019244;GO:0051592;GO:0006606;GO:0000050;GO:0048167;GO:0008542;GO:0009952;GO:0042445;GO:0051402;GO:0007283;GO:0007212;GO:0021988;GO:2001237;GO:0021990;GO:0048341;GO:0019805;GO:0047496;GO:0016197;GO:0008088;GO:0048513;GO:0007569;GO:0006890;GO:0007030;GO:0051938;GO:0007626;GO:0008340;GO:0006888;GO:0021756;GO:…	3;4;5;6;7;8
P36142	Unigene27659_A0A	GO:0006464;GO:0006511	6;8
P36154	Unigene26169_A0A	GO:0045856;GO:0047497;GO:0007291;GO:0042052;GO:0008595	4;5;6
P40442	Unigene37080_A0A	GO:0008283	2
P42325	Unigene40212_A0A;Unigene51358_A0A	GO:0007179;GO:0030718	4;8
P45890	Unigene43093_A0A	GO:0006974	5
P47947	Unigene32918_A0A;Unigene19072_A0A;Unigene26010_A0A;Unigene45981_A0A	GO:0007498;GO:0006096	5
P54858	Unigene3302_A0A	GO:0006950	3
P56873	Unigene54404_A0A	GO:0006457;GO:0022008;GO:0006200;GO:0007052;GO:0031122	4;5;6;7
P82295	Unigene20885_A0A;Unigene20883_A0A	GO:0060439;GO:0046331;GO:0045727;GO:0045571;GO:0044130;GO:0006464;GO:0035090;GO:0007319;GO:0045451;GO:0007411;GO:0048024;GO:0015031;GO:0007298;GO:0007430	4;5;6;7
P91482	Unigene16512_A0A	GO:0006457;GO:0045678;GO:0008360;GO:0008293;GO:0008355;GO:0045500;GO:0007256;GO:0007476;GO:0007015;GO:0008595;GO:0007175;GO:0001700;GO:0007265;GO:0007614	4;5;6;7;8
P97765	Unigene45994_A0A	GO:0016348;GO:0031623;GO:0048190;GO:0042787;GO:0008587;GO:0019915;GO:0008586;GO:0032880;GO:0045746;GO:0007219;GO:0035209	4;5;6;7;9
Q08742	Unigene3247_A0A	GO:0006950;GO:0006096;GO:0043335;GO:0007067;GO:0006002;GO:0010892;GO:0031122;GO:0006457;GO:0007099;GO:0034605;GO:0007052;GO:0000002;GO:0006200;GO:0042026;GO:0050821;GO:0030150	3;4;5;6;7
Q08930	Unigene6828_A0A	GO:0006950;GO:0016567;GO:0042067;GO:0051781;GO:0030307;GO:0008062;GO:0001737;GO:0051382;GO:0042306;GO:0048148;GO:0043066;GO:0019933;GO:0007446;GO:0045475;GO:0030431;GO:0016055;GO:0051726;GO:0007049	3;4;5;6;7;8;9
Q09387	Unigene24744_A0A	GO:0046579	6
Q0E8N7	Unigene23004_A0A;Unigene38213_A0A	GO:0022416;GO:0045570;GO:0007165;GO:0048749;GO:0033227;GO:0060828;GO:0008587;GO:0007428;GO:0015012;GO:0040015;GO:0008543;GO:0090097	4;5;6;7
Q0E8W6	Unigene9394_A0A	GO:0022008;GO:0000398	5;7
Q0E8X7	Unigene8628_A0A	GO:0035277;GO:0007443;GO:0007391;GO:0035160;GO:0007494;GO:0007427;GO:0008258;GO:0007274;GO:0008586;GO:0007173;GO:0048814	4;5;6;7;9
Q0E908	Unigene22903_A0A	GO:0007444;GO:0007095;GO:0007348;GO:0007050;GO:0007067;GO:0030162;GO:0051299;GO:0035204;GO:0001700;GO:0007349;GO:0000398;GO:0016321;GO:0051225;GO:0008045;GO:0042060;GO:0008302;GO:0008355;GO:0008340;GO:0009314;GO:0030708;GO:0033962;GO:0008104;GO:0006412	4;5;6;7
Q0E938	Unigene20673_A0A;Unigene20674_A0A;Unigene20675_A0A	GO:0016080;GO:0007059;GO:0007165;GO:0051225;GO:0042060;GO:0030433;GO:0006351;GO:0045893;GO:0043620;GO:0008340;GO:0007275;GO:0016081;GO:0015031;GO:0030968	3;4;5;6;9
Q0E980	Unigene7554_A0A	GO:0006911;GO:0007155;GO:0008152;GO:0007016	2;3;5
Q0E9B5	Unigene27876_A0A;Unigene9786_A0A;Unigene41688_A0A;Unigene11901_A0A	GO:0007155	3
Q0E9G3	Unigene30615_A0A	GO:0008542;GO:0014706;GO:0006911;GO:0007059;GO:0007301;GO:0048477;GO:0008344;GO:0007080;GO:0046329;GO:0006470;GO:0007411;GO:0007498;GO:0030261;GO:0051225;GO:0008355;GO:0007476;GO:0007155;GO:0007312;GO:0000022	3;4;5;6;7;8
Q0KI39	Unigene26876_A0A	GO:0007301;GO:0051298;GO:0042332;GO:0048542;GO:0008355;GO:0007616;GO:0007291;GO:0006606	4;5;6
Q0KIA8	Unigene35407_A0A;Unigene13869_A0A	GO:0007426;GO:0035147;GO:0048750;GO:0022416;GO:0035001;GO:0046843;GO:0035151;GO:0031987;GO:0000122;GO:0046427;GO:0002121;GO:0016558;GO:0045467;GO:0001700;GO:0040003;GO:0001709;GO:0001964;GO:0048854;GO:0006351;GO:0030111;GO:0048813;GO:0007476;GO:0048053;GO:0016476;GO:0045944;GO:0016055;GO:0072347;GO:0007422;GO:0042675;GO:0035220	3;4;5;6;7;9
Q0KIB1	Unigene47416_A0A;Unigene54779_A0A	GO:0007498;GO:0006810;GO:0016567;GO:0046331;GO:0030239;GO:0031987;GO:0008340;GO:0022008	3;4;5;6;9
Q0P6H9	Unigene18121_A0A	GO:0016246;GO:0006508;GO:0051298;GO:0030431	4;5;6
Q14257	Unigene49241_A0A	GO:0046330;GO:0014808;GO:0043588;GO:0043931;GO:0051028;GO:0006937;GO:0006511;GO:0030162;GO:0071313;GO:0048082;GO:0006611;GO:0001745;GO:0006936;GO:0007099;GO:0008360;GO:0003151;GO:0048741;GO:0048813;GO:0007409;GO:0007476;GO:0007291;GO:0007275;GO:0030431;GO:0006919	3;4;5;6;7;8
Q15041	Unigene25964_A0A	GO:0018991;GO:0035188;GO:0009792;GO:0040010;GO:0008340;GO:0007264;GO:0006898;GO:0040007;GO:0043053	2;4;5;6
Q17550	Unigene19611_A0A	GO:0006433;GO:0000338;GO:0007095;GO:0007310;GO:0007409;GO:0001751;GO:0006446;GO:0006508;GO:0007314;GO:0008347;GO:0006424;GO:0032435;GO:0050821;GO:0045787	4;5;6;7;9
Q17744	Unigene17628_A0A	GO:0007067;GO:0008062;GO:0046427;GO:0007269;GO:0007303;GO:0045804;GO:0007311;GO:0045451;GO:0045860;GO:0051124;GO:0002052;GO:0031396;GO:0048488;GO:0000398;GO:0030036;GO:0051276;GO:0042060;GO:0006417;GO:0008340;GO:0045475;GO:0009790;GO:0045746;GO:0008104;GO:0016236	4;5;6;7;8
Q18476	Unigene43049_A0A;Unigene7470_A0A;Unigene29863_A0A;Unigene16964_A0A;Unigene32576_A0A	GO:0006911;GO:0007016;GO:0007406;GO:0000212;GO:0007067;GO:0051297;GO:0007015;GO:0007264;GO:0007229;GO:0016203;GO:0007475;GO:0000910;GO:0007058;GO:0008360;GO:0035044;GO:0007160;GO:0006886;GO:0035046;GO:0007155;GO:0006913;GO:0007344;GO:0051301;GO:0008104;GO:0007052;GO:0009966;GO:0007060	3;4;5;6;7
Q20062	Unigene10447_A0A	GO:0000398	7
Q20759	Unigene38508_A0A	GO:0046843;GO:0007095;GO:0007016;GO:0043143;GO:0051260;GO:0035188;GO:0007067;GO:0016319;GO:0022008;GO:0007303;GO:0051299;GO:0048814;GO:0045892;GO:0016337;GO:0006184;GO:0051225;GO:0030723;GO:0007093;GO:0006886;GO:0040010;GO:0019827;GO:0006898;GO:0042052;GO:0030011;GO:0006911;GO:0048477;GO:0030473;GO:0009792;GO:0007405;GO:0034501;GO:0043053;GO:0030510;GO:0007294;GO:0018991;GO:0008298;GO:0008088;GO:…	2;3;4;5;6;7;8
Q21094	Unigene12937_A0A	GO:0006911;GO:0016925;GO:0007095;GO:0007391;GO:0035188;GO:0009792;GO:0071560;GO:0006959;GO:0035204;GO:0043053;GO:0000902;GO:0018991;GO:0016321;GO:0010883;GO:0035071;GO:0050790;GO:0006886;GO:0040010;GO:0008340;GO:0006508;GO:0045751;GO:0006898;GO:0006606;GO:0035172;GO:0040007;GO:0035207;GO:0007352	2;3;4;5;6;9
Q22544	Unigene48174_A0A	GO:0000398;GO:0007052	4;7
Q22820	Unigene20241_A0A	GO:0009072	5
Q23483	Unigene47356_A0A	GO:0051298;GO:0000022;GO:0006412	5
Q24118	Unigene4486_A0A;Unigene27657_A0A	GO:0051298;GO:0000022;GO:0006412	5
Q24388	Unigene19440_A0A	GO:0006879;GO:0006826;GO:0006096	5;8
Q27594	Unigene25620_A0A	GO:0022416;GO:0050803;GO:0007165;GO:0008045;GO:0007391;GO:0008360;GO:0007254;GO:0016601;GO:0019991;GO:0007155;GO:0007370;GO:0048058;GO:0045467;GO:0050770;GO:0007411	3;4;5;6;7;8;9
Q2TAZ0	Unigene12491_A0A;Unigene2952_A0A	GO:0006457;GO:0031396;GO:0030261;GO:0006281;GO:0010629;GO:0048813;GO:0016319;GO:0008340;GO:0007062;GO:0006310;GO:0016322;GO:0016236	4;5;6;7
Q49AG3	Unigene43485_A0A	GO:0007391;GO:0010629;GO:0035019;GO:0048100;GO:0007179;GO:0008586;GO:0061353;GO:0030718;GO:0007488;GO:0042078;GO:0001745;GO:0045705;GO:0035290;GO:0007507;GO:0030707;GO:0007480;GO:0007424;GO:0045749;GO:0045887	4;5;6;7;8
Q49AR2	Unigene53470_A0A	GO:0006355;GO:0006351	5;6
Q4QPU3	Unigene10624_A0A	GO:0006911;GO:0008347;GO:0007264;GO:0071902;GO:0051017;GO:0007224;GO:0050770;GO:0007298;GO:0006974;GO:0007413;GO:0035099;GO:0008045;GO:0007254;GO:0048813;GO:0007435;GO:0007422	5;6;7;9
Q59DV8	Unigene22904_A0A;Unigene43611_A0A;Unigene26145_A0A;Unigene40524_A0A;Unigene40525_A0A;Unigene4725_A0A	GO:0071027;GO:0010468;GO:0022008;GO:0007269;GO:0006508;GO:0043547;GO:0007049;GO:0016192	3;4;5;7;8
Q59DZ1	Unigene34861_A0A;Unigene43088_A0A;Unigene43052_A0A	GO:0006457	6
Q5TA50	Unigene56012_A0A;Unigene56013_A0A	GO:0010629;GO:0007391;GO:0035019;GO:0048100;GO:0007179;GO:0006511;GO:0008586;GO:0030718;GO:0061353;GO:0007488;GO:0042078;GO:0001745;GO:0045705;GO:0007507;GO:0035290;GO:0030707;GO:0007480;GO:0048813;GO:0007424;GO:0045749;GO:0045887	4;5;6;7;8
Q5TGZ0	Unigene48951_A0A	GO:0006457;GO:0051306;GO:0051298;GO:0006950;GO:0007020;GO:0007274;GO:0016192;GO:0051258;GO:0007269;GO:0050848;GO:0007052;GO:0051726;GO:0010457;GO:0015031	3;4;5;6;7
Q65ZH5	Unigene43464_A0A	GO:0000132;GO:0007018;GO:0008407;GO:0048477;GO:0035071;GO:0007476;GO:0007290;GO:0022008;GO:0034454;GO:0051017;GO:0007291;GO:0006914	4;5;6;7
Q6N063	Unigene32076_A0A	GO:0035071	6
Q6NQY2	Unigene20987_A0A;Unigene47870_A0A	GO:0022008	5
Q6NQZ3	Unigene49717_A0A	GO:0006412	5
Q6P3X3	Unigene23933_A0A	GO:0007304;GO:0016477;GO:0045570;GO:0008101;GO:0007391;GO:0010629;GO:0001763;GO:0007274;GO:0048100;GO:0007181;GO:0006357;GO:0090254;GO:0061327;GO:0030718;GO:0048636;GO:0007488;GO:0042078;GO:0022407;GO:0001745;GO:0009953;GO:0045705;GO:0035215;GO:0007507;GO:0046845;GO:0030509;GO:0045887	4;5;6;7;8
Q6UW63	Unigene43379_A0A	GO:0007476;GO:0001745;GO:0006511;GO:0007291;GO:0030162;GO:0030431;GO:0006919;GO:0007409;GO:0048813	4;5;6;7;8
Q7JPS2	Unigene21139_A0A	GO:0035329;GO:0008101;GO:0006355;GO:0007050;GO:0019094;GO:0007112;GO:0001751;GO:0046621;GO:0006897;GO:0035330;GO:0001558;GO:0046669;GO:0007267;GO:0060253;GO:0006351;GO:0007476;GO:0042327;GO:0007291;GO:0042048;GO:0032456;GO:0042981	4;5;6;7;8
Q7JR34	Unigene5434_A0A	GO:0007498;GO:0006810;GO:0022008;GO:0016567;GO:0030239	3;5;9
Q7JS69	Unigene20715_A0A	GO:0016267;GO:0009247;GO:0021551	4;5;9
Q7JUR6	Unigene31447_A0A	GO:0006412	5
Q7JUS1	Unigene37493_A0A;Unigene52200_A0A;Unigene44600_A0A;Unigene46882_A0A;Unigene6481_A0A	GO:0006412;GO:0048666	5
Q7JVK1	Unigene30777_A0A	GO:0006412	5
Q7JVP2	Unigene7628_A0A	GO:0022008	5
Q7JVR7	Unigene6735_A0A	GO:0045116;GO:0000338;GO:0007095;GO:0007409;GO:0006511;GO:0030162;GO:0030431;GO:0050821	4;5;6;7;8;9
Q7JWH5	Unigene41365_A0A	GO:0007095;GO:0006511;GO:0016567	6;8;9
Q7JWR9	Unigene29422_A0A	GO:0006457;GO:0007140;GO:0007283	6
Q7JXC6	Unigene9948_A0A	GO:0030433;GO:0030968	6;9
Q7JXE4	Unigene28421_A0A;Unigene50382_A0A	GO:0000398;GO:0006355;GO:0007049;GO:0006367;GO:0000079	3;5;6;7
Q7JXG9	Unigene36450_A0A;Unigene56984_A0A	GO:0035329;GO:0008101;GO:0006355;GO:0007050;GO:0019094;GO:0007112;GO:0001751;GO:0046621;GO:0006897;GO:0035330;GO:0001558;GO:0046669;GO:0007267;GO:0060253;GO:0006351;GO:0007476;GO:0042327;GO:0007291;GO:0042048;GO:0032456;GO:0042981	4;5;6;7;8
Q7JY80	Unigene51414_A0A;Unigene13033_A0A;Unigene29661_A0A;Unigene29660_A0A	GO:0006974	5
Q7JYH3	Unigene49077_A0A	GO:0009058;GO:0006730;GO:0009258;GO:0032259	3;4;7
Q7JZ53	Unigene17671_A0A	GO:0022008;GO:0006364	5;7
Q7JZJ3	Unigene34708_A0A	GO:0007476;GO:0006351	5;6
Q7JZK1	Unigene20771_A0A	GO:0035277;GO:0035071;GO:0035075;GO:0019752;GO:0022008;GO:0006357;GO:0035209;GO:0051123	4;5;6;7;8
Q7K0L4	Unigene51560_A0A;Unigene21398_A0A	GO:0022416;GO:0045721;GO:0000122;GO:0046427;GO:0022008;GO:0001700;GO:0006457;GO:0007525;GO:0032312;GO:0045856;GO:0047497;GO:0006351;GO:0030111;GO:0007039;GO:0043161;GO:0007291;GO:0007052;GO:0042052;GO:0016055;GO:0008595;GO:0009303;GO:0035220	4;5;6;7;8
Q7K0S5	Unigene52121_A0A	GO:0007095;GO:0006511;GO:0006508;GO:0030163;GO:0006974;GO:0007409	5;6;7;8
Q7K0X3	Unigene6606_A0A;Unigene47204_A0A;Unigene49214_A0A;Unigene29380_A0A;Unigene30106_A0A	GO:0022008	5
Q7K188	Unigene49445_A0A	GO:0006364	7
Q7K1C5	Unigene26864_A0A;Unigene47519_A0A	GO:0007165	4
Q7K2B1	Unigene38621_A0A	GO:0090305	6
Q7K2W6	Unigene20899_A0A	GO:0006879;GO:0006826;GO:0006096	5;8
Q7K3E2	CL21.Contig1_A0A	GO:0006457;GO:0006911;GO:0006537;GO:0015031	4;5;6;7
Q7K3M9	Unigene27816_A0A	GO:0042335;GO:0008407;GO:0046331;GO:0007391;GO:0051686;GO:0008258;GO:0007296;GO:0001555;GO:0010507;GO:0015031;GO:0006887;GO:0010942;GO:0007029	4;5;6
Q7K3N4	Unigene54408_A0A;Unigene160_A0A	GO:0015991;GO:0007035	6;11
Q7K3S2	Unigene22160_A0A;Unigene29978_A0A	GO:0006412	5
Q7K3U4	Unigene41337_A0A	GO:0006612;GO:0051298;GO:0048477;GO:0006904;GO:0048728;GO:0016082;GO:0035011;GO:0042254;GO:0000022;GO:0007264;GO:0016055;GO:0006897;GO:0006888;GO:0034058;GO:0032799	5;6;7
Q7K9H6	Unigene44391_A0A;Unigene16307_A0A;Unigene47315_A0A	GO:0014706;GO:0007498;GO:0007059;GO:0007301;GO:0007476;GO:0007155;GO:0046329;GO:0007312;GO:0006470	3;4;5;6;7;8
Q7KMH9	Unigene28448_A0A	GO:0008101;GO:0048132;GO:0019094;GO:0007112;GO:0044026;GO:0001558;GO:0035330;GO:0046669;GO:0000075;GO:0007476;GO:0042327;GO:0002165;GO:0042048;GO:0035220;GO:0051038;GO:0009949;GO:0035329;GO:0006355;GO:0007050;GO:0001751;GO:0046621;GO:0006897;GO:0009951;GO:0007294;GO:0008298;GO:0007267;GO:0060253;GO:0006351;GO:0030717;GO:0045814;GO:0007143;GO:0007291;GO:0032456;GO:0042981;GO:0045003	4;5;6;7;8;9
Q7KN04	Unigene8725_A0A	GO:0007444;GO:0072002;GO:0045116;GO:0035329;GO:0045570;GO:0040014;GO:0046666;GO:0046621;GO:0006917;GO:0072089;GO:0007064;GO:0048814;GO:0008285;GO:0010212;GO:0010628;GO:0006915;GO:0048863;GO:0006508;GO:0007052;GO:0051726;GO:0045464;GO:0016322	3;4;5;6;7;9
Q7L5Y6	Unigene42567_A0A	GO:0030178;GO:0048132;GO:0007067;GO:0001751;GO:0022008;GO:0008283;GO:0030718;GO:0007224;GO:0045676;GO:0051276;GO:0007286;GO:0019915;GO:0006508;GO:0007140;GO:0008054;GO:0031647;GO:0016322	2;4;5;6;7;9
Q7YZ91	Unigene56169_A0A	GO:0006511;GO:0006464;GO:0000398	6;7;8
Q80UJ7	Unigene38599_A0A;Unigene51692_A0A;Unigene12052_A0A;Unigene913_A0A	GO:0035206;GO:0045850;GO:0042023;GO:0019730;GO:0060537;GO:0048813;GO:0007476;GO:0000122;GO:0007307;GO:0000082;GO:0045476;GO:0051726;GO:0008284	3;4;5;6;7
Q86YQ8	Unigene43409_A0A	GO:0007369;GO:0042335;GO:0007165;GO:0031647;GO:0045746;GO:0035641;GO:0002168;GO:0061099	4;5;9
Q8IMQ7	Unigene40508_A0A	GO:0006412;GO:0046331;GO:0006367	5;6;7
Q8INE2	Unigene30327_A0A	GO:0006508	5
Q8INQ7	Unigene25023_A0A	GO:0035158;GO:0022409;GO:0003331;GO:0035149;GO:0016203;GO:0040003;GO:0000902;GO:0071711;GO:0007030;GO:0008360;GO:0006886;GO:0009306;GO:0006888;GO:0030011;GO:0034394;GO:0048081;GO:0007029	3;4;5;6;7
Q8IP52	Unigene13556_A0A	GO:0016080;GO:0010951;GO:0035151;GO:0007391;GO:0008366;GO:0019991;GO:0060857;GO:0007155;GO:0007163;GO:0016081;GO:0021682;GO:0008104;GO:0072553;GO:0097105	3;4;5;6;8
Q8IPT8	Unigene40631_A0A	GO:0007498;GO:0008152;GO:0007165;GO:0030239;GO:0007274;GO:0007143;GO:0009790;GO:0006470;GO:0030431;GO:0035220;GO:0043089;GO:0045887	2;4;5;6;7;10
Q8IPZ6	Unigene4191_A0A;Unigene23117_A0A	GO:0006457;GO:0045471	6
Q8IQ02	Unigene47854_A0A	GO:0006457;GO:0022008;GO:0006260;GO:0009408	4;5;6
Q8IQ13	Unigene22177_A0A	GO:0010106;GO:0006879;GO:0007432;GO:0001654;GO:0000060;GO:0007479;GO:0007420;GO:0007438;GO:0046427;GO:0006826;GO:0045944;GO:0007422	5;6;7;8
Q8IQD4	Unigene47418_A0A;Unigene21886_A0A;Unigene3622_A0A;Unigene26165_A0A	GO:0000902;GO:0051016;GO:0010591;GO:0007015;GO:0051490;GO:0006508;GO:0007303;GO:0007298;GO:0035220	5;6;7
Q8IQV6	Unigene17660_A0A	GO:0035329;GO:0006355;GO:0008101;GO:0043547;GO:0007050;GO:0019094;GO:0007112;GO:0001751;GO:0046621;GO:0007264;GO:0006897;GO:0032312;GO:0001558;GO:0035330;GO:0046669;GO:0060253;GO:0007267;GO:0006351;GO:0007476;GO:0042327;GO:0007291;GO:0042048;GO:0032456;GO:0042981	4;5;6;7;8
Q8IQW5	Unigene20712_A0A;Unigene20713_A0A	GO:0048599;GO:0007098;GO:0019094;GO:0008293;GO:0055059;GO:0007465;GO:0007067;GO:0007112;GO:0022008;GO:0007015;GO:0007303;GO:0045804;GO:0006457;GO:0009953;GO:0000398;GO:0030036;GO:0051225;GO:0008360;GO:0009408;GO:0045187;GO:0060070;GO:0007155;GO:0007140;GO:0045475;GO:0007052;GO:0045880;GO:0009790;GO:0008104;GO:0006911;GO:0007059;GO:0048477;GO:0051298;GO:0009416;GO:0045727;GO:0090162;GO:0007283;GO:…	3;4;5;6;7;8;9
Q8IR25	Unigene15100_A0A;Unigene41768_A0A;Unigene33849_A0A	GO:0007474;GO:0035329;GO:0008101;GO:0006355;GO:0019094;GO:0007050;GO:0045893;GO:0007112;GO:0001751;GO:0008586;GO:0046621;GO:0070983;GO:0006897;GO:0043044;GO:0008285;GO:0001558;GO:0006397;GO:0035330;GO:0046669;GO:0060253;GO:0007267;GO:0007517;GO:0006351;GO:0007476;GO:0008587;GO:0008544;GO:0042327;GO:0007291;GO:0070940;GO:0042048;GO:0032456;GO:0042981	3;4;5;6;7;8;10
Q8IRC0	Unigene20513_A0A;Unigene20512_A0A;Unigene20511_A0A;Unigene20515_A0A;Unigene20514_A0A	GO:0000398	7
Q8IZ13	Unigene28772_A0A	GO:0035071	6
Q8MQQ0	CL310.Contig1_A0A	GO:0006974	5
Q8MRM0	Unigene20954_A0A	GO:0001558;GO:0006342;GO:0006376;GO:0006607;GO:0048477;GO:0000381;GO:0006351;GO:0045980;GO:0000380;GO:0051028;GO:0022008;GO:0007282;GO:0043086;GO:0050830	4;5;6;7;8
Q8MRW1	Unigene55317_A0A	GO:0000003;GO:0007030;GO:0009792;GO:0006886;GO:0040010;GO:0006898;GO:0040035;GO:0040007;GO:0002119	2;4;5;6
Q8MSB1	Unigene4088_A0A;Unigene29897_A0A;Unigene11374_A0A	GO:0022416;GO:0006360;GO:0045721;GO:0007394;GO:0046427;GO:0000122;GO:0022008;GO:0048730;GO:0001700;GO:0032312;GO:0007525;GO:0006457;GO:0045856;GO:0047497;GO:0030111;GO:0006351;GO:0007254;GO:0007039;GO:0043161;GO:0007291;GO:0016055;GO:0042052;GO:0007052;GO:0009303;GO:0007219;GO:0016318;GO:0008595;GO:0035220;GO:0046328;GO:0007265	4;5;6;7;8
Q8MSI2	Unigene20691_A0A	GO:0006096	5
Q8MSY4	Unigene22861_A0A	GO:0015031	4
Q8N2Y8	Unigene8005_A0A;Unigene8006_A0A	GO:0050774;GO:0008360;GO:0007409;GO:0006614;GO:0007015;GO:0009306;GO:0007155;GO:0030334;GO:0007264;GO:0050708	3;4;5;6;7
Q8N357	Unigene4305_A0A	GO:0007444;GO:0045471;GO:0035075;GO:0006541;GO:0006357;GO:0022008;GO:0008283;GO:0035209;GO:0051123;GO:0035277;GO:0035071;GO:0007005;GO:0016260;GO:2000378;GO:0007049;GO:0008284	2;3;4;5;6;7;8
Q8N6M0	Unigene28360_A0A	GO:0022008;GO:0006508;GO:0000398;GO:0006520;GO:0000381;GO:0007067	4;5;7;8
Q8SWT2	Unigene17259_A0A;Unigene38483_A0A;Unigene50751_A0A;Unigene27873_A0A	GO:0022008	5
Q8SWW7	Unigene22568_A0A;Unigene45651_A0A	GO:2000045;GO:0016319;GO:0051297;GO:0022008;GO:0000022;GO:0006412	4;5;6
Q8SX57	Unigene26708_A0A	GO:0018991;GO:0035188;GO:0009792;GO:0040010;GO:0008340;GO:0006898;GO:0040007;GO:0043053	2;4;5;6
Q8SXG7	Unigene9915_A0A	GO:0000398	7
Q8SXQ1	Unigene24755_A0A;Unigene45632_A0A	GO:0007314;GO:0048082;GO:0040018;GO:0045793;GO:0002385	4;5;6
Q8SXS0	Unigene49129_A0A	GO:0015991	6
Q8SXX5	Unigene41822_A0A	GO:0045892;GO:0022008;GO:0008582;GO:0007480;GO:0007479;GO:0045893	5;6;7
Q8SY53	Unigene1804_A0A;Unigene3123_A0A	GO:0006890;GO:0015031	4;6
Q8SY59	Unigene10953_A0A	GO:0006351	5
Q8SYC4	Unigene5605_A0A;Unigene575_A0A	GO:0007095;GO:0007098;GO:0006096;GO:0006950;GO:0019094;GO:0008293;GO:0007283;GO:0007015;GO:0009631;GO:0006457;GO:0007498;GO:0008152;GO:0008360;GO:0009408;GO:0045187;GO:0007052	2;3;4;5;6;8
Q8SYG3	Unigene46222_A0A;Unigene46223_A0A	GO:0006457;GO:0007052;GO:0007067	4;5;6
Q8SYJ2	Unigene20794_A0A	GO:0001745;GO:0000398;GO:0051298;GO:0007409;GO:0048813;GO:0007476;GO:0022008;GO:0006511;GO:0030162;GO:0007291;GO:0030431;GO:0006919	4;5;6;7;8
Q8SYP1	Unigene55328_A0A	GO:0000731;GO:0007131;GO:0000732;GO:0006260;GO:0045003	4;6;7;9
Q8SYQ4	Unigene18711_A0A	GO:0000398;GO:0000381	7;8
Q8SYQ8	Unigene40032_A0A	GO:0045454	4
Q8SZ16	Unigene11715_A0A	GO:0006120	6
Q8SZA8	Unigene54193_A0A	GO:0006810;GO:0032024;GO:0071722;GO:0007283;GO:0055114;GO:0006119;GO:0022900;GO:0008049;GO:0007140;GO:0006412	3;4;5;6
Q8SZK9	Unigene46319_A0A	GO:0045747;GO:0016055;GO:0045746;GO:0016567;GO:0007219	5;6;9
Q8SZY2	Unigene33647_A0A	GO:0045116;GO:0035329;GO:0008589;GO:0016578;GO:0008101;GO:0006355;GO:0019094;GO:0007050;GO:0007112;GO:0001751;GO:0022008;GO:0008283;GO:0006511;GO:0030162;GO:0046621;GO:0006897;GO:0001558;GO:0035330;GO:0006342;GO:0046669;GO:0060253;GO:0051438;GO:0007267;GO:0006351;GO:0007476;GO:0042327;GO:0031647;GO:0007291;GO:0042048;GO:0030431;GO:0032456;GO:0042981	2;4;5;6;7;8;9
Q8SZY7	Unigene12589_A0A;Unigene6375_A0A;Unigene32514_A0A	GO:0000338;GO:0007095;GO:0048477;GO:0048193;GO:0001751;GO:0006511;GO:0030162;GO:0001745;GO:0046331;GO:0008219;GO:0007030;GO:0048813;GO:0007409;GO:0007476;GO:0007291;GO:0030431;GO:0006919;GO:0050821;GO:0032435;GO:0050851	3;4;5;6;7;8;9
Q8T092	Unigene37582_A0A	GO:0022416;GO:0051533;GO:0006911;GO:0016477;GO:0006030;GO:0070831;GO:0007067;GO:0008406;GO:0008062;GO:0022008;GO:0007303;GO:0045804;GO:0006611;GO:0035626;GO:0000398;GO:0030036;GO:0006939;GO:0007155;GO:0008104;GO:0009790;GO:0045475;GO:0035220	3;4;5;6;7
Q8T0D9	Unigene37751_A0A	GO:0014706;GO:0006457;GO:0007498;GO:0007059;GO:0007301;GO:0007476;GO:0007155;GO:0046329;GO:0007312;GO:0007173;GO:0006470	3;4;5;6;7;8;9
Q8T0T9	Unigene40819_A0A	GO:0008356;GO:0007099;GO:0033227;GO:0009296;GO:0007476;GO:0042384;GO:0015991;GO:0040011;GO:0007052	2;4;5;6;7
Q8T4C9	Unigene49627_A0A	GO:0006412	5
Q8T8S1	Unigene44205_A0A	GO:0007095;GO:0006511	6;8
Q8T8W2	Unigene24828_A0A;Unigene8749_A0A	GO:0007140;GO:0008049;GO:0006412;GO:0007283	5;6
Q8TB96	Unigene52807_A0A	GO:0001745;GO:0006396;GO:0008407;GO:0007480;GO:0045893;GO:0022008;GO:0008587;GO:0008586;GO:0016055;GO:0045880	5;6
Q92545	Unigene55355_A0A;Unigene47139_A0A	GO:0035206;GO:0006801;GO:0008340;GO:0019222	3;4;5
Q92665	Unigene5571_A0A	GO:0001745;GO:0048813;GO:0007409;GO:0007476;GO:0006511;GO:0007291;GO:0030162;GO:0030431;GO:0006919;GO:0042256	4;5;6;7;8
Q93354	Unigene11103_A0A;Unigene38151_A0A	GO:0006635	6
Q94981	Unigene4021_A0A;Unigene33481_A0A;Unigene727_A0A;Unigene35873_A0A	GO:0022008;GO:0016567	5;9
Q95QA3	Unigene11962_A0A	GO:0018991;GO:0006508;GO:0006898;GO:0048477	5;6
Q95QQ9	Unigene24618_A0A	GO:0006911;GO:0007059;GO:0051298;GO:0051225;GO:0006470	3;5;6;7
Q95R07	Unigene6830_A0A;Unigene9803_A0A	GO:0010629;GO:0007391;GO:0061015;GO:0035019;GO:0048100;GO:0007179;GO:0019684;GO:0008586;GO:0030718;GO:0061353;GO:0007488;GO:0042078;GO:0001745;GO:0045705;GO:0035290;GO:0007507;GO:0030707;GO:0007480;GO:0007424;GO:0006606;GO:0034660;GO:0045749;GO:0000387;GO:0045887	4;5;6;7;8
Q95R82	Unigene20232_A0A	GO:0008340;GO:0031987	3;4
Q95RA9	Unigene9052_A0A;Unigene28352_A0A	GO:0022008;GO:0000398	5;7
Q95RC0	Unigene23143_A0A	GO:0006457	6
Q95TJ1	Unigene34400_A0A	GO:0016080;GO:0016081;GO:0015031	4;6
Q95TK5	Unigene50612_A0A	GO:0022008	5
Q960Q9	Unigene6955_A0A	GO:0051663;GO:0051298;GO:0045185;GO:0016325;GO:0019730;GO:0007318;GO:0007015;GO:0007311;GO:0007264;GO:0001737;GO:0008063;GO:0045451;GO:0051124;GO:0015031;GO:0007298;GO:0030709;GO:0007294;GO:0030111;GO:0008360;GO:0007317;GO:0090176;GO:0000022;GO:0006412	4;5;6
Q960Y8	Unigene20070_A0A;Unigene20071_A0A;Unigene20069_A0A;Unigene20068_A0A	GO:0006614;GO:0022008;GO:0006355;GO:0006351;GO:0006364;GO:0048034;GO:0033227	5;6;7
Q969R8	Unigene35647_A0A	GO:0007391;GO:0018108	6;8
Q96CT7	Unigene53849_A0A	GO:0034614;GO:0071243;GO:0042742;GO:2000435;GO:0048082;GO:0009651;GO:0001934;GO:0071276;GO:0050832;GO:0030510;GO:0045088;GO:0009408;GO:0042542;GO:0045793;GO:0007476;GO:0008340;GO:0042594;GO:0031647;GO:0040018;GO:0006955	3;4;5;6;7
Q96E35	Unigene24117_A0A	GO:0006486;GO:0006470;GO:0035220	6;7
Q96EY4	Unigene41673_A0A	GO:0000022;GO:0031647;GO:0006412;GO:2000435	4;5;7
Q96K80	Unigene36786_A0A	GO:0031647;GO:2000435	4;7
Q96MG8	Unigene53665_A0A	GO:0007528;GO:0007293;GO:0006511;GO:0007295;GO:0008582;GO:0008285;GO:0016360	3;4;5;8
Q9BQ61	Unigene48822_A0A	GO:0022008;GO:0000398;GO:0007052	4;5;7
Q9BSD7	Unigene35104_A0A	GO:0007095;GO:0006355;GO:0043486;GO:0042127;GO:0032508;GO:0022008;GO:0006511;GO:0030162;GO:0001745;GO:0006342;GO:0006281;GO:0030111;GO:0016573;GO:0006351;GO:0010628;GO:0048813;GO:0007409;GO:0007476;GO:0090307;GO:0007291;GO:0051301;GO:0030431;GO:0006919;GO:0006310	3;4;5;6;7;8
Q9BV44	Unigene1492_A0A	GO:0000398	7
Q9C0H2	Unigene40413_A0A	GO:0034614;GO:0071243;GO:0042742;GO:0048082;GO:0009651;GO:0001934;GO:0071276;GO:0050832;GO:0030510;GO:0045088;GO:0045793;GO:0009408;GO:0042542;GO:0007476;GO:0008340;GO:0042594;GO:0040018;GO:0006955	3;4;5;6;7
Q9GZE9	Unigene12136_A0A;Unigene20357_A0A;Unigene20356_A0A	GO:0051298;GO:0000022;GO:0006412	5
Q9GZU8	Unigene42517_A0A	GO:0035206;GO:0006801;GO:0008340;GO:0019222	3;4;5
Q9H467	Unigene6334_A0A	GO:0006470	7
Q9H8H3	Unigene11416_A0A	GO:0006508	5
Q9I7J2	Unigene54329_A0A;Unigene55648_A0A;Unigene10262_A0A	GO:0007476;GO:0022008;GO:0006511;GO:0000398;GO:0045451	5;6;7;8
Q9I7P7	Unigene4800_A0A;Unigene4801_A0A	GO:0022008	5
Q9I7T8	Unigene24098_A0A	GO:0007095;GO:0007259;GO:0006355;GO:0051298;GO:0007350;GO:0042023;GO:0016049;GO:0007067;GO:2000134;GO:0022008;GO:0006511;GO:0008283;GO:0001558;GO:0030261;GO:0045931;GO:0010824;GO:0007005;GO:0007424;GO:0031647;GO:0051726;GO:0007049;GO:0045749;GO:0000079	2;3;4;5;6;7;8
Q9I7X6	Unigene755_A0A	GO:0000398	7
Q9JII7	Unigene40329_A0A	GO:0006508;GO:0008283;GO:0000022;GO:0042176;GO:0050790	2;4;5
Q9N366	Unigene25068_A0A	GO:0007269;GO:0048488;GO:0050803	4;6
Q9N4P3	Unigene55452_A0A	GO:0007067;GO:0008062;GO:0046427;GO:0007303;GO:0045804;GO:0007311;GO:0045451;GO:0031396;GO:0000398;GO:0030036;GO:0051276;GO:0042060;GO:0006417;GO:0008340;GO:0009790;GO:0008104;GO:0045475;GO:0016236	4;5;6;7
Q9N5S9	Unigene36361_A0A	GO:0006184	7
Q9NA76	Unigene35762_A0A	GO:0051533;GO:0006406;GO:0031100;GO:0001889;GO:0007095;GO:0000398;GO:0006370;GO:0009411;GO:0000184;GO:0031053;GO:0030422;GO:0022008;GO:0010467;GO:0045071;GO:0006606	4;5;6;7;9
Q9NA78	Unigene24825_A0A	GO:0006281;GO:0007275;GO:0006334;GO:0006974	3;5;6;7
Q9NK57	Unigene4190_A0A	GO:0006457;GO:0006911;GO:0009408;GO:0008360	4;5;6
Q9NX58	Unigene2560_A0A	GO:0000022;GO:0006412	5
Q9NZ63	Unigene32342_A0A	GO:0030833;GO:0045886;GO:0007274	5;6
Q9P0P8	Unigene29048_A0A	GO:0000338;GO:0007095;GO:0007310;GO:0007409;GO:0001751;GO:0006508;GO:0008347;GO:0007314;GO:0032435;GO:0050821;GO:0045787	4;5;6;7;9
Q9P2S5	Unigene15786_A0A	GO:0022008	5
Q9U1H8	Unigene35193_A0A	GO:0007293;GO:0035071;GO:0060078;GO:0007264;GO:0045451;GO:0007411;GO:0015031;GO:0008103;GO:0045467;GO:0006887	4;5;6;9
Q9U1M2	Unigene12974_A0A;Unigene23843_A0A	GO:0007165	4
Q9UHR6	Unigene46660_A0A	GO:0006342;GO:0006281;GO:0007095;GO:0043486;GO:0042127;GO:0016573;GO:0030111;GO:0006351;GO:0032508;GO:0022008	3;4;5;6;7;8
Q9V3A8	Unigene25075_A0A	GO:0008101;GO:0019094;GO:0032436;GO:0045454;GO:0007112;GO:0071276;GO:0000209;GO:0035330;GO:0001558;GO:0046669;GO:0045088;GO:0009408;GO:0045793;GO:0007476;GO:0042327;GO:0042048;GO:0035329;GO:0034614;GO:0006355;GO:0071243;GO:0042742;GO:0007050;GO:0001751;GO:0048082;GO:0046621;GO:0001934;GO:0009651;GO:0006897;GO:0050832;GO:0030510;GO:0060253;GO:0031398;GO:0031943;GO:0007267;GO:0006351;GO:0042542;GO:…	3;4;5;6;7;8;10
Q9V3E5	Unigene20424_A0A	GO:0022416;GO:0016080;GO:0035147;GO:0048599;GO:0010629;GO:0015031;GO:0007298;GO:0045087;GO:0045467;GO:0007349;GO:0006457;GO:0016063;GO:0008045;GO:0001895;GO:0000910;GO:0008360;GO:0010522;GO:0007155;GO:0016081;GO:0048058;GO:0032456	3;4;5;6;9
Q9V3G6	Unigene51820_A0A	GO:0006412	5
Q9V3K7	Unigene11864_A0A;Unigene46263_A0A;Unigene55602_A0A	GO:0006355;GO:0006351;GO:0043066;GO:0007035;GO:0035212;GO:0048388;GO:0007446;GO:0015991;GO:0018395;GO:0006508;GO:0046329;GO:0016568	3;4;5;6;7;8;9;11
Q9V3S7	Unigene6629_A0A	GO:0022416;GO:0035329;GO:0008101;GO:0006355;GO:0019094;GO:0007050;GO:0007112;GO:0001751;GO:0046621;GO:0006897;GO:0001558;GO:0035330;GO:0046669;GO:0006730;GO:0060253;GO:0007267;GO:0006351;GO:0007476;GO:0042327;GO:0015948;GO:0007291;GO:0042048;GO:0032456;GO:0006556;GO:0035220;GO:0042981	4;5;6;7;8
Q9V4B8	Unigene34079_A0A;Unigene47569_A0A;Unigene25289_A0A;Unigene25292_A0A;Unigene47561_A0A;Unigene44097_A0A;Unigene55130_A0A;Unigene17684_A0A;Unigene25290_A0A;Unigene54928_A0A;Unigene42572_A0A	GO:0000022	5
Q9V4C9	Unigene44420_A0A	GO:0007015;GO:0007165;GO:0008360	4;5
Q9V784	Unigene34032_A0A	GO:0051306;GO:0006457;GO:0051298;GO:0006950;GO:0016192;GO:0007274;GO:0007020;GO:0051258;GO:0007269;GO:0050848;GO:0007052;GO:0010457;GO:0051726;GO:0015031	3;4;5;6;7
Q9V9Q7	Unigene35103_A0A	GO:0007098;GO:0019094;GO:0008293;GO:0007283;GO:0045454;GO:0007015;GO:0009631;GO:0006457;GO:0008360;GO:0009408;GO:0050790;GO:0035071;GO:0045187;GO:0006508;GO:0000022;GO:0007052;GO:0006412	4;5;6;8
Q9V9W5	Unigene56262_A0A	GO:0022008;GO:0044130;GO:0015031	4;5
Q9V9Z8	Unigene22153_A0A	GO:0006412	5
Q9VA18	Unigene48566_A0A	GO:0006457;GO:0051306;GO:0051298;GO:0006950;GO:0007020;GO:0007274;GO:0016192;GO:0051258;GO:0007269;GO:0050848;GO:0007052;GO:0051726;GO:0010457;GO:0015031	3;4;5;6;7
Q9VA69	Unigene9107_A0A	GO:0016080;GO:0045313;GO:0045921;GO:0008594;GO:0045494;GO:0045454;GO:0006662;GO:0006952;GO:0007009;GO:0016081;GO:0015031;GO:0002168;GO:0007298	4;5;6;7
Q9VA71	Unigene71_A0A	GO:0006911;GO:0051298;GO:0048477;GO:0006412;GO:0015031;GO:0048813	4;5;6
Q9VAB8	Unigene29510_A0A	GO:0000022;GO:0051298;GO:0006412	5
Q9VAC4	Unigene45581_A0A	GO:0048477;GO:0006298;GO:0006275;GO:0019730;GO:0006289;GO:0022008;GO:0006511;GO:0007307;GO:0006412;GO:0016579;GO:0006261;GO:0007052;GO:0015031	4;5;6;7;8;9
Q9VAC7	Unigene52606_A0A	GO:0000398	7
Q9VAU9	Unigene54853_A0A;Unigene52229_A0A;Unigene16083_A0A	GO:0006457;GO:0035071;GO:0001111;GO:0006367;GO:0007067;GO:0000079	5;6;7
Q9VAY4	Unigene2622_A0A	GO:0022008;GO:0000398;GO:0007052	4;5;7
Q9VB10	Unigene2641_A0A;Unigene26032_A0A	GO:0006457;GO:0006950	3;6
Q9VBF0	Unigene13840_A0A	GO:0030514;GO:0007304;GO:0008101;GO:0035222;GO:0007179;GO:0007015;GO:0030512;GO:0030718;GO:0007448;GO:0042078;GO:0001745;GO:0009953;GO:0008358;GO:0046331;GO:0030509;GO:0007409;GO:0007476;GO:0007300;GO:0006629;GO:0045887	4;5;6;7;8
Q9VBK9	Unigene16807_A0A	GO:0006376;GO:0007095;GO:0034614;GO:0048477;GO:0000381;GO:0071243;GO:0042742;GO:0032508;GO:0006302;GO:0042254;GO:0022008;GO:0006511;GO:0048082;GO:0009651;GO:0001934;GO:0001700;GO:0071276;GO:0030510;GO:0001558;GO:0050832;GO:0045088;GO:0000380;GO:0009408;GO:0042542;GO:0045793;GO:0007476;GO:0008340;GO:0007282;GO:0042594;GO:0006955;GO:0040018	3;4;5;6;7;8
Q9VBN2	Unigene20866_A0A;Unigene20865_A0A	GO:0007444;GO:0000003;GO:0007095;GO:0007348;GO:0007050;GO:0007067;GO:0009792;GO:0030162;GO:0035204;GO:0051299;GO:0001700;GO:0007349;GO:0000398;GO:0008045;GO:0051225;GO:0016321;GO:0042060;GO:0008302;GO:0008355;GO:0006915;GO:0006886;GO:0008340;GO:0009314;GO:0030708;GO:0006412;GO:0033962;GO:0016081;GO:0010171;GO:0008104	2;4;5;6;7
Q9VBR0	Unigene9480_A0A;Unigene9481_A0A	GO:0007476;GO:0022008;GO:0006511;GO:0000398;GO:0032543;GO:0045451	5;6;7;8
Q9VBS5	Unigene41294_A0A	GO:0006868;GO:0035151;GO:0006184;GO:0042060;GO:0060856;GO:0035633;GO:0019991;GO:0008340;GO:0008049;GO:0006898;GO:0015813;GO:0007635;GO:0014047;GO:0015734	3;4;5;6;7;9
Q9VC29	Unigene18648_A0A;Unigene15617_A0A;Unigene31314_A0A	GO:0030514;GO:0007304;GO:0008101;GO:0035222;GO:0007283;GO:0007179;GO:0007015;GO:0030512;GO:0030718;GO:0007448;GO:0042078;GO:0001745;GO:0009953;GO:0008358;GO:0046331;GO:0030509;GO:0007409;GO:0007476;GO:0008049;GO:0007140;GO:0007300;GO:0006629;GO:0045887	4;5;6;7;8
Q9VC89	Unigene27936_A0A;Unigene32546_A0A	GO:0001654;GO:0007432;GO:0007479;GO:0000060;GO:0007420;GO:0007438;GO:0045944;GO:0007422	5;6;7
Q9VCB8	Unigene46851_A0A	GO:0006343;GO:0008293;GO:0030702;GO:0045893;GO:0034773;GO:0016050;GO:0022008;GO:0006897;GO:0044026;GO:0007298;GO:0042059;GO:0016197;GO:0006351;GO:0016082;GO:0006886;GO:0045752;GO:0031060;GO:0007275;GO:0042981;GO:0000723	3;5;6;7;8
Q9VCB9	Unigene25443_A0A	GO:0007264;GO:0051056	5;6
Q9VCG8	CL1607.Contig1_A0A;Unigene2431_A0A;Unigene39894_A0A	GO:0016348;GO:0031623;GO:0048190;GO:0042787;GO:0006465;GO:0019915;GO:0008587;GO:0008586;GO:0032880;GO:0045746;GO:0007219;GO:0035209	4;5;6;7;9
Q9VD51	Unigene1437_A0A;Unigene17029_A0A;Unigene11537_A0A	GO:0022008	5
Q9VD55	Unigene11252_A0A	GO:0006749	5
Q9VDC1	Unigene9624_A0A	GO:0042335;GO:0048477;GO:0007310;GO:0001754;GO:0007067;GO:0007303;GO:0040023;GO:0045451;GO:0035617;GO:0008103;GO:0007411;GO:0018991;GO:0008088;GO:0000398;GO:0047497;GO:0007277;GO:0048311;GO:0048741;GO:0048813;GO:0007317;GO:0046716;GO:0006886;GO:0007626;GO:0006508;GO:0035220;GO:0030011	4;5;6;7;8
Q9VDD0	Unigene41391_A0A	GO:0006511;GO:0006464	6;8
Q9VDD1	Unigene14109_A0A	GO:0000079	5
Q9VDH1	Unigene29879_A0A;Unigene26994_A0A	GO:0007349;GO:0016080;GO:0035147;GO:0048599;GO:0000910;GO:0010629;GO:0007606;GO:0016081;GO:0032456;GO:0015031;GO:0007298;GO:0045087;GO:0048149	3;4;5;6;7
Q9VDI5	Unigene14575_A0A	GO:0007301;GO:0051298;GO:0048477;GO:0042332;GO:0007350;GO:0007616;GO:0050804;GO:0006099;GO:0000122;GO:0006511;GO:0022904;GO:0070983;GO:0006342;GO:0045886;GO:0070933;GO:0048542;GO:0007517;GO:0006351;GO:0008355;GO:0008340;GO:0007291;GO:0006606;GO:0050771;GO:0051726;GO:0070932	4;5;6;7;8;9
Q9VDK9	Unigene50649_A0A	GO:0030713;GO:0046843;GO:0030178;GO:0008588;GO:0045879;GO:0007088;GO:0030162;GO:0030512;GO:0007298;GO:0046599;GO:0030727;GO:0060253;GO:0030720;GO:0008355;GO:0006508;GO:0030708;GO:0045475;GO:0045849	4;5;6;8
Q9VE20	Unigene45417_A0A;Unigene45416_A0A	GO:0007298	5
Q9VE54	Unigene41385_A0A;Unigene12401_A0A	GO:0007131	4
Q9VE96	Unigene47592_A0A	GO:0007269;GO:0048488;GO:0050803	4;6
Q9VEA2	Unigene37592_A0A	GO:0006412	5
Q9VED0	Unigene15749_A0A;Unigene4541_A0A	GO:0001745;GO:0006886;GO:0006911;GO:0048526;GO:0000910;GO:0006891;GO:0016082	3;5;6
Q9VED7	Unigene2375_A0A	GO:0035335;GO:0035019;GO:0007391;GO:0010629;GO:0048100;GO:0007179;GO:0008586;GO:0030718;GO:0061353;GO:0007488;GO:0042078;GO:0001745;GO:0045705;GO:0007507;GO:0035290;GO:0030707;GO:0007480;GO:0007424;GO:0045749;GO:0045887	4;5;6;7;8
Q9VEF5	Unigene51698_A0A	GO:0006412	5
Q9VEG8	Unigene54361_A0A	GO:0006511;GO:0007095	6;8
Q9VEP4	Unigene48340_A0A	GO:0022008;GO:0000462;GO:0006200;GO:0006414	5;6;7;8
Q9VEQ1	Unigene54090_A0A	GO:0007349;GO:0000915;GO:0006121;GO:0006950;GO:0042060;GO:0006904;GO:0006414;GO:0006915;GO:0006099;GO:0043065;GO:0006903	3;4;5;6;7
Q9VEV3	Unigene11559_A0A	GO:0006457;GO:0032291;GO:0008356;GO:0030866;GO:0045167;GO:0055059;GO:0014045;GO:0019991;GO:0060857;GO:0007419;GO:0051294;GO:0006120;GO:0032880;GO:0007188	4;5;6;8
Q9VEV6	Unigene34217_A0A	GO:0006457;GO:0006986;GO:0009267;GO:0043066;GO:0035071;GO:0006915;GO:0060702;GO:0006508;GO:0010507;GO:0060548	4;5;6;9
Q9VEY5	Unigene28595_A0A	GO:0007391;GO:0010629;GO:0035019;GO:0048100;GO:0007179;GO:0008586;GO:0061353;GO:0030718;GO:0007488;GO:0042078;GO:0001745;GO:0045705;GO:0035290;GO:0007507;GO:0030707;GO:0007480;GO:0007424;GO:0045749;GO:0045887	4;5;6;7;8
Q9VF77	Unigene43927_A0A	GO:0006911;GO:0007630;GO:0016246;GO:0007095;GO:0043052;GO:0046673;GO:0008344;GO:0007601;GO:0008594;GO:0018298;GO:0046427;GO:0007602;GO:0042052;GO:0009642;GO:0050821	4;5;6;7;8
Q9VF81	Unigene1554_A0A	GO:0000132;GO:0001738;GO:0002052;GO:0071276;GO:0045088;GO:0045167;GO:0009408;GO:0045793;GO:0007476;GO:0090163;GO:0060446;GO:0046667;GO:0045197;GO:0030011;GO:0045196;GO:0034614;GO:0045186;GO:0071243;GO:0042742;GO:0035556;GO:0016332;GO:0045176;GO:0007416;GO:0035011;GO:0048082;GO:0001934;GO:0009651;GO:0007294;GO:0032312;GO:0007525;GO:0050832;GO:0030510;GO:0003382;GO:0042542;GO:0008340;GO:0007613;GO:…	3;4;5;6;7;8
Q9VF86	Unigene2463_A0A	GO:0022008;GO:0000398;GO:0000381;GO:0007052;GO:0048025	4;5;7;8
Q9VFB9	Unigene54475_A0A;Unigene49336_A0A	GO:0000132;GO:0008407;GO:0048477;GO:0045454;GO:0022008;GO:0051017;GO:0045451;GO:0006914;GO:0006974;GO:0007018;GO:0000398;GO:0035071;GO:0006915;GO:0007476;GO:0007290;GO:0034454;GO:0007291	4;5;6;7
Q9VFN9	Unigene45101_A0A	GO:0022008;GO:0045893	5;6
Q9VFR0	Unigene47885_A0A;Unigene47886_A0A	GO:0000122;GO:0016055;GO:0006351	5;6;7
Q9VG04	Unigene47017_A0A	GO:0042254;GO:0051298;GO:0000022	5;6
Q9VG62	Unigene24888_A0A	GO:0007275;GO:0006412	3;5
Q9VGC2	Unigene49345_A0A	GO:0007444;GO:0048813;GO:0007005;GO:0007160;GO:0006541;GO:0022008;GO:0008283;GO:2000378;GO:0016260;GO:0006367;GO:0007049;GO:0008284	2;3;5;6;7
Q9VGE3	Unigene15507_A0A	GO:0006457;GO:0022008;GO:0060439;GO:0006200;GO:0007052;GO:0007430;GO:0031122	4;5;6;7
Q9VGI1	Unigene54684_A0A	GO:0000022;GO:0006412	5
Q9VGI6	CL2172.Contig1_A0A	GO:0007476;GO:0001558;GO:0001751;GO:0022008;GO:0007291	4;5;6;7
Q9VGJ8	Unigene48210_A0A;Unigene48211_A0A	GO:0006457;GO:0007098;GO:0019094;GO:0008360;GO:0009408;GO:0007283;GO:0008293;GO:0045187;GO:0007015;GO:0007052;GO:0009631	4;5;6;8
Q9VGL2	Unigene28377_A0A;Unigene41740_A0A	GO:0022008;GO:0000398	5;7
Q9VGQ0	Unigene7412_A0A	GO:0006351	5
Q9VGV8	Unigene25394_A0A	GO:0006457	6
Q9VGY5	Unigene7022_A0A	GO:0001745;GO:0007409;GO:0048813;GO:0007476;GO:0006511;GO:0006508;GO:0030162;GO:0007291;GO:0030431;GO:0006919	4;5;6;7;8
Q9VGY8	Unigene24503_A0A	GO:0006879;GO:0010106;GO:0046427;GO:0006826	6;8
Q9VH36	Unigene11439_A0A	GO:0022008	5
Q9VH39	Unigene16_A0A	GO:0008152;GO:0000096	2;5
Q9VH54	Unigene16034_A0A;Unigene20289_A0A;Unigene20288_A0A;Unigene20287_A0A;Unigene20290_A0A	GO:0006355;GO:0043066;GO:0006351;GO:0035212;GO:0007035;GO:0007446;GO:0048388;GO:0015991;GO:0018395;GO:0006508;GO:0046329;GO:0016568	3;4;5;6;7;8;9;11
Q9VH87	Unigene26001_A0A;Unigene26988_A0A;Unigene26002_A0A	GO:0007095;GO:0007059;GO:0007165;GO:0007184;GO:0006915;GO:0008283;GO:0008582;GO:0007275;GO:0006412;GO:0033962	2;3;4;5;6;7
Q9VHA4	Unigene38957_A0A;Unigene31888_A0A;Unigene37719_A0A;Unigene6211_A0A	GO:0007275;GO:0000022;GO:0051298;GO:0000381;GO:0006412	3;5;8
Q9VHB0	Unigene7925_A0A;Unigene7926_A0A;Unigene44718_A0A;Unigene55418_A0A	GO:0000398;GO:0000381;GO:0048132;GO:0070920;GO:0007417;GO:0030422;GO:0030718;GO:0010586;GO:0031054	4;5;6;7;8
Q9VHB1	CL1562.Contig1_A0A	GO:0007349;GO:0000915;GO:0006121;GO:0006950;GO:0006904;GO:0006414;GO:0006915;GO:0006099;GO:0043065;GO:0006903	3;4;5;6;7
Q9VHB8	Unigene51463_A0A	GO:0035158;GO:0022409;GO:0003331;GO:0006511;GO:0030162;GO:0035149;GO:0016203;GO:0031122;GO:0001745;GO:0040003;GO:0071711;GO:0006006;GO:0000902;GO:0007030;GO:0008360;GO:0048813;GO:0007409;GO:0006886;GO:0007476;GO:0009306;GO:0007291;GO:0030431;GO:0006888;GO:0006919;GO:0048081;GO:0030011;GO:0034394;GO:0007029	3;4;5;6;7;8
Q9VHC0	Unigene46335_A0A	GO:0032312;GO:0007525	5;8
Q9VHC5	Unigene17106_A0A;Unigene56264_A0A;Unigene3623_A0A	GO:0016246;GO:0048132;GO:0070920;GO:0006378;GO:0007417;GO:0009792;GO:0030422;GO:0040011;GO:0040035;GO:0030718;GO:0005975;GO:0010586;GO:0040007;GO:0002119;GO:0031054	2;4;5;6;7;8
Q9VHF4	Unigene8691_A0A;Unigene8692_A0A;Unigene8695_A0A;Unigene8694_A0A;Unigene8693_A0A	GO:0006457;GO:0006986;GO:0009267;GO:0043066;GO:0035071;GO:0006915;GO:0060702;GO:0006508;GO:0010507;GO:0060548	4;5;6;9
Q9VHF5	Unigene42606_A0A	GO:0022409;GO:0003331;GO:0035149;GO:0008063;GO:0035293;GO:0016203;GO:0071711;GO:0050774;GO:0007030;GO:0008360;GO:0006886;GO:0006955;GO:0006888;GO:0030011;GO:0007029;GO:0048081;GO:0034394	3;4;5;6;7
Q9VHJ7	Unigene38005_A0A	GO:0022008;GO:0000398;GO:0007052;GO:0031453;GO:0007517;GO:0048813;GO:0045893	4;5;6;7
Q9VHN8	Unigene1480_A0A;Unigene18410_A0A	GO:0006342;GO:0022008;GO:0006351	4;5
Q9VHY6	Unigene16542_A0A;Unigene32305_A0A;Unigene14820_A0A	GO:0007349;GO:0000915;GO:0006121;GO:0006950;GO:0006904;GO:0042060;GO:0006414;GO:0006915;GO:0006099;GO:0043065;GO:0006903	3;4;5;6;7
Q9VI53	Unigene27382_A0A	GO:0002775;GO:0040008;GO:0007019;GO:0051260;GO:0042416;GO:0042438;GO:0008582;GO:0051124;GO:0045742;GO:0031114;GO:0035998;GO:0051225;GO:0016320;GO:0007030;GO:0006729;GO:0045752;GO:0046654;GO:0007029	3;4;5;6;7;8
Q9VI64	Unigene50794_A0A	GO:0048599;GO:0009953;GO:0007018;GO:0000398;GO:0046331;GO:0045727;GO:0007289;GO:0007286;GO:0007067;GO:0007112;GO:0022008;GO:0007140;GO:0007268;GO:0006367	4;5;6;7
Q9VI83	Unigene55712_A0A;Unigene49973_A0A	GO:0032504;GO:0008283	2;3
Q9VIG6	Unigene18804_A0A;Unigene27327_A0A	GO:0008152	2
Q9VIK0	Unigene43722_A0A	GO:0051306;GO:0051298;GO:0006950;GO:0035556;GO:0007274;GO:0016192;GO:0007269;GO:0015031;GO:0006457;GO:0046331;GO:0045793;GO:0007020;GO:0051258;GO:0015986;GO:0015991;GO:0050848;GO:0007052;GO:0051726;GO:0010457	3;4;5;6;7
Q9VIL2	Unigene45569_A0A	GO:0007498;GO:0014706;GO:0055085;GO:0007059;GO:0007301;GO:0007476;GO:0007155;GO:0046329;GO:0007312;GO:0006470	3;4;5;6;7;8
Q9VIP2	Unigene31836_A0A;Unigene16623_A0A;Unigene5002_A0A;Unigene3248_A0A	GO:0006098;GO:0019521;GO:0007275;GO:0010998;GO:0006412	3;5;6
Q9VJ10	Unigene53448_A0A	GO:0045892;GO:0007399;GO:0030154;GO:0006351	4;5;6
Q9VJ11	Unigene56144_A0A	GO:0006486	6
Q9VJ42	Unigene44492_A0A;Unigene15036_A0A	GO:0017157;GO:0007259;GO:0007264;GO:0051301;GO:0000082;GO:0000086;GO:0015031;GO:0007067	3;4;5;6;7
Q9VJ43	Unigene8110_A0A	GO:0000338;GO:0031452;GO:0007095;GO:0048477;GO:0006355;GO:0000122;GO:0001751;GO:0002793;GO:0007173;GO:0006974;GO:0006457;GO:0030154;GO:0046331;GO:0006351;GO:0046887;GO:0007275;GO:0045944;GO:0032435;GO:0050821	3;4;5;6;7;9
Q9VJ55	Unigene55028_A0A;Unigene676_A0A	GO:0022416;GO:0030111;GO:0006351;GO:0000122;GO:0046427;GO:0016055;GO:0001700;GO:0035220	5;6;7
Q9VJ60	Unigene30742_A0A	GO:0007528;GO:0007293;GO:0046331;GO:0035556;GO:0045793;GO:0016360;GO:0006511;GO:0008582;GO:0007295;GO:0008285	3;4;5;6;8
Q9VJ84	Unigene50386_A0A	GO:0007389;GO:0048488;GO:0009888;GO:0009790;GO:0051090	3;4;6
Q9VJ86	Unigene55596_A0A;Unigene15273_A0A;Unigene7634_A0A	GO:0000902;GO:0000398;GO:0006370;GO:0051016;GO:0031053;GO:0030422;GO:0010591;GO:0051490;GO:0022008;GO:0007015;GO:0007303;GO:0045071;GO:0006412;GO:0035220;GO:0007298	4;5;6;7
Q9VJ97	Unigene7320_A0A	GO:0022416;GO:0035147;GO:0048750;GO:0007426;GO:0046843;GO:0035001;GO:0035151;GO:0031987;GO:0046427;GO:0000122;GO:0002121;GO:0016558;GO:0001700;GO:0045467;GO:0001709;GO:0040003;GO:0001964;GO:0048854;GO:0030111;GO:0006351;GO:0048813;GO:0007476;GO:0048053;GO:0016476;GO:0045944;GO:0016055;GO:0072347;GO:0007422;GO:0042675;GO:0035220	3;4;5;6;7;9
Q9VJI6	Unigene49522_A0A	GO:0007052;GO:0007094	4;6
Q9VJJ8	Unigene3215_A0A;Unigene10799_A0A;Unigene28147_A0A	GO:0035147;GO:0045926;GO:0060253;GO:0016567;GO:0042023;GO:0007088;GO:0030162;GO:0008054;GO:0007096;GO:0007411	3;4;5;6;9
Q9VJL6	Unigene27903_A0A	GO:0042059;GO:0007482;GO:0000398;GO:0045677;GO:0000381;GO:0046426;GO:0035556;GO:0048802;GO:0007616;GO:0048072;GO:0008586;GO:0045873;GO:0030718	4;5;6;7;8
Q9VJL7	Unigene27928_A0A	GO:0051298;GO:0048477;GO:0007350;GO:0035556;GO:0019730;GO:0006099;GO:0000122;GO:0046427;GO:0001751;GO:0007169;GO:0022904;GO:0070983;GO:0006342;GO:0070933;GO:0007517;GO:0006351;GO:0008340;GO:0000022;GO:0050771;GO:0006412;GO:0070932	4;5;6;7;9
Q9VJQ4	Unigene33600_A0A;Unigene46963_A0A;Unigene15217_A0A	GO:0007095;GO:0006511;GO:0007409	6;7;8
Q9VJW8	Unigene56363_A0A	GO:0007163;GO:0015031	3;4
Q9VJZ2	Unigene42410_A0A	GO:0048132;GO:0030718;GO:0010586;GO:0007417;GO:0070920;GO:0031054;GO:0030422	4;5;6;7
Q9VK20	Unigene42641_A0A	GO:0006457;GO:0007052	4;6
Q9VK55	Unigene26816_A0A	GO:0035073;GO:0000022;GO:0051298;GO:0006564	3;5;7
Q9VK60	Unigene25798_A0A	GO:0045793;GO:0022008;GO:0006511;GO:0007314;GO:0048082;GO:0045944;GO:0040018;GO:0016579;GO:0051123;GO:0002385	4;5;6;7;8;9
Q9VKC7	Unigene51917_A0A	GO:0016042;GO:0008203	4;6
Q9VKR2	Unigene1785_A0A	GO:0051298;GO:0006412;GO:0008360	4;5
Q9VKU3	Unigene37477_A0A	GO:0031118	7
Q9VKW1	Unigene38593_A0A;Unigene41233_A0A	GO:0007629;GO:0060811;GO:0051298;GO:0007154;GO:0007527;GO:0030239;GO:0007317;GO:0010004;GO:0006412;GO:0070201	3;4;5;6;7
Q9VKW8	Unigene41939_A0A	GO:0022008;GO:0000398	5;7
Q9VKZ2	Unigene47976_A0A;Unigene47977_A0A	GO:0000398;GO:0006355;GO:0007049;GO:0006367;GO:0000079	3;5;6;7
Q9VL63	Unigene20452_A0A;Unigene20453_A0A	GO:0000398	7
Q9VL77	Unigene54393_A0A	GO:0014808;GO:0006810;GO:0043588;GO:0006936;GO:0043931;GO:0048741;GO:0003151;GO:0006937;GO:0071313	3;4;5;6;7;8
Q9VLF0	Unigene46125_A0A	GO:0007476;GO:0009116;GO:0009165;GO:0006412;GO:0009156	5;6;7
Q9VLK8	Unigene27207_A0A;Unigene4350_A0A	GO:0035329;GO:0008101;GO:0006355;GO:0035556;GO:0019094;GO:0007050;GO:0007112;GO:0001751;GO:0046621;GO:0006897;GO:0032312;GO:0001558;GO:0035330;GO:0007165;GO:0046669;GO:0060253;GO:0046331;GO:0007267;GO:0006351;GO:0045793;GO:0007476;GO:0042327;GO:0007291;GO:0042048;GO:0032456;GO:0042981	4;5;6;7;8
Q9VLP6	Unigene6248_A0A	GO:0019991;GO:0035001;GO:0022008;GO:0000398;GO:0035159;GO:0007052	4;5;6;7
Q9VLS4	Unigene18755_A0A	GO:0007059;GO:0008360;GO:0007283;GO:0007067;GO:0022008;GO:0007015;GO:0007155;GO:0051301	3;4;5;6
Q9VLT8	Unigene37412_A0A	GO:0006911;GO:0006537;GO:0015031;GO:0035220	4;5;6;7
Q9VLU6	Unigene53732_A0A	GO:0006511;GO:0045676;GO:0050896;GO:0007601;GO:0010498;GO:0007465	2;6;7;8;9
Q9VM22	Unigene12373_A0A	GO:0006457;GO:0032504;GO:0051298;GO:0045905;GO:0007283;GO:0035071;GO:0008612;GO:0035073;GO:0007140;GO:0000022;GO:0006452;GO:0006564;GO:0035220;GO:0042981;GO:0045901	3;5;6;7
Q9VM35	Unigene30094_A0A	GO:0007095;GO:0016567;GO:0031398;GO:0031943;GO:0032436;GO:0048813;GO:0022008;GO:0030579;GO:0006511;GO:0043161;GO:0000209	5;6;7;8;9;10
Q9VM37	Unigene23702_A0A	GO:0030261;GO:0007095;GO:0051298;GO:0045931;GO:0042023;GO:0010824;GO:0007067;GO:0022008;GO:0006511;GO:0031647;GO:0007295;GO:0008582	4;5;6;8
Q9VM65	Unigene14213_A0A	GO:0006357;GO:0022008	5;7
Q9VMA9	Unigene7062_A0A	GO:0006486;GO:0006470;GO:0035220	6;7
Q9VMH1	Unigene1616_A0A	GO:0006886;GO:0006888	5;6
Q9VMI3	Unigene45522_A0A	GO:0019684	5
Q9VMI8	Unigene4387_A0A	GO:0030154;GO:0051298;GO:0048477;GO:0051208;GO:0019722;GO:0006754;GO:0007275;GO:0000022;GO:0006412;GO:0042044	3;4;5;6;7;8
Q9VMQ8	Unigene11033_A0A;Unigene31850_A0A;Unigene36052_A0A	GO:0000398;GO:0007052	4;7
Q9VMR0	Unigene31076_A0A	GO:0006351	5
Q9VMT2	Unigene7488_A0A	GO:0006457;GO:0006241;GO:0007427;GO:0007409;GO:0007067;GO:0046777;GO:0006228;GO:0034332;GO:0018105;GO:0007173;GO:0035152;GO:0007017;GO:0016334;GO:0006974;GO:0006183	3;4;5;6;7;8;9
Q9VMU0	Unigene49119_A0A	GO:0016080;GO:0048488;GO:0046331;GO:0008360;GO:0007274;GO:0007155;GO:0009058;GO:0008049;GO:2000331;GO:0040011;GO:0007628;GO:0007163;GO:0016081;GO:0046928;GO:0042439	2;3;4;5;6
Q9VN03	Unigene17736_A0A	GO:0007095;GO:0006950;GO:0051568;GO:0043335;GO:0022008;GO:0070414;GO:0006511;GO:0070370;GO:0030162;GO:0034975;GO:0001319;GO:0001745;GO:0070389;GO:0048813;GO:0007409;GO:0007476;GO:0007291;GO:0030431;GO:0006919	3;4;5;6;7;8
Q9VN04	Unigene26515_A0A;Unigene44043_A0A	GO:0006457;GO:0001111;GO:0006367;GO:0035071;GO:0000079;GO:0007067	5;6;7
Q9VN45	Unigene25606_A0A	GO:0006886	5
Q9VN56	Unigene52135_A0A	GO:0006457;GO:0007173	6;9
Q9VN88	Unigene51000_A0A	GO:0044130;GO:0015031	4;5
Q9VN98	Unigene40593_A0A	GO:0016267;GO:0009247;GO:0021551	4;5;9
Q9VNF9	Unigene8873_A0A	GO:0007498;GO:0014706;GO:0007059;GO:0007301;GO:0006096;GO:0007476;GO:0007155;GO:0046329;GO:0007312;GO:0006470	3;4;5;6;7;8
Q9VNQ3	Unigene54819_A0A	GO:0007349;GO:0000915;GO:0006121;GO:0006950;GO:0006904;GO:0042060;GO:0006414;GO:0006915;GO:0006099;GO:0043065;GO:0006903	3;4;5;6;7
Q9VNV2	Unigene40470_A0A	GO:0000398;GO:0006950	3;7
Q9VNZ4	Unigene1368_A0A;Unigene12101_A0A	GO:0006911;GO:0007095;GO:0048477;GO:0007016;GO:0035188;GO:0009792;GO:0022008;GO:0043053;GO:0045892;GO:0018991;GO:0016337;GO:0007414;GO:0008340;GO:0040010;GO:0006898;GO:0007268;GO:0040007;GO:0050821;GO:0030011	2;4;5;6
Q9VP27	Unigene5164_A0A;Unigene15839_A0A	GO:0034472	8
Q9VP65	Unigene17078_A0A	GO:0007283;GO:0007112;GO:0007269;GO:0007264;GO:0043983;GO:0015031;GO:0006974;GO:0043970;GO:0006471;GO:0016197;GO:0048488;GO:0030036;GO:0048096;GO:0007520;GO:0044154;GO:0070050;GO:0035090;GO:0043987;GO:0006367	4;5;6;7;10
Q9VP78	Unigene37867_A0A	GO:0015991;GO:0006508;GO:0007035	5;6;11
Q9VP87	Unigene43056_A0A;Unigene52863_A0A	GO:0015991;GO:0019395;GO:0006693;GO:0033540;GO:0006091;GO:0007035	4;5;6;7;9;11
Q9VPA1	Unigene41440_A0A	GO:0042059;GO:0009395;GO:0032868;GO:0045596;GO:0035556;GO:0030307;GO:0007298	4;5;6
Q9VPD2	Unigene41537_A0A;Unigene10616_A0A	GO:0016226	7
Q9VPK4	Unigene31419_A0A	GO:0035071	6
Q9VPX5	Unigene44252_A0A	GO:0006457	6
Q9VPY0	Unigene24440_A0A	GO:0006911;GO:0051298;GO:0032507;GO:0000381;GO:0048132;GO:0007067;GO:0051297;GO:0016319;GO:0002121;GO:0030718;GO:0006974;GO:0016180;GO:0000910;GO:0007446;GO:0007291;GO:0000022;GO:0007010;GO:0006412;GO:0002168	3;4;5;6;7;8
Q9VQ34	Unigene981_A0A;Unigene47167_A0A	GO:0000022;GO:0006412	5
Q9VQ58	Unigene31806_A0A	GO:0070983;GO:0007517;GO:0006351;GO:0045893	4;5;6
Q9VQ60	Unigene1175_A0A	GO:0008593;GO:0015991;GO:0051452;GO:0009416;GO:0007035	5;6;10;11
Q9VQ78	Unigene9991_A0A;Unigene15190_A0A;Unigene27673_A0A;Unigene56693_A0A	GO:0016080;GO:0035147;GO:0048599;GO:0010629;GO:0022008;GO:0007269;GO:0007264;GO:0015031;GO:0007298;GO:0045087;GO:0006471;GO:0016197;GO:0007349;GO:0048488;GO:0000910;GO:0016081;GO:0032456	3;4;5;6;7
Q9VQA7	Unigene8091_A0A;Unigene8090_A0A;Unigene8092_A0A	GO:0006357;GO:0016310;GO:0001174;GO:0006166;GO:0019509;GO:0051101	5;6;7
Q9VQD7	Unigene25324_A0A;Unigene30318_A0A	GO:0032312;GO:0007525	5;8
Q9VQK8	Unigene31473_A0A	GO:0022008	5
Q9VQQ0	Unigene16485_A0A;Unigene17230_A0A;Unigene28815_A0A	GO:0006470	7
Q9VR42	Unigene39736_A0A;Unigene48159_A0A	GO:0006367	7
Q9VRE4	Unigene40857_A0A	GO:0007015;GO:0007155;GO:0008360	3;4;5
Q9VRG6	Unigene25900_A0A	GO:0022008;GO:0006499;GO:0007391	5;6;9
Q9VRJ4	Unigene17087_A0A	GO:0045793;GO:0022008;GO:0006511;GO:0007314;GO:0045944;GO:0048082;GO:0016579;GO:0040018;GO:0002385;GO:0051123	4;5;6;7;8;9
Q9VRJ8	Unigene8744_A0A	GO:0006099;GO:0006091;GO:0006096	4;5;7
Q9VRN1	Unigene16931_A0A;Unigene41474_A0A;Unigene7346_A0A;Unigene44470_A0A;Unigene3738_A0A	GO:0006886	5
Q9VRN3	Unigene42746_A0A;Unigene33205_A0A	GO:0006241;GO:0007427;GO:0007067;GO:0046777;GO:0006228;GO:0034332;GO:0018105;GO:0035152;GO:0016334;GO:0007017;GO:0006183	3;4;5;7;8
Q9VRQ1	Unigene24585_A0A	GO:0040008;GO:0010591;GO:0007015;GO:0042254;GO:0007303;GO:0051168;GO:0015031;GO:0007298;GO:0031935;GO:0000902;GO:0000398;GO:0046626;GO:0051016;GO:0006222;GO:0051490;GO:0007275;GO:0035220	3;4;5;6;7;8
Q9VRR2	Unigene668_A0A;Unigene31007_A0A	GO:0046330;GO:0000226;GO:0006911;GO:0045886;GO:0008088;GO:0007391;GO:0007254;GO:0048812	4;5;6;7;8
Q9VRT6	Unigene5576_A0A	GO:0045892;GO:0035206;GO:0007346;GO:0007517;GO:0007422;GO:0048813	4;5;6
Q9VRT9	Unigene37955_A0A;Unigene32836_A0A	GO:0000462;GO:0022008;GO:0006414	5;6;8
Q9VRV4	Unigene23287_A0A	GO:0007052	4
Q9VRY6	Unigene5397_A0A	GO:0015031	4
Q9VS83	Unigene16363_A0A;Unigene24776_A0A	GO:0000022;GO:0051298;GO:0050848;GO:0006412;GO:0007274	5;6
Q9VSC5	Unigene44954_A0A	GO:0006508;GO:0030163	5
Q9VSI1	Unigene28985_A0A	GO:0016925;GO:0050803;GO:0051092;GO:0007391;GO:0008360;GO:0007254;GO:0019991;GO:0016601;GO:0007155;GO:0006959;GO:0050770;GO:0007411	3;4;5;6;7;8;9
Q9VT01	Unigene34127_A0A	GO:0007455;GO:0007095;GO:0007391;GO:0042023;GO:0008293;GO:0035088;GO:0007067;GO:0045500;GO:0022008;GO:0007298;GO:0072089;GO:0007369;GO:0035099;GO:0006342;GO:0030261;GO:0000398;GO:0008361;GO:0007507;GO:0010824;GO:0007476;GO:0001708;GO:0007275;GO:0000082;GO:0006606;GO:0007422;GO:0008595;GO:0007426;GO:0072002;GO:0051298;GO:0046673;GO:0040014;GO:0030307;GO:0016049;GO:0006511;GO:0045610;GO:0007428;GO:…	3;4;5;6;7;8
Q9VT29	Unigene4815_A0A;Unigene42001_A0A;Unigene21560_A0A	GO:0071456;GO:0007154;GO:0006364	3;5;7
Q9VTG0	Unigene18873_A0A;Unigene18874_A0A	GO:0007041;GO:0008057;GO:0050803;GO:0048477;GO:0006895;GO:0007391;GO:0007067;GO:0060967;GO:0048814;GO:0050770;GO:0007411;GO:0007040;GO:0006281;GO:0008088;GO:0043524;GO:0008360;GO:0048813;GO:0007409;GO:0048072;GO:0007254;GO:0019991;GO:0006727;GO:0006886;GO:0016601;GO:0007155;GO:0008340;GO:0006412;GO:0090305;GO:0007052	3;4;5;6;7;8
Q9VTH0	Unigene53880_A0A;Unigene52336_A0A;Unigene53483_A0A;Unigene53879_A0A;Unigene16269_A0A;Unigene52335_A0A;Unigene53882_A0A	GO:0006511	8
Q9VTJ3	Unigene11218_A0A	GO:0022416;GO:0030111;GO:0006351;GO:0000122;GO:0046427;GO:0016055;GO:0001700;GO:0035220	5;6;7
Q9VTM1	Unigene46981_A0A;Unigene38623_A0A	GO:0000226;GO:0008088;GO:0048812;GO:0045886;GO:0007275;GO:0007099;GO:0006611;GO:0051028	3;4;5;6;7
Q9VTM4	Unigene28870_A0A;Unigene3969_A0A	GO:0030261;GO:0007095;GO:0051298;GO:0045931;GO:0042023;GO:0045793;GO:0010824;GO:0007067;GO:0022008;GO:0007314;GO:0006511;GO:0048082;GO:0031647;GO:0040018;GO:0002385	4;5;6;8
Q9VTU0	Unigene55620_A0A;Unigene35608_A0A	GO:0000027;GO:0046331;GO:0006364;GO:0001666;GO:0006754;GO:0007275;GO:0035080;GO:0006412;GO:0015992	3;4;5;6;7;8
Q9VTY4	Unigene43575_A0A	GO:0007165;GO:0015031	4
Q9VTZ7	Unigene29833_A0A;Unigene10197_A0A	GO:0007474;GO:0007517;GO:0045893;GO:0048666;GO:0008587;GO:0008544;GO:0009306;GO:0008586;GO:0070983;GO:0006412;GO:0043044;GO:0008285	3;4;5;6;10
Q9VU22	Unigene28920_A0A	GO:0007155;GO:0007140;GO:0006334;GO:0008360	3;4;6;7
Q9VU34	Unigene52720_A0A;Unigene32330_A0A;Unigene41958_A0A	GO:0031396;GO:0046907;GO:0016183;GO:0006886;GO:0006727;GO:0008340;GO:0060967;GO:0007040	4;5;6;7
Q9VU37	Unigene41311_A0A;Unigene27290_A0A	GO:0006911;GO:0008347;GO:0007264;GO:0071902;GO:0051017;GO:0007224;GO:0007298;GO:0006974;GO:0050770;GO:0007413;GO:0035099;GO:0008045;GO:0007254;GO:0048813;GO:0007435;GO:0007422	5;6;7;9
Q9VUB4	Unigene31397_A0A	GO:0032312	8
Q9VUD3	Unigene43223_A0A	GO:0006351	5
Q9VUP0	Unigene39536_A0A	GO:0035329;GO:0010212;GO:0060253;GO:0043524;GO:0042771;GO:0002011;GO:0090090;GO:0046621;GO:0006412;GO:0006917;GO:0045464;GO:0072089	3;4;5;6;7
Q9VUR7	Unigene35487_A0A	GO:0006457;GO:0006911;GO:0055059;GO:0045176;GO:0022008;GO:0007015;GO:0007052;GO:0031122	4;5;6
Q9VUY8	Unigene23328_A0A;Unigene47607_A0A	GO:0046580;GO:0035277;GO:0040008;GO:0035071;GO:0035075;GO:0022008;GO:0006357;GO:0007017;GO:0035209;GO:0051123	3;4;5;6;7;8
Q9VV40	Unigene16929_A0A;Unigene50772_A0A	GO:0035335;GO:0010629;GO:0007391;GO:0035019;GO:0048100;GO:0007179;GO:0008586;GO:0030718;GO:0061353;GO:0007488;GO:0042078;GO:0001745;GO:0045705;GO:0007507;GO:0035290;GO:0030707;GO:0007480;GO:0007424;GO:0045749;GO:0045887	4;5;6;7;8
Q9VV43	Unigene9525_A0A	GO:0006412;GO:0007067	5
Q9VV48	Unigene38050_A0A;Unigene23590_A0A;Unigene36965_A0A	GO:0007059;GO:0007165;GO:0007095;GO:0007184;GO:0006915;GO:0008283;GO:0008582;GO:0007275;GO:0033962;GO:0006412	2;3;4;5;6;7
Q9VV49	Unigene27595_A0A;Unigene30242_A0A	GO:0015991	6
Q9VV51	Unigene52235_A0A	GO:0007264;GO:0051056	5;6
Q9VV77	Unigene15983_A0A	GO:0006342;GO:0035186;GO:0006398	4;6;8
Q9VVA8	Unigene14124_A0A	GO:0006869;GO:0035149;GO:0042051;GO:0016044;GO:0031887;GO:0007097	3;5;6;8
Q9VVB4	Unigene56011_A0A	GO:0006911;GO:0006537;GO:0015031	4;5;7
Q9VVC8	Unigene39672_A0A	GO:0006342;GO:0008340;GO:0022008;GO:0006470	4;5;7
Q9VVG2	Unigene21043_A0A	GO:0006013;GO:0006379	7
Q9VVK8	Unigene5407_A0A	GO:0035329;GO:0008101;GO:0006355;GO:0007050;GO:0019094;GO:0007112;GO:0001751;GO:0046621;GO:0006897;GO:0035330;GO:0001558;GO:0046669;GO:0007267;GO:0060253;GO:0006351;GO:0007476;GO:0042327;GO:0007291;GO:0042048;GO:0032456;GO:0042981	4;5;6;7;8
Q9VVL6	Unigene2640_A0A	GO:0006412	5
Q9VVM7	Unigene3963_A0A;Unigene52308_A0A	GO:0007095;GO:0000398;GO:0006184;GO:0006366;GO:0022008;GO:0008283;GO:0043966;GO:0043967	2;5;6;7;9
Q9VVU1	Unigene5022_A0A;Unigene47553_A0A;Unigene56370_A0A	GO:0035329;GO:0007301;GO:0008101;GO:0051298;GO:0042332;GO:0006355;GO:0019094;GO:0006434;GO:0007050;GO:0007112;GO:0001751;GO:0046621;GO:0006897;GO:0006457;GO:0001558;GO:0035330;GO:0016063;GO:0046669;GO:0001895;GO:0060253;GO:0007267;GO:0048542;GO:0006351;GO:0010522;GO:0007476;GO:0042327;GO:0007291;GO:0042048;GO:0006606;GO:0032456;GO:0042981	4;5;6;7;8
Q9VVU4	Unigene6670_A0A	GO:0022008;GO:0000398	5;7
Q9VVY3	Unigene12922_A0A;Unigene53625_A0A	GO:0006470	7
Q9VW22	Unigene33211_A0A	GO:0007474;GO:0035736;GO:0007443;GO:0007391;GO:0006378;GO:0031987;GO:0002121;GO:0022008;GO:0070983;GO:0061327;GO:0007411;GO:0008285;GO:0001964;GO:0016321;GO:0007507;GO:0035848;GO:0006915;GO:0007476;GO:0008544;GO:0007155;GO:0007519;GO:0045893;GO:0006754;GO:0035011;GO:0030334;GO:0008586;GO:0043044;GO:0006874;GO:0030155;GO:0007498;GO:0048854;GO:0045995;GO:0007517;GO:0008587;GO:0006379	3;4;5;6;7;8;10
Q9VW41	Unigene44700_A0A	GO:0006412	5
Q9VW58	Unigene30054_A0A	GO:0006457;GO:0051306;GO:0051298;GO:0006950;GO:0007020;GO:0007274;GO:0016192;GO:0051258;GO:0007269;GO:0050848;GO:0007052;GO:0051726;GO:0010457;GO:0015031	3;4;5;6;7
Q9VW66	Unigene20565_A0A	GO:0008406;GO:0006911;GO:0007155;GO:0016477;GO:0070831	3;4;5;6
Q9VWD0	Unigene30164_A0A;Unigene2890_A0A	GO:0022416;GO:0007016;GO:0040017;GO:0080134;GO:0071276;GO:0016203;GO:0008045;GO:0007475;GO:0008360;GO:0009408;GO:0045793;GO:0007160;GO:0007155;GO:0032880;GO:0090386;GO:0008348;GO:0009966;GO:0045022;GO:0034614;GO:0006970;GO:0071243;GO:0042742;GO:0009792;GO:0048082;GO:0007229;GO:0045467;GO:0002385;GO:0050832;GO:0042542;GO:0008340;GO:0042594;GO:0040011;GO:0010171;GO:0048058;GO:0002119	2;3;4;5;6;7;9
Q9VWG2	Unigene42484_A0A	GO:0007517	5
Q9VWN9	Unigene23693_A0A;Unigene22093_A0A;Unigene31313_A0A;Unigene54875_A0A;Unigene42259_A0A;Unigene31368_A0A	GO:0022416;GO:0051533;GO:0006911;GO:0016477;GO:0006030;GO:0070831;GO:0008406;GO:0022008;GO:0007155;GO:0006611;GO:0035220	3;4;5;6;7
Q9VWQ2	Unigene50754_A0A	GO:0008283	2
Q9VWQ6	Unigene45864_A0A	GO:0000398	7
Q9VWS1	Unigene54790_A0A	GO:0022416;GO:0045721;GO:0046427;GO:0000122;GO:0022008;GO:0001700;GO:0032312;GO:0006457;GO:0007525;GO:0045856;GO:0047497;GO:0006351;GO:0030111;GO:0007039;GO:0043161;GO:0007291;GO:0007052;GO:0016055;GO:0042052;GO:0008595;GO:0009303;GO:0035220	4;5;6;7;8
Q9VWV5	Unigene49556_A0A;Unigene39746_A0A	GO:0008654;GO:0006021;GO:0022008;GO:0048477;GO:0007030;GO:0015031	4;5;6
Q9VWY7	Unigene56137_A0A	GO:0030036;GO:0048749;GO:0060439;GO:0010797;GO:0009792;GO:0045571;GO:0044130;GO:0006464;GO:0035090;GO:0007291;GO:0015031;GO:0007430	4;5;6;7
Q9VX39	Unigene28417_A0A	GO:0006886;GO:0006810;GO:0006888	3;5;6
Q9VX56	Unigene29434_A0A	GO:0006911;GO:0007427;GO:0007616;GO:0007067;GO:0045451;GO:0035152;GO:0007017;GO:0007018;GO:0006241;GO:0060632;GO:0046777;GO:0008355;GO:0006228;GO:0034332;GO:0018105;GO:0016334;GO:0006183	3;4;5;6;7;8
Q9VX80	Unigene51109_A0A;Unigene51110_A0A	GO:0006911;GO:0000910;GO:0007058;GO:0007406;GO:0007067;GO:0035044;GO:0051297;GO:0035046;GO:0007344;GO:0007052;GO:0008104;GO:0007060	3;4;5;6;7
Q9VX94	Unigene13635_A0A	GO:0042335;GO:0048477;GO:0007310;GO:0001754;GO:0007067;GO:0022008;GO:0007303;GO:0040023;GO:0045451;GO:0035617;GO:0007411;GO:0008103;GO:0018991;GO:0008088;GO:0000398;GO:0047497;GO:0048311;GO:0007277;GO:0048741;GO:0046716;GO:0007317;GO:0048813;GO:0006886;GO:0007626;GO:0006508;GO:0035220;GO:0030011	4;5;6;7;8
Q9VXG0	Unigene9001_A0A	GO:0006457	6
Q9VXH7	Unigene8464_A0A	GO:0001751;GO:0000338;GO:0007095;GO:0048477;GO:0046331;GO:0032435;GO:0050821	5;6;7;9
Q9VXK5	Unigene22334_A0A;Unigene24024_A0A	GO:0022008	5
Q9VXP4	Unigene23940_A0A;Unigene7143_A0A	GO:0048813	5
Q9VXZ0	Unigene45002_A0A	GO:0007165;GO:0016060;GO:0006897;GO:0045494	4;5
Q9VY92	Unigene14254_A0A	GO:0016558;GO:0072347	4;6
Q9VY98	Unigene17037_A0A;Unigene17036_A0A;Unigene17135_A0A	GO:0045571;GO:0006464;GO:0044130;GO:0035090;GO:0060439;GO:0015031;GO:0007430	4;5;6;7
Q9VYB2	Unigene29807_A0A;Unigene3147_A0A	GO:0006457;GO:0006911;GO:0007098;GO:0019094;GO:0008293;GO:0007283;GO:0008360;GO:0009408;GO:0045187;GO:0022008;GO:0007015;GO:0007052;GO:0009631	4;5;6;8
Q9VYD6	Unigene6444_A0A;Unigene1066_A0A;Unigene681_A0A	GO:0001745;GO:0022008;GO:0016191;GO:0007140;GO:0008049;GO:0007291;GO:0016081;GO:0007219;GO:0007283	4;5;6
Q9VYG3	Unigene32128_A0A	GO:0000398;GO:0006412;GO:0007052	4;5;7
Q9VYI2	Unigene54266_A0A	GO:0007517	5
Q9VYR0	Unigene3793_A0A	GO:0007409	7
Q9VYS8	Unigene21413_A0A	GO:0006412;GO:0046331;GO:0007184;GO:0051260;GO:0035071;GO:0007067	5;6;7
Q9VZ34	Unigene512_A0A	GO:0006897;GO:0006904;GO:0034058;GO:0016082	5;6
Q9VZ49	Unigene11017_A0A;Unigene11018_A0A;Unigene13119_A0A	GO:0000022;GO:0006412	5
Q9VZ56	Unigene8269_A0A;Unigene8268_A0A;Unigene8267_A0A	GO:0040012;GO:0045938;GO:0048149	3;4;5
Q9VZ71	Unigene50037_A0A;Unigene50038_A0A	GO:0001745;GO:0030036;GO:0007523;GO:0097206;GO:0007520;GO:0007286;GO:0007157;GO:0061321;GO:0007156;GO:0036059	4;5;6;7
Q9VZE4	Unigene25117_A0A;Unigene40718_A0A	GO:0022008;GO:0051603;GO:0006974	5;6
Q9VZF0	Unigene13162_A0A	GO:0006412	5
Q9VZG8	Unigene25605_A0A	GO:2000045;GO:0000398;GO:0061136	5;6;7
Q9VZQ9	Unigene34328_A0A;Unigene6814_A0A;Unigene28951_A0A;Unigene31194_A0A	GO:0001738;GO:0000132;GO:0002052;GO:0071276;GO:0045088;GO:0045167;GO:0009408;GO:0045793;GO:0007476;GO:0090163;GO:0060446;GO:0046667;GO:0045197;GO:0030011;GO:0045196;GO:0034614;GO:0045186;GO:0071243;GO:0042742;GO:0035556;GO:0016332;GO:0045176;GO:0007416;GO:0035011;GO:0048082;GO:0001934;GO:0009651;GO:0007294;GO:0032312;GO:0007525;GO:0050832;GO:0030510;GO:0003382;GO:0042542;GO:0007613;GO:0008340;GO:…	3;4;5;6;7;8
Q9VZR0	Unigene40179_A0A	GO:0071027;GO:0007269;GO:0010468;GO:0022008;GO:0006508;GO:0043547;GO:0007049;GO:0016192	3;4;5;7;8
Q9VZR5	CL1538.Contig1_A0A	GO:0035626;GO:0006939;GO:0007030	6;7
Q9VZS6	Unigene31651_A0A;Unigene13693_A0A	GO:0006457	6
Q9VZV5	Unigene4456_A0A;Unigene1973_A0A	GO:0031452;GO:0000338;GO:0007095;GO:0048477;GO:0006355;GO:0000122;GO:0001751;GO:0007173;GO:0002793;GO:0006974;GO:0006457;GO:0030154;GO:0046331;GO:0006351;GO:0046887;GO:0007275;GO:0045944;GO:0050821;GO:0032435	3;4;5;6;7;9
Q9VZW2	Unigene13443_A0A	GO:0006264	7
Q9VZW7	Unigene3686_A0A;Unigene52047_A0A	GO:0006457	6
Q9VZX4	Unigene2359_A0A;Unigene40402_A0A	GO:0007474;GO:0035736;GO:0007443;GO:0007391;GO:0045893;GO:0022008;GO:0008586;GO:0070983;GO:0061327;GO:0043044;GO:0008285;GO:0035848;GO:0007517;GO:0006915;GO:0008544;GO:0008587;GO:0007519	3;4;5;6;7;10
Q9W086	Unigene33956_A0A	GO:0022008;GO:0006412	5
Q9W0C7	Unigene48022_A0A;Unigene48023_A0A	GO:0000338;GO:0007095;GO:0007310;GO:0007409;GO:0001751;GO:0006508;GO:0008347;GO:0007314;GO:0032435;GO:0050821;GO:0045787	4;5;6;7;9
Q9W0D9	Unigene26199_A0A	GO:0015991	6
Q9W0F9	Unigene27793_A0A	GO:0051533;GO:0016062;GO:0006468;GO:0046331;GO:0007099;GO:0016567;GO:0016061;GO:0046716;GO:0072499;GO:0016060;GO:0007052;GO:0051383;GO:0042052;GO:0015031	4;5;6;7;9
Q9W0J9	Unigene13011_A0A;Unigene7046_A0A	GO:0006412	5
Q9W0K9	Unigene47409_A0A	GO:0006869	5
Q9W0M0	Unigene7357_A0A;Unigene49456_A0A;Unigene40082_A0A	GO:0000398	7
Q9W0P3	Unigene39448_A0A;Unigene39447_A0A	GO:0006367	7
Q9W0R2	Unigene22907_A0A	GO:0006342;GO:0070933;GO:0043066;GO:0006351;GO:0070932	4;5;6;9
Q9W0R7	Unigene6480_A0A	GO:0022008;GO:0008283;GO:0043966;GO:0043967;GO:0007095;GO:0006366	2;5;6;9
Q9W125	Unigene48973_A0A	GO:0040012;GO:0045938;GO:0048149;GO:0045454	3;4;5
Q9W158	Unigene684_A0A	GO:0022008	5
Q9W185	Unigene24668_A0A	GO:0019395;GO:0006693;GO:0033540;GO:0006091	4;5;7;9
Q9W1A7	Unigene44124_A0A;Unigene16572_A0A	GO:0035329;GO:0010212;GO:0060253;GO:0043524;GO:0042771;GO:0002011;GO:0090090;GO:0046621;GO:0006917;GO:0045464;GO:0072089	3;4;5;6;7
Q9W1E7	Unigene30938_A0A	GO:0015031	4
Q9W1L8	Unigene9172_A0A;Unigene3786_A0A;Unigene9171_A0A	GO:0007259;GO:0051301;GO:0000082;GO:0000086;GO:0007067	3;4;5;7
Q9W1V7	Unigene5813_A0A;Unigene15400_A0A	GO:0007095;GO:0030154;GO:0048477;GO:0007275;GO:0006412;GO:0033962	3;4;5;6;7
Q9W1W0	Unigene10007_A0A;Unigene10842_A0A	GO:0006457	6
Q9W1Y1	Unigene3145_A0A	GO:0007349;GO:0000915;GO:0006121;GO:0006950;GO:0006904;GO:0042060;GO:0006414;GO:0006915;GO:0006099;GO:0043065;GO:0006903	3;4;5;6;7
Q9W215	Unigene2746_A0A	GO:0006342;GO:0022008;GO:0006351	4;5
Q9W281	Unigene47634_A0A	GO:0022008;GO:0007095;GO:0006511;GO:0008283;GO:0031647	2;4;5;6;8
Q9W2K8	Unigene21355_A0A	GO:0030713;GO:2000045;GO:0045498;GO:0010629;GO:0007391;GO:0035019;GO:0048100;GO:0007179;GO:0022008;GO:0008586;GO:0030718;GO:0061353;GO:0007488;GO:0042078;GO:0001745;GO:0045705;GO:0006342;GO:0000398;GO:0035518;GO:0035290;GO:0007507;GO:0030707;GO:0007480;GO:0006351;GO:0061136;GO:0007424;GO:0007126;GO:0030708;GO:0007062;GO:0045749;GO:0045887	4;5;6;7;8;10
Q9W2M4	Unigene49813_A0A;Unigene49814_A0A;Unigene21031_A0A	GO:0051663;GO:0045185;GO:0016325;GO:0055114;GO:0019730;GO:0006119;GO:0007318;GO:0007015;GO:0001737;GO:0045451;GO:0051124;GO:0007298;GO:0030709;GO:0007294;GO:0030111;GO:0008360;GO:0007317;GO:0090176;GO:0022900;GO:0006412	3;4;5
Q9W2N5	Unigene2963_A0A;Unigene40342_A0A	GO:0006457;GO:0022008;GO:0007039;GO:0043161;GO:0007052;GO:0045721	4;5;6;7;8
Q9W2Q5	Unigene17585_A0A	GO:0022416;GO:0050803;GO:0007165;GO:0008045;GO:0007391;GO:0008360;GO:0007254;GO:0019991;GO:0016601;GO:0007155;GO:0007370;GO:0048058;GO:0007411;GO:0050770;GO:0045467	3;4;5;6;7;8;9
Q9W2S3	Unigene4333_A0A;Unigene29632_A0A;Unigene36222_A0A	GO:0006486;GO:0007474;GO:0016567;GO:0045893;GO:0008347;GO:0060966;GO:0008586;GO:0070983;GO:0006917;GO:0043044;GO:0009312;GO:0007411;GO:0008285;GO:0070923;GO:0006281;GO:0007517;GO:0070868;GO:0008544;GO:0008587;GO:0046328	3;4;5;6;7;9;10
Q9W2T1	Unigene5229_A0A;Unigene49937_A0A	GO:0006937;GO:0007269;GO:0048488;GO:0045313;GO:0008104;GO:0006887	4;6
Q9W2Y5	Unigene55657_A0A;Unigene55658_A0A	GO:0006470	7
Q9W316	Unigene648_A0A;Unigene44488_A0A	GO:0007629;GO:0016998;GO:0051282;GO:0007030;GO:0030322;GO:0007274;GO:0006754;GO:0000022;GO:0006412;GO:0006874	4;5;6;7;8
Q9W326	Unigene30418_A0A;Unigene17618_A0A	GO:0016246;GO:0051298;GO:0006412;GO:0030431;GO:0035071	4;5;6
Q9W3A1	Unigene27850_A0A	GO:0035073;GO:0000022;GO:0051298;GO:0006564	3;5;7
Q9W3D4	Unigene16251_A0A	GO:0006342;GO:0006281;GO:0007095;GO:0006355;GO:0043486;GO:0042127;GO:0030111;GO:0006351;GO:0016573;GO:0032508;GO:0007275;GO:0006310	3;4;5;6;7;8
Q9W3J1	Unigene40754_A0A	GO:0016310;GO:0006166;GO:0019509	6;7
Q9W3J2	Unigene21322_A0A	GO:0007474;GO:0038032;GO:0007603;GO:0007311;GO:0016060;GO:0000022;GO:0008063;GO:0006412	5;6
Q9W3K6	Unigene30684_A0A	GO:0022008;GO:0045214;GO:0006355;GO:0007517;GO:0060537;GO:0000079	5;6
Q9W3M4	Unigene8973_A0A;Unigene8972_A0A	GO:0016192	4
Q9W3T5	Unigene12082_A0A	GO:0008654;GO:0008152	2;5
Q9W3V2	Unigene26804_A0A	GO:0007293;GO:0046331;GO:0035556;GO:0045793;GO:0048813;GO:0060078;GO:0006511;GO:0007264;GO:0045451;GO:0015031;GO:0008103;GO:0007411;GO:0045467;GO:0006887	4;5;6;8;9
Q9W427	Unigene3890_A0A;Unigene6412_A0A	GO:0048132;GO:0030718;GO:0010586;GO:0007417;GO:0070920;GO:0031054;GO:0030422	4;5;6;7
Q9W440	Unigene55462_A0A	GO:0000278;GO:0022008;GO:0007346;GO:0006470;GO:0000072	4;5;7
Q9W441	Unigene23660_A0A;Unigene52417_A0A	GO:0000003;GO:0001561;GO:0008105;GO:0000398;GO:0008356;GO:0006720;GO:0097089;GO:0006749;GO:0006511;GO:0006464;GO:0010004;GO:0040001;GO:0007163;GO:0055057;GO:0050821	2;3;4;5;6;7;8
Q9W445	Unigene52027_A0A	GO:0006412	5
Q9W461	Unigene56417_A0A;Unigene25007_A0A	GO:0007498;GO:0051258;GO:0007018;GO:0007165;GO:0030239	4;5;7
Q9W464	Unigene4382_A0A	GO:0007476;GO:0006629	4;6
Q9W4D1	Unigene1671_A0A;Unigene3925_A0A;Unigene42552_A0A;Unigene1670_A0A	GO:0046854	7
Q9W4F6	Unigene48583_A0A	GO:0006412	5
Q9W4J8	Unigene7509_A0A	GO:0046907;GO:0006184;GO:0000381;GO:0016183;GO:0006886;GO:0006727;GO:0007269;GO:0022008;GO:0008340;GO:0045944;GO:0007040	4;5;6;7;8
Q9W4R3	Unigene39905_A0A;Unigene34819_A0A;Unigene8487_A0A;Unigene56084_A0A	GO:0022416;GO:0015948;GO:0006730;GO:0006556;GO:0035220	4;5;6
Q9W4V9	Unigene5633_A0A;Unigene16729_A0A	GO:0048477;GO:0007350;GO:0006099;GO:0000122;GO:0022008;GO:0046579;GO:0006511;GO:0022904;GO:0008582;GO:0007295;GO:0070983;GO:0045451;GO:0006342;GO:0000398;GO:0070933;GO:0007517;GO:0006351;GO:0008340;GO:0007268;GO:0050771;GO:0070932	4;5;6;7;8;9
Q9W4W7	Unigene833_A0A	GO:0046330;GO:0032319;GO:0048013;GO:0046529;GO:0007520;GO:0007298;GO:0032956	5;8
Q9W531	Unigene9790_A0A	GO:0022008;GO:0000398	5;7
Q9W551	Unigene40404_A0A	GO:0046907;GO:0000381;GO:0006184;GO:0016183;GO:0006886;GO:0006727;GO:0008340;GO:0007269;GO:0022008;GO:0045944;GO:0007040	4;5;6;7;8
Q9W5E2	Unigene44977_A0A	GO:0008593;GO:0019395;GO:0007464;GO:0033540;GO:0006091;GO:0007391;GO:0006693;GO:0007264;GO:0046329;GO:0022604;GO:0045087;GO:0007298	4;5;6;7;8;9
Q9W5N0	Unigene22306_A0A	GO:0051306;GO:0051298;GO:0006950;GO:0035556;GO:0007274;GO:0016192;GO:0007269;GO:0015031;GO:0006457;GO:0046331;GO:0045793;GO:0007020;GO:0051258;GO:0015986;GO:0015991;GO:0050848;GO:0007052;GO:0051726;GO:0010457	3;4;5;6;7
Q9W5Q2	Unigene7006_A0A	GO:0045787	4
Q9W5W6	Unigene38598_A0A	GO:0006470	7
Q9W5W8	Unigene38913_A0A;Unigene33759_A0A	GO:0050832;GO:0008340	4;5
Q9XVJ5	Unigene27196_A0A	GO:0007391;GO:0010629;GO:0035019;GO:0048100;GO:0007179;GO:0008586;GO:0061353;GO:0030718;GO:0007488;GO:0042078;GO:0001745;GO:0045705;GO:0035290;GO:0007507;GO:0030707;GO:0007480;GO:0007424;GO:0045749;GO:0045887	4;5;6;7;8
Q9XZ16	Unigene18035_A0A	GO:0006508;GO:0042176;GO:0050790	4;5
Q9XZ19	Unigene35177_A0A;Unigene56373_A0A	GO:0001745;GO:0032312;GO:0007525;GO:0008407;GO:0007480;GO:0035071;GO:0045893;GO:0008587;GO:0022008;GO:0008586;GO:0016055;GO:0045880	5;6;8
Q9XZF0	Unigene2906_A0A	GO:0022416;GO:0045721;GO:0000122;GO:0046427;GO:0022008;GO:0001700;GO:0006457;GO:0007525;GO:0032312;GO:0045856;GO:0047497;GO:0006351;GO:0030111;GO:0007039;GO:0043161;GO:0007291;GO:0007052;GO:0042052;GO:0016055;GO:0008595;GO:0009303;GO:0035220	4;5;6;7;8
Q9XZT1	Unigene3978_A0A	GO:0006367	7
Q9Y0Z1	Unigene55133_A0A;Unigene37657_A0A	GO:0055072;GO:0048250;GO:0048515	4;6;8
Q9Y109	Unigene53316_A0A;Unigene13165_A0A	GO:0006508	5
Q9Y2S7	Unigene53816_A0A	GO:0006275;GO:0019730;GO:0006289;GO:0022008;GO:0006511;GO:0030162;GO:0001745;GO:0006298;GO:0007409;GO:0048813;GO:0007476;GO:0007307;GO:0007291;GO:0030431;GO:0007052;GO:0006261;GO:0006919	4;5;6;7;8
Q9Y3C1	Unigene46397_A0A	GO:0000338;GO:0007095;GO:0007310;GO:2000435;GO:0007409;GO:0001751;GO:0007314;GO:0008347;GO:0006508;GO:0031647;GO:0050821;GO:0032435;GO:0045787	4;5;6;7;9
Q9Y6A5	Unigene8025_A0A	GO:0007412;GO:0006355;GO:0007517;GO:0048813;GO:0007067;GO:0051231;GO:0007126;GO:0051301;GO:0009790	3;4;5;6
